# Supplementary material for: Comparative Transcriptome Analysis of mRNA and miRNA during the Development of Longissimus Dorsi Muscle of Gannan Yak and Tianzhu White Yak
Source: Animals (Basel). 2024 Aug 5;14(15):2278. doi: 10.3390/ani14152278 (PMC11311108; doi:10.3390/ani14152278)
Supplement: Supplementary file 1 [file animals-14-02278-s001.zip]

Archive with 6 entries (6 files):
- Table S1 Distribution of small RNA types in Gannan yaks and Tianzhu white yaks..xlsx
- Table S2:Reference genome comparison rate.XLSX
- Table S3:Prediction of target genes of differentially expressed miRNAs..xlsx
- Table S4 GO enrichment analysis of differentially expressed miRNA target genes..xlsx
- Table S5 KEGG enrichment analysis of differentially expressed miRNA target genes..xlsx
- Table S6 Negative targeting relationship pairs of differentially expressed mRNAs and differentially expressed miRNAs..xlsx
