# Supplementary material for: Comparative Transcriptome Analysis of mRNA and miRNA during the Development of Longissimus Dorsi Muscle of Gannan Yak and Tianzhu White Yak
Source: Animals (Basel). 2024 Aug 5;14(15):2278. doi: 10.3390/ani14152278 (PMC11311108; doi:10.3390/ani14152278)
Supplement: Supplementary file 1 [file animals-14-02278-s001.zip › Table S1 Distribution of small RNA types in Gannan yaks and Tianzhu white yaks..xlsx]

## Sheet: Table S1
sample	rRNA_abundance	scRNA_abundance	snRNA_abundance	snoRNA_abundance	tRNA_abundance	known_mirna_abundance	novel_mirna_abundance	genome_others_abundance	unann_abundance
all	1673765	452	48072	66382	597256	69558342	17428	976212	4443412
A1	109240	40	4546	10966	48753	10833186	2633	118664	293264
A2	110538	36	4685	11284	49744	11269930	2566	121939	300082
A3	84117	46	3584	6674	39798	8898446	2082	89182	228563
M1	636186	114	10257	12096	188906	13503382	3655	234516	1645987
M2	307880	93	10119	12984	111427	11848419	2905	184483	869665
M3	425804	123	14881	12378	158628	13204979	3587	227428	1105851
