# Supplementary material for: Comparative Transcriptome Analysis of mRNA and miRNA during the Development of Longissimus Dorsi Muscle of Gannan Yak and Tianzhu White Yak
Source: Animals (Basel). 2024 Aug 5;14(15):2278. doi: 10.3390/ani14152278 (PMC11311108; doi:10.3390/ani14152278)
Supplement: Supplementary file 1 [file animals-14-02278-s001.zip › Table S2:Reference genome comparison rate.XLSX]

## Sheet: Table S2
sample	total_abundance	match_abundance	other_abundance
all	77464095	58540264（75.57%）	18923831（24.43%）
M1	16255077	11396937 (70.11%)	4858140 (29.89%)
M2	13362108	9853830 (73.74%)	3508278 (26.26%)
M3	15172291	11075242 (73.00%)	4097049 (27.00%)
total (M)	44789476	32326009(72.17%)	12463467 (27.83%)
A1	11432116	9234957 (80.78%)	2197159 (19.22%)
A2	11881484	9469137 (79.70%)	2412347 (20.30%)
A3	9361019	7510161 (80.23%)	1850858 (19.77%)
total (A)	32674619	26214255（80.23%）	6460364（19.77%）
