# Supplementary material for: Comparative Transcriptome Analysis of mRNA and miRNA during the Development of Longissimus Dorsi Muscle of Gannan Yak and Tianzhu White Yak
Source: Animals (Basel). 2024 Aug 5;14(15):2278. doi: 10.3390/ani14152278 (PMC11311108; doi:10.3390/ani14152278)
Supplement: Supplementary file 1 [file animals-14-02278-s001.zip › Table S4 GO enrichment analysis of differentially expressed miRNA target genes..xlsx]

## Sheet: A-vs-M.bar_Gradient
class	ID	Descrption	Pvalue
Molecular Function	GO:0005488	binding	5.45983e-22
Cellular Component	GO:0044464	cell part	5.70849e-19
Cellular Component	GO:0005623	cell	7.32075e-19
Cellular Component	GO:0043227	membrane-bounded organelle	7.17907e-13
Molecular Function	GO:0043167	ion binding	6.857e-13
Molecular Function	GO:0003824	catalytic activity	2.31857e-12
Biological Process	GO:0009653	anatomical structure morphogenesis	1.58662e-12
Biological Process	GO:0065008	regulation of biological quality	3.79611e-12
Biological Process	GO:0048518	positive regulation of biological process	9.49456e-12
Molecular Function	GO:0019901	protein kinase binding	6.67532e-11
Biological Process	GO:0048522	positive regulation of cellular process	2.1187e-11
Molecular Function	GO:0015175	neutral amino acid transmembrane transporter activity	1.66167e-10
Cellular Component	GO:0005737	cytoplasm	2.64775e-10
Molecular Function	GO:0043168	anion binding	2.72375e-10
Cellular Component	GO:0044421	extracellular region part	4.92527e-10
Molecular Function	GO:0031432	titin binding	3.98917e-10
Molecular Function	GO:0005342	organic acid transmembrane transporter activity	7.05826e-10
Molecular Function	GO:0019899	enzyme binding	8.67797e-10
Molecular Function	GO:0019900	kinase binding	1.74459e-09
Molecular Function	GO:0008238	exopeptidase activity	3.73339e-09
Cellular Component	GO:0005622	intracellular	5.05531e-09
Cellular Component	GO:0044424	intracellular part	5.05531e-09
Cellular Component	GO:0043231	intracellular membrane-bounded organelle	6.22739e-09
Molecular Function	GO:0015171	amino acid transmembrane transporter activity	4.9123e-09
Molecular Function	GO:0046943	carboxylic acid transmembrane transporter activity	6.1706e-09
Biological Process	GO:0002040	sprouting angiogenesis	7.93243e-10
Cellular Component	GO:0005654	nucleoplasm	1.15568e-08
Molecular Function	GO:0031625	ubiquitin protein ligase binding	9.17335e-09
Cellular Component	GO:0097546	ciliary base	1.38448e-08
Molecular Function	GO:0015179	L-amino acid transmembrane transporter activity	1.12679e-08
Molecular Function	GO:0005515	protein binding	1.26858e-08
Cellular Component	GO:0005576	extracellular region	1.73122e-08
Molecular Function	GO:0015238	drug transmembrane transporter activity	1.36358e-08
Cellular Component	GO:0031974	membrane-enclosed lumen	2.22054e-08
Cellular Component	GO:0043233	organelle lumen	2.22054e-08
Cellular Component	GO:0070013	intracellular organelle lumen	2.22054e-08
Biological Process	GO:0048523	negative regulation of cellular process	1.237e-09
Molecular Function	GO:0004114	3',5'-cyclic-nucleotide phosphodiesterase activity	1.60574e-08
Cellular Component	GO:0031981	nuclear lumen	3.80096e-08
Biological Process	GO:0051179	localization	2.19849e-09
Biological Process	GO:0015804	neutral amino acid transport	2.59504e-09
Molecular Function	GO:0004112	cyclic-nucleotide phosphodiesterase activity	3.44026e-08
Cellular Component	GO:0044428	nuclear part	6.30342e-08
Cellular Component	GO:0044444	cytoplasmic part	7.4422e-08
Biological Process	GO:0048519	negative regulation of biological process	5.42342e-09
Cellular Component	GO:0005615	extracellular space	8.92898e-08
Molecular Function	GO:0140096	catalytic activity, acting on a protein	5.75571e-08
Molecular Function	GO:0005080	protein kinase C binding	1.03166e-07
Biological Process	GO:0120036	plasma membrane bounded cell projection organization	1.36287e-08
Biological Process	GO:0007275	multicellular organism development	1.59536e-08
Biological Process	GO:1990778	protein localization to cell periphery	1.80322e-08
Biological Process	GO:0030111	regulation of Wnt signaling pathway	1.84373e-08
Biological Process	GO:0030030	cell projection organization	2.65211e-08
Cellular Component	GO:1990909	Wnt signalosome	2.97348e-07
Biological Process	GO:0032502	developmental process	2.93938e-08
Biological Process	GO:0090090	negative regulation of canonical Wnt signaling pathway	3.29247e-08
Molecular Function	GO:0097110	scaffold protein binding	1.92277e-07
Molecular Function	GO:0019888	protein phosphatase regulator activity	2.03703e-07
Molecular Function	GO:0044389	ubiquitin-like protein ligase binding	2.35179e-07
Molecular Function	GO:0004709	MAP kinase kinase kinase activity	2.76745e-07
Molecular Function	GO:0046872	metal ion binding	4.18593e-07
Biological Process	GO:0048731	system development	7.75978e-08
Biological Process	GO:0060828	regulation of canonical Wnt signaling pathway	7.87341e-08
Molecular Function	GO:0043169	cation binding	4.88746e-07
Biological Process	GO:0030178	negative regulation of Wnt signaling pathway	8.55317e-08
Cellular Component	GO:0031982	vesicle	7.94725e-07
Cellular Component	GO:0032588	trans-Golgi network membrane	8.25409e-07
Biological Process	GO:0048856	anatomical structure development	1.0596e-07
Biological Process	GO:0009892	negative regulation of metabolic process	1.08004e-07
Biological Process	GO:0048583	regulation of response to stimulus	1.16082e-07
Cellular Component	GO:0005794	Golgi apparatus	1.07176e-06
Cellular Component	GO:0099073	mitochondrion-derived vesicle	1.12994e-06
Biological Process	GO:0001504	neurotransmitter uptake	1.54439e-07
Biological Process	GO:0048468	cell development	1.62373e-07
Cellular Component	GO:0097542	ciliary tip	1.39824e-06
Biological Process	GO:0010604	positive regulation of macromolecule metabolic process	1.90604e-07
Biological Process	GO:0007166	cell surface receptor signaling pathway	2.00566e-07
Biological Process	GO:0010628	positive regulation of gene expression	2.08738e-07
Biological Process	GO:0071705	nitrogen compound transport	2.35226e-07
Biological Process	GO:0009790	embryo development	2.36459e-07
Molecular Function	GO:0016301	kinase activity	9.70653e-07
Biological Process	GO:0032501	multicellular organismal process	2.73032e-07
Biological Process	GO:0071702	organic substance transport	2.83869e-07
Molecular Function	GO:0008289	lipid binding	1.10577e-06
Biological Process	GO:0043009	chordate embryonic development	3.06497e-07
Biological Process	GO:0051254	positive regulation of RNA metabolic process	3.28197e-07
Biological Process	GO:0045935	positive regulation of nucleobase-containing compound metabolic process	3.56481e-07
Molecular Function	GO:0042802	identical protein binding	1.34762e-06
Biological Process	GO:0031175	neuron projection development	4.14232e-07
Molecular Function	GO:0008270	zinc ion binding	1.556e-06
Molecular Function	GO:0005416	amino acid:cation symporter activity	1.57544e-06
Cellular Component	GO:0009295	nucleoid	2.58087e-06
Cellular Component	GO:0042645	mitochondrial nucleoid	2.58087e-06
Cellular Component	GO:0044232	organelle membrane contact site	2.6499e-06
Biological Process	GO:0060249	anatomical structure homeostasis	4.56196e-07
Biological Process	GO:0051128	regulation of cellular component organization	4.78518e-07
Molecular Function	GO:0005543	phospholipid binding	1.78228e-06
Molecular Function	GO:0016772	transferase activity, transferring phosphorus-containing groups	1.82632e-06
Biological Process	GO:0010605	negative regulation of macromolecule metabolic process	4.99765e-07
Molecular Function	GO:0016787	hydrolase activity	1.9484e-06
Molecular Function	GO:1990381	ubiquitin-specific protease binding	2.09421e-06
Biological Process	GO:0023056	positive regulation of signaling	5.73484e-07
Biological Process	GO:0090049	regulation of cell migration involved in sprouting angiogenesis	6.37728e-07
Biological Process	GO:0009891	positive regulation of biosynthetic process	6.42216e-07
Biological Process	GO:0010557	positive regulation of macromolecule biosynthetic process	6.45255e-07
Biological Process	GO:0009792	embryo development ending in birth or egg hatching	7.38159e-07
Cellular Component	GO:0005634	nucleus	3.89881e-06
Biological Process	GO:0007340	acrosome reaction	7.94267e-07
Biological Process	GO:0009056	catabolic process	8.69317e-07
Biological Process	GO:0007267	cell-cell signaling	9.02788e-07
Molecular Function	GO:0016773	phosphotransferase activity, alcohol group as acceptor	3.11748e-06
Biological Process	GO:0001568	blood vessel development	9.80137e-07
Biological Process	GO:0045893	positive regulation of transcription, DNA-templated	1.01522e-06
Biological Process	GO:0051173	positive regulation of nitrogen compound metabolic process	1.05394e-06
Biological Process	GO:0051172	negative regulation of nitrogen compound metabolic process	1.16907e-06
Biological Process	GO:0043900	regulation of multi-organism process	1.25406e-06
Biological Process	GO:0010629	negative regulation of gene expression	1.25819e-06
Biological Process	GO:1902680	positive regulation of RNA biosynthetic process	1.27927e-06
Biological Process	GO:1903508	positive regulation of nucleic acid-templated transcription	1.27927e-06
Biological Process	GO:0003333	amino acid transmembrane transport	1.30732e-06
Biological Process	GO:0042592	homeostatic process	1.38504e-06
Biological Process	GO:0016043	cellular component organization	1.39617e-06
Cellular Component	GO:0043186	P granule	6.14398e-06
Cellular Component	GO:0045495	pole plasm	6.14398e-06
Cellular Component	GO:0060293	germ plasm	6.14398e-06
Biological Process	GO:0008104	protein localization	1.42889e-06
Cellular Component	GO:0016600	flotillin complex	6.47728e-06
Cellular Component	GO:1990907	beta-catenin-TCF complex	6.59198e-06
Molecular Function	GO:0001786	phosphatidylserine binding	3.9018e-06
Molecular Function	GO:0050145	nucleoside monophosphate kinase activity	3.98467e-06
Biological Process	GO:0031328	positive regulation of cellular biosynthetic process	1.54046e-06
Biological Process	GO:2000050	regulation of non-canonical Wnt signaling pathway	1.57874e-06
Biological Process	GO:0060255	regulation of macromolecule metabolic process	1.58302e-06
Biological Process	GO:0048584	positive regulation of response to stimulus	1.66751e-06
Biological Process	GO:0045934	negative regulation of nucleobase-containing compound metabolic process	1.73927e-06
Biological Process	GO:0007423	sensory organ development	1.76008e-06
Biological Process	GO:0043393	regulation of protein binding	1.77988e-06
Biological Process	GO:0072330	monocarboxylic acid biosynthetic process	1.87687e-06
Molecular Function	GO:0004672	protein kinase activity	4.77824e-06
Biological Process	GO:0016241	regulation of macroautophagy	2.0961e-06
Molecular Function	GO:0005343	organic acid:sodium symporter activity	5.28951e-06
Biological Process	GO:0043931	ossification involved in bone maturation	2.29727e-06
Biological Process	GO:0048514	blood vessel morphogenesis	2.35047e-06
Biological Process	GO:0097112	gamma-aminobutyric acid receptor clustering	2.36793e-06
Biological Process	GO:0032496	response to lipopolysaccharide	2.38056e-06
Biological Process	GO:0010647	positive regulation of cell communication	2.42045e-06
Biological Process	GO:0072659	protein localization to plasma membrane	2.44753e-06
Biological Process	GO:0032787	monocarboxylic acid metabolic process	2.51004e-06
Biological Process	GO:0010468	regulation of gene expression	2.60113e-06
Biological Process	GO:0006793	phosphorus metabolic process	2.82322e-06
Cellular Component	GO:0005773	vacuole	1.03857e-05
Biological Process	GO:0051253	negative regulation of RNA metabolic process	2.92438e-06
Biological Process	GO:0060478	acrosomal vesicle exocytosis	3.09037e-06
Molecular Function	GO:0016769	transferase activity, transferring nitrogenous groups	7.07654e-06
Biological Process	GO:0009887	animal organ morphogenesis	3.33787e-06
Cellular Component	GO:0044233	Mitochondria-associated ER Membrane	1.22427e-05
Cellular Component	GO:0031410	cytoplasmic vesicle	1.24968e-05
Cellular Component	GO:0048471	perinuclear region of cytoplasm	1.27542e-05
Biological Process	GO:0031324	negative regulation of cellular metabolic process	3.44865e-06
Biological Process	GO:0044238	primary metabolic process	3.53084e-06
Biological Process	GO:1901700	response to oxygen-containing compound	3.54848e-06
Molecular Function	GO:0036094	small molecule binding	7.74993e-06
Cellular Component	GO:0097708	intracellular vesicle	1.4555e-05
Cellular Component	GO:0031092	platelet alpha granule membrane	1.47407e-05
Cellular Component	GO:0044302	dentate gyrus mossy fiber	1.47407e-05
Biological Process	GO:0071840	cellular component organization or biogenesis	3.85896e-06
Biological Process	GO:0042221	response to chemical	3.89995e-06
Biological Process	GO:0006357	regulation of transcription by RNA polymerase II	3.90155e-06
Molecular Function	GO:0072341	modified amino acid binding	8.48445e-06
Biological Process	GO:0006796	phosphate-containing compound metabolic process	4.16968e-06
Biological Process	GO:0051171	regulation of nitrogen compound metabolic process	4.20682e-06
Biological Process	GO:0035295	tube development	4.41628e-06
Biological Process	GO:0009893	positive regulation of metabolic process	4.46719e-06
Biological Process	GO:0098877	neurotransmitter receptor transport to plasma membrane	4.47606e-06
Biological Process	GO:0098969	neurotransmitter receptor transport to postsynaptic membrane	4.47606e-06
Biological Process	GO:1903540	establishment of protein localization to postsynaptic membrane	4.47606e-06
Biological Process	GO:0001944	vasculature development	4.59753e-06
Cellular Component	GO:0009986	cell surface	1.65417e-05
Molecular Function	GO:0008134	transcription factor binding	9.94633e-06
Molecular Function	GO:0019208	phosphatase regulator activity	1.02916e-05
Biological Process	GO:0031325	positive regulation of cellular metabolic process	5.31163e-06
Biological Process	GO:0002237	response to molecule of bacterial origin	5.39775e-06
Biological Process	GO:0006468	protein phosphorylation	5.4702e-06
Biological Process	GO:0071704	organic substance metabolic process	5.58251e-06
Biological Process	GO:0010632	regulation of epithelial cell migration	5.59523e-06
Biological Process	GO:0198738	cell-cell signaling by wnt	5.97089e-06
Biological Process	GO:0016310	phosphorylation	6.09239e-06
Molecular Function	GO:0008509	anion transmembrane transporter activity	1.17678e-05
Biological Process	GO:1903670	regulation of sprouting angiogenesis	6.29236e-06
Molecular Function	GO:0008483	transaminase activity	1.22624e-05
Biological Process	GO:0072358	cardiovascular system development	6.39191e-06
Biological Process	GO:0006560	proline metabolic process	6.62902e-06
Biological Process	GO:1904683	regulation of metalloendopeptidase activity	6.62902e-06
Biological Process	GO:0016055	Wnt signaling pathway	6.73936e-06
Biological Process	GO:0070977	bone maturation	6.79718e-06
Biological Process	GO:0003159	morphogenesis of an endothelium	6.83277e-06
Biological Process	GO:0061154	endothelial tube morphogenesis	6.83277e-06
Biological Process	GO:1905049	negative regulation of metallopeptidase activity	6.83277e-06
Molecular Function	GO:0015277	kainate selective glutamate receptor activity	1.29998e-05
Biological Process	GO:0045944	positive regulation of transcription by RNA polymerase II	7.2077e-06
Biological Process	GO:0045834	positive regulation of lipid metabolic process	7.3535e-06
Biological Process	GO:0033036	macromolecule localization	7.46809e-06
Biological Process	GO:1905114	cell surface receptor signaling pathway involved in cell-cell signaling	8.09531e-06
Molecular Function	GO:0032934	sterol binding	1.46817e-05
Biological Process	GO:0017144	drug metabolic process	9.3897e-06
Biological Process	GO:0048568	embryonic organ development	9.70704e-06
Biological Process	GO:0046471	phosphatidylglycerol metabolic process	9.75051e-06
Molecular Function	GO:0030374	nuclear receptor transcription coactivator activity	1.82016e-05
Biological Process	GO:0002791	regulation of peptide secretion	1.04489e-05
Molecular Function	GO:1901611	phosphatidylglycerol binding	1.92019e-05
Biological Process	GO:0045117	azole transport	1.0725e-05
Biological Process	GO:0042733	embryonic digit morphogenesis	1.09752e-05
Biological Process	GO:0080090	regulation of primary metabolic process	1.1152e-05
Cellular Component	GO:0043226	organelle	3.23092e-05
Biological Process	GO:0006265	DNA topological change	1.17633e-05
Molecular Function	GO:0004181	metallocarboxypeptidase activity	2.21207e-05
Molecular Function	GO:0003916	DNA topoisomerase activity	2.2297e-05
Biological Process	GO:0051098	regulation of binding	1.26553e-05
Biological Process	GO:0030182	neuron differentiation	1.2817e-05
Biological Process	GO:0099632	protein transport within plasma membrane	1.288e-05
Biological Process	GO:0099637	neurotransmitter receptor transport	1.288e-05
Biological Process	GO:0060070	canonical Wnt signaling pathway	1.3001e-05
Biological Process	GO:0044248	cellular catabolic process	1.3308e-05
Biological Process	GO:1900273	positive regulation of long-term synaptic potentiation	1.33589e-05
Molecular Function	GO:0140110	transcription regulator activity	2.37118e-05
Biological Process	GO:0050708	regulation of protein secretion	1.38033e-05
Biological Process	GO:0001961	positive regulation of cytokine-mediated signaling pathway	1.39605e-05
Biological Process	GO:0006633	fatty acid biosynthetic process	1.40711e-05
Biological Process	GO:0060433	bronchus development	1.41272e-05
Biological Process	GO:0003084	positive regulation of systemic arterial blood pressure	1.49925e-05
Biological Process	GO:0006562	proline catabolic process	1.49925e-05
Biological Process	GO:0006868	glutamine transport	1.49925e-05
Biological Process	GO:0035239	tube morphogenesis	1.54546e-05
Biological Process	GO:0023051	regulation of signaling	1.57184e-05
Biological Process	GO:1905168	positive regulation of double-strand break repair via homologous recombination	1.66779e-05
Molecular Function	GO:0140097	catalytic activity, acting on DNA	2.80543e-05
Biological Process	GO:0033993	response to lipid	1.72109e-05
Biological Process	GO:0080134	regulation of response to stress	1.72154e-05
Biological Process	GO:0048666	neuron development	1.74174e-05
Molecular Function	GO:0004674	protein serine/threonine kinase activity	2.89313e-05
Biological Process	GO:0006915	apoptotic process	1.77182e-05
Biological Process	GO:0042981	regulation of apoptotic process	1.80428e-05
Biological Process	GO:0048699	generation of neurons	1.80671e-05
Biological Process	GO:0032990	cell part morphogenesis	1.86508e-05
Biological Process	GO:0006810	transport	1.88046e-05
Molecular Function	GO:0070053	thrombospondin receptor activity	3.08959e-05
Molecular Function	GO:0070011	peptidase activity, acting on L-amino acid peptides	3.19016e-05
Biological Process	GO:0034097	response to cytokine	2.08761e-05
Biological Process	GO:0009306	protein secretion	2.10139e-05
Molecular Function	GO:0004180	carboxypeptidase activity	3.53659e-05
Biological Process	GO:0043436	oxoacid metabolic process	2.19471e-05
Cellular Component	GO:0000159	protein phosphatase type 2A complex	5.46815e-05
Cellular Component	GO:0005913	cell-cell adherens junction	5.46815e-05
Cellular Component	GO:0031091	platelet alpha granule	5.46815e-05
Biological Process	GO:0035556	intracellular signal transduction	2.28376e-05
Biological Process	GO:0032880	regulation of protein localization	2.29212e-05
Biological Process	GO:0010646	regulation of cell communication	2.32561e-05
Biological Process	GO:0072657	protein localization to membrane	2.42649e-05
Molecular Function	GO:0008028	monocarboxylic acid transmembrane transporter activity	3.99899e-05
Biological Process	GO:0045766	positive regulation of angiogenesis	2.47959e-05
Biological Process	GO:0002042	cell migration involved in sprouting angiogenesis	2.53484e-05
Biological Process	GO:0016236	macroautophagy	2.53945e-05
Biological Process	GO:0060481	lobar bronchus epithelium development	2.60964e-05
Biological Process	GO:0060482	lobar bronchus development	2.60964e-05
Biological Process	GO:0099638	endosome to plasma membrane protein transport	2.60964e-05
Biological Process	GO:0000422	autophagy of mitochondrion	2.68297e-05
Biological Process	GO:0061726	mitochondrion disassembly	2.68297e-05
Biological Process	GO:0072359	circulatory system development	2.70956e-05
Cellular Component	GO:0000445	THO complex part of transcription export complex	6.23799e-05
Biological Process	GO:0044403	symbiont process	2.74889e-05
Biological Process	GO:0032989	cellular component morphogenesis	2.7722e-05
Biological Process	GO:0036315	cellular response to sterol	2.80486e-05
Biological Process	GO:0043046	DNA methylation involved in gamete generation	2.80486e-05
Biological Process	GO:0016053	organic acid biosynthetic process	2.81629e-05
Biological Process	GO:1902475	L-alpha-amino acid transmembrane transport	2.82682e-05
Molecular Function	GO:0015485	cholesterol binding	4.38214e-05
Biological Process	GO:0000902	cell morphogenesis	2.95376e-05
Biological Process	GO:0007620	copulation	3.0084e-05
Molecular Function	GO:0016740	transferase activity	4.56976e-05
Cellular Component	GO:0033391	chromatoid body	6.77495e-05
Biological Process	GO:0043062	extracellular structure organization	3.13876e-05
Biological Process	GO:0021535	cell migration in hindbrain	3.16192e-05
Biological Process	GO:1905048	regulation of metallopeptidase activity	3.16192e-05
Molecular Function	GO:0004713	protein tyrosine kinase activity	4.86627e-05
Molecular Function	GO:0003723	RNA binding	4.93203e-05
Molecular Function	GO:0015186	L-glutamine transmembrane transporter activity	4.98269e-05
Biological Process	GO:1903725	regulation of phospholipid metabolic process	3.21886e-05
Biological Process	GO:0001503	ossification	3.25663e-05
Biological Process	GO:0009617	response to bacterium	3.28743e-05
Biological Process	GO:1901616	organic hydroxy compound catabolic process	3.33018e-05
Biological Process	GO:0007638	mechanosensory behavior	3.34094e-05
Biological Process	GO:0019222	regulation of metabolic process	3.37066e-05
Biological Process	GO:0045892	negative regulation of transcription, DNA-templated	3.37247e-05
Biological Process	GO:0010033	response to organic substance	3.40243e-05
Biological Process	GO:0007399	nervous system development	3.48558e-05
Biological Process	GO:0043412	macromolecule modification	3.48983e-05
Biological Process	GO:0060028	convergent extension involved in axis elongation	3.52434e-05
Biological Process	GO:0090210	regulation of establishment of blood-brain barrier	3.52434e-05
Biological Process	GO:0043631	RNA polyadenylation	3.5273e-05
Biological Process	GO:1902679	negative regulation of RNA biosynthetic process	3.53357e-05
Biological Process	GO:1903507	negative regulation of nucleic acid-templated transcription	3.53357e-05
Biological Process	GO:0008219	cell death	3.54417e-05
Biological Process	GO:0051641	cellular localization	3.54935e-05
Molecular Function	GO:0097367	carbohydrate derivative binding	5.13457e-05
Molecular Function	GO:0046914	transition metal ion binding	5.27946e-05
Cellular Component	GO:0043229	intracellular organelle	7.35977e-05
Molecular Function	GO:0015187	glycine transmembrane transporter activity	5.41275e-05
Biological Process	GO:0031047	gene silencing by RNA	3.7192e-05
Molecular Function	GO:0019199	transmembrane receptor protein kinase activity	5.62137e-05
Biological Process	GO:0036314	response to sterol	3.80708e-05
Biological Process	GO:0043067	regulation of programmed cell death	3.81753e-05
Cellular Component	GO:0019035	viral integration complex	8.16688e-05
Cellular Component	GO:0097457	hippocampal mossy fiber	8.16688e-05
Cellular Component	GO:1990026	hippocampal mossy fiber expansion	8.16688e-05
Biological Process	GO:0006366	transcription by RNA polymerase II	3.95334e-05
Biological Process	GO:0032200	telomere organization	4.08668e-05
Biological Process	GO:0032196	transposition	4.08765e-05
Biological Process	GO:0000723	telomere maintenance	4.13536e-05
Biological Process	GO:0046394	carboxylic acid biosynthetic process	4.14335e-05
Biological Process	GO:0098656	anion transmembrane transport	4.27906e-05
Biological Process	GO:0042594	response to starvation	4.30244e-05
Biological Process	GO:0012501	programmed cell death	4.46879e-05
Biological Process	GO:0032785	negative regulation of DNA-templated transcription, elongation	4.52841e-05
Biological Process	GO:2000765	regulation of cytoplasmic translation	4.52841e-05
Molecular Function	GO:0097027	ubiquitin-protein transferase activator activity	6.50432e-05
Molecular Function	GO:0005283	amino acid:sodium symporter activity	6.79482e-05
Biological Process	GO:0001525	angiogenesis	4.717e-05
Biological Process	GO:0042886	amide transport	4.76776e-05
Molecular Function	GO:0003918	DNA topoisomerase type II (ATP-hydrolyzing) activity	7.34254e-05
Molecular Function	GO:0061505	DNA topoisomerase II activity	7.34254e-05
Molecular Function	GO:0071987	WD40-repeat domain binding	7.34254e-05
Biological Process	GO:0009154	purine ribonucleotide catabolic process	5.05992e-05
Biological Process	GO:0010635	regulation of mitochondrial fusion	5.05992e-05
Biological Process	GO:1903201	regulation of oxidative stress-induced cell death	5.14132e-05
Biological Process	GO:0006629	lipid metabolic process	5.21954e-05
Molecular Function	GO:0016746	transferase activity, transferring acyl groups	8.3043e-05
Molecular Function	GO:0005496	steroid binding	8.48543e-05
Molecular Function	GO:0008235	metalloexopeptidase activity	8.57135e-05
Biological Process	GO:0098887	neurotransmitter receptor transport, endosome to postsynaptic membrane	5.76844e-05
Biological Process	GO:0099639	neurotransmitter receptor transport, endosome to plasma membrane	5.76844e-05
Biological Process	GO:1903825	organic acid transmembrane transport	5.84714e-05
Biological Process	GO:1905039	carboxylic acid transmembrane transport	5.84714e-05
Biological Process	GO:0032594	protein transport within lipid bilayer	5.86648e-05
Biological Process	GO:0016049	cell growth	6.03215e-05
Cellular Component	GO:0036513	Derlin-1 retrotranslocation complex	0.000118004
Biological Process	GO:0098814	spontaneous synaptic transmission	6.11565e-05
Biological Process	GO:0009966	regulation of signal transduction	6.27709e-05
Biological Process	GO:0044419	interspecies interaction between organisms	6.28735e-05
Biological Process	GO:0000101	sulfur amino acid transport	6.35866e-05
Biological Process	GO:0006082	organic acid metabolic process	6.40062e-05
Molecular Function	GO:0008233	peptidase activity	9.44454e-05
Biological Process	GO:0009267	cellular response to starvation	6.54116e-05
Biological Process	GO:0043901	negative regulation of multi-organism process	6.54116e-05
Biological Process	GO:0006378	mRNA polyadenylation	6.57641e-05
Molecular Function	GO:0000166	nucleotide binding	9.79366e-05
Molecular Function	GO:1901265	nucleoside phosphate binding	9.79366e-05
Biological Process	GO:0031124	mRNA 3'-end processing	6.6601e-05
Biological Process	GO:0060760	positive regulation of response to cytokine stimulus	6.6601e-05
Molecular Function	GO:0003682	chromatin binding	0.000100887
Biological Process	GO:0010941	regulation of cell death	6.8592e-05
Biological Process	GO:0031669	cellular response to nutrient levels	6.89804e-05
Biological Process	GO:0045980	negative regulation of nucleotide metabolic process	6.97866e-05
Biological Process	GO:0048799	animal organ maturation	6.97866e-05
Biological Process	GO:1900543	negative regulation of purine nucleotide metabolic process	6.97866e-05
Biological Process	GO:0036475	neuron death in response to oxidative stress	7.10878e-05
Biological Process	GO:1903203	regulation of oxidative stress-induced neuron death	7.10878e-05
Biological Process	GO:0046903	secretion	7.44751e-05
Molecular Function	GO:0015293	symporter activity	0.00010923
Biological Process	GO:0000122	negative regulation of transcription by RNA polymerase II	7.62096e-05
Biological Process	GO:0019752	carboxylic acid metabolic process	7.67968e-05
Biological Process	GO:0010718	positive regulation of epithelial to mesenchymal transition	7.75982e-05
Biological Process	GO:0120031	plasma membrane bounded cell projection assembly	7.95574e-05
Biological Process	GO:0031323	regulation of cellular metabolic process	8.02922e-05
Biological Process	GO:0002790	peptide secretion	8.07158e-05
Biological Process	GO:0043065	positive regulation of apoptotic process	8.07158e-05
Biological Process	GO:0048513	animal organ development	8.12747e-05
Biological Process	GO:0019368	fatty acid elongation, unsaturated fatty acid	8.2844e-05
Biological Process	GO:0035494	SNARE complex disassembly	8.2844e-05
Biological Process	GO:0045870	positive regulation of single stranded viral RNA replication via double stranded DNA intermediate	8.2844e-05
Biological Process	GO:0048014	Tie signaling pathway	8.2844e-05
Biological Process	GO:0097021	lymphocyte migration into lymphoid organs	8.2844e-05
Biological Process	GO:0099074	mitochondrion to lysosome transport	8.2844e-05
Biological Process	GO:0099075	mitochondrion-derived vesicle mediated transport	8.2844e-05
Biological Process	GO:1902564	negative regulation of neutrophil activation	8.2844e-05
Biological Process	GO:0010942	positive regulation of cell death	8.35935e-05
Biological Process	GO:0070206	protein trimerization	8.39437e-05
Molecular Function	GO:0005034	osmosensor activity	0.000114963
Biological Process	GO:0055076	transition metal ion homeostasis	8.62445e-05
Molecular Function	GO:0035064	methylated histone binding	0.000120438
Molecular Function	GO:0140034	methylation-dependent protein binding	0.000120438
Biological Process	GO:0032392	DNA geometric change	8.77586e-05
Biological Process	GO:0015807	L-amino acid transport	8.86577e-05
Biological Process	GO:0006807	nitrogen compound metabolic process	8.9449e-05
Cellular Component	GO:0035102	PRC1 complex	0.000150663
Cellular Component	GO:0005903	brush border	0.000153877
Cellular Component	GO:0016604	nuclear body	0.000160375
Cellular Component	GO:0098857	membrane microdomain	0.000165181
Molecular Function	GO:0016409	palmitoyltransferase activity	0.000130795
Biological Process	GO:0010594	regulation of endothelial cell migration	9.56181e-05
Biological Process	GO:0040007	growth	9.60727e-05
Biological Process	GO:1903018	regulation of glycoprotein metabolic process	9.62568e-05
Biological Process	GO:0043068	positive regulation of programmed cell death	9.62774e-05
Biological Process	GO:0030855	epithelial cell differentiation	9.6579e-05
Biological Process	GO:1901564	organonitrogen compound metabolic process	9.79151e-05
Biological Process	GO:0006464	cellular protein modification process	9.82637e-05
Biological Process	GO:0036211	protein modification process	9.82637e-05
Biological Process	GO:0043550	regulation of lipid kinase activity	9.86865e-05
Biological Process	GO:0010528	regulation of transposition	9.98786e-05
Biological Process	GO:0010529	negative regulation of transposition	9.98786e-05
Biological Process	GO:0031223	auditory behavior	9.98786e-05
Biological Process	GO:0002691	regulation of cellular extravasation	0.000100053
Biological Process	GO:0006910	phagocytosis, recognition	0.000100053
Biological Process	GO:1903204	negative regulation of oxidative stress-induced neuron death	0.000100053
Cellular Component	GO:0016607	nuclear speck	0.00017333
Molecular Function	GO:0030234	enzyme regulator activity	0.000137809
Biological Process	GO:0030198	extracellular matrix organization	0.000105762
Biological Process	GO:0030031	cell projection assembly	0.00010639
Biological Process	GO:0008152	metabolic process	0.000109514
Biological Process	GO:0032940	secretion by cell	0.000111777
Biological Process	GO:0044255	cellular lipid metabolic process	0.000112455
Biological Process	GO:0016188	synaptic vesicle maturation	0.000113718
Biological Process	GO:0090050	positive regulation of cell migration involved in sprouting angiogenesis	0.000113718
Biological Process	GO:0002687	positive regulation of leukocyte migration	0.000113802
Biological Process	GO:0120035	regulation of plasma membrane bounded cell projection organization	0.000113839
Molecular Function	GO:0016747	transferase activity, transferring acyl groups other than amino-acyl groups	0.000153003
Molecular Function	GO:0120013	intermembrane lipid transfer activity	0.000155956
Biological Process	GO:0030202	heparin metabolic process	0.00012034
Biological Process	GO:0032328	alanine transport	0.00012034
Biological Process	GO:1903579	negative regulation of ATP metabolic process	0.000121376
Molecular Function	GO:1990782	protein tyrosine kinase binding	0.00016299
Biological Process	GO:1901184	regulation of ERBB signaling pathway	0.000126345
Biological Process	GO:0001834	trophectodermal cell proliferation	0.000126988
Biological Process	GO:0044806	G-quadruplex DNA unwinding	0.000126988
Biological Process	GO:0061589	calcium activated phosphatidylserine scrambling	0.000126988
Biological Process	GO:0099011	neuronal dense core vesicle exocytosis	0.000126988
Biological Process	GO:0099525	presynaptic dense core vesicle exocytosis	0.000126988
Biological Process	GO:0048565	digestive tract development	0.000128406
Biological Process	GO:0006890	retrograde vesicle-mediated transport, Golgi to ER	0.000130135
Molecular Function	GO:0004857	enzyme inhibitor activity	0.000173471
Molecular Function	GO:0031404	chloride ion binding	0.000174491
Molecular Function	GO:0047704	bile-salt sulfotransferase activity	0.000174491
Molecular Function	GO:0071936	coreceptor activity involved in Wnt signaling pathway	0.000174491
Molecular Function	GO:0017016	Ras GTPase binding	0.000177785
Biological Process	GO:0031123	RNA 3'-end processing	0.000134348
Cellular Component	GO:0000323	lytic vacuole	0.000234781
Cellular Component	GO:0005764	lysosome	0.000234781
Biological Process	GO:0072348	sulfur compound transport	0.000146413
Molecular Function	GO:0008429	phosphatidylethanolamine binding	0.000207705
Molecular Function	GO:0052629	phosphatidylinositol-3,5-bisphosphate 3-phosphatase activity	0.000207705
Molecular Function	GO:1900750	oligopeptide binding	0.000207705
Biological Process	GO:0010506	regulation of autophagy	0.000157983
Biological Process	GO:0031399	regulation of protein modification process	0.000158081
Biological Process	GO:0031344	regulation of cell projection organization	0.000158308
Cellular Component	GO:0071664	catenin-TCF7L2 complex	0.000274179
Cellular Component	GO:1990452	Parkin-FBXW7-Cul1 ubiquitin ligase complex	0.000274179
Cellular Component	GO:0036477	somatodendritic compartment	0.000275008
Cellular Component	GO:0008287	protein serine/threonine phosphatase complex	0.000277366
Cellular Component	GO:1903293	phosphatase complex	0.000277366
Molecular Function	GO:0051020	GTPase binding	0.000219608
Biological Process	GO:0002685	regulation of leukocyte migration	0.000159656
Biological Process	GO:2000401	regulation of lymphocyte migration	0.000159973
Biological Process	GO:0032092	positive regulation of protein binding	0.000161974
Biological Process	GO:0060041	retina development in camera-type eye	0.000162551
Biological Process	GO:1901575	organic substance catabolic process	0.000162694
Biological Process	GO:0045765	regulation of angiogenesis	0.000166868
Cellular Component	GO:0005802	trans-Golgi network	0.000298785
Biological Process	GO:0048869	cellular developmental process	0.00017463
Biological Process	GO:0045022	early endosome to late endosome transport	0.0001764
Biological Process	GO:0046889	positive regulation of lipid biosynthetic process	0.0001764
Biological Process	GO:0007004	telomere maintenance via telomerase	0.0001774
Molecular Function	GO:0004013	adenosylhomocysteinase activity	0.000245649
Molecular Function	GO:0016802	trialkylsulfonium hydrolase activity	0.000245649
Biological Process	GO:0048858	cell projection morphogenesis	0.00018084
Molecular Function	GO:0017154	semaphorin receptor activity	0.00025486
Biological Process	GO:0044281	small molecule metabolic process	0.000190388
Biological Process	GO:2000209	regulation of anoikis	0.000194653
Biological Process	GO:0007538	primary sex determination	0.000194727
Biological Process	GO:0007542	primary sex determination, germ-line	0.000194727
Biological Process	GO:0010636	positive regulation of mitochondrial fusion	0.000194727
Biological Process	GO:0018992	germ-line sex determination	0.000194727
Biological Process	GO:0019100	male germ-line sex determination	0.000194727
Biological Process	GO:0021943	formation of radial glial scaffolds	0.000194727
Biological Process	GO:0036324	vascular endothelial growth factor receptor-2 signaling pathway	0.000194727
Biological Process	GO:1904562	phosphatidylinositol 5-phosphate metabolic process	0.000194727
Biological Process	GO:0043619	regulation of transcription from RNA polymerase II promoter in response to oxidative stress	0.000195584
Biological Process	GO:0035567	non-canonical Wnt signaling pathway	0.000196032
Biological Process	GO:0060560	developmental growth involved in morphogenesis	0.000196539
Biological Process	GO:0006195	purine nucleotide catabolic process	0.000199923
Biological Process	GO:0021932	hindbrain radial glia guided cell migration	0.000199923
Biological Process	GO:1903146	regulation of autophagy of mitochondrion	0.000200843
Biological Process	GO:2000113	negative regulation of cellular macromolecule biosynthetic process	0.000201357
Molecular Function	GO:0042277	peptide binding	0.000268215
Molecular Function	GO:0030414	peptidase inhibitor activity	0.000270538
Biological Process	GO:1903671	negative regulation of sprouting angiogenesis	0.000209327
Biological Process	GO:0036480	neuron intrinsic apoptotic signaling pathway in response to oxidative stress	0.000212143
Biological Process	GO:1903376	regulation of oxidative stress-induced neuron intrinsic apoptotic signaling pathway	0.000212143
Cellular Component	GO:0098589	membrane region	0.000352457
Molecular Function	GO:0004386	helicase activity	0.000287841
Molecular Function	GO:0032555	purine ribonucleotide binding	0.000290584
Biological Process	GO:0048736	appendage development	0.000218457
Biological Process	GO:0060173	limb development	0.000218457
Biological Process	GO:0060491	regulation of cell projection assembly	0.000218457
Cellular Component	GO:0000781	chromosome, telomeric region	0.000361815
Cellular Component	GO:0045121	membrane raft	0.00036456
Molecular Function	GO:0045295	gamma-catenin binding	0.000293917
Biological Process	GO:2000241	regulation of reproductive process	0.000220761
Biological Process	GO:0043207	response to external biotic stimulus	0.000222169
Biological Process	GO:0051707	response to other organism	0.000222169
Biological Process	GO:0016574	histone ubiquitination	0.000222544
Biological Process	GO:0051046	regulation of secretion	0.000224763
Biological Process	GO:0044237	cellular metabolic process	0.000229266
Biological Process	GO:0051234	establishment of localization	0.000231686
Cellular Component	GO:0098805	whole membrane	0.000386936
Biological Process	GO:0022008	neurogenesis	0.000237331
Biological Process	GO:1904353	regulation of telomere capping	0.000240683
Biological Process	GO:0001886	endothelial cell morphogenesis	0.000242268
Biological Process	GO:0015808	L-alanine transport	0.000242268
Biological Process	GO:0042297	vocal learning	0.000242268
Biological Process	GO:0046784	viral mRNA export from host cell nucleus	0.000242268
Biological Process	GO:0060259	regulation of feeding behavior	0.000242268
Biological Process	GO:0072711	cellular response to hydroxyurea	0.000242268
Biological Process	GO:0098596	imitative learning	0.000242268
Biological Process	GO:0098598	learned vocalization behavior or vocal learning	0.000242268
Biological Process	GO:0120039	plasma membrane bounded cell projection morphogenesis	0.000246575
Biological Process	GO:2000112	regulation of cellular macromolecule biosynthetic process	0.000246701
Biological Process	GO:0000904	cell morphogenesis involved in differentiation	0.000248703
Biological Process	GO:1904018	positive regulation of vasculature development	0.000249262
Biological Process	GO:0030154	cell differentiation	0.000251267
Biological Process	GO:0006278	RNA-dependent DNA biosynthetic process	0.000252516
Biological Process	GO:0008593	regulation of Notch signaling pathway	0.000252687
Biological Process	GO:0070887	cellular response to chemical stimulus	0.000253955
Biological Process	GO:0001701	in utero embryonic development	0.000255634
Molecular Function	GO:0008420	RNA polymerase II CTD heptapeptide repeat phosphatase activity	0.000324304
Molecular Function	GO:0022858	alanine transmembrane transporter activity	0.000324304
Biological Process	GO:1903578	regulation of ATP metabolic process	0.000257935
Biological Process	GO:0006584	catecholamine metabolic process	0.000258108
Biological Process	GO:0009712	catechol-containing compound metabolic process	0.000258108
Biological Process	GO:0046879	hormone secretion	0.000260186
Biological Process	GO:0009888	tissue development	0.000262074
Molecular Function	GO:0042826	histone deacetylase binding	0.000330952
Molecular Function	GO:0005326	neurotransmitter transporter activity	0.000337027
Biological Process	GO:0031440	regulation of mRNA 3'-end processing	0.000275142
Biological Process	GO:0071345	cellular response to cytokine stimulus	0.00027811
Biological Process	GO:0035609	C-terminal protein deglutamylation	0.000278254
Biological Process	GO:0060268	negative regulation of respiratory burst	0.000278254
Biological Process	GO:0060480	lung goblet cell differentiation	0.000278254
Biological Process	GO:0099183	trans-synaptic signaling by BDNF, modulating synaptic transmission	0.000278801
Biological Process	GO:0099191	trans-synaptic signaling by BDNF	0.000278801
Biological Process	GO:1903265	positive regulation of tumor necrosis factor-mediated signaling pathway	0.000278801
Biological Process	GO:1904684	negative regulation of metalloendopeptidase activity	0.000278801
Biological Process	GO:1901701	cellular response to oxygen-containing compound	0.000280498
Biological Process	GO:0050714	positive regulation of protein secretion	0.000282704
Cellular Component	GO:0000152	nuclear ubiquitin ligase complex	0.00044865
Cellular Component	GO:0000814	ESCRT II complex	0.000452385
Cellular Component	GO:1990032	parallel fiber	0.000452385
Cellular Component	GO:0000784	nuclear chromosome, telomeric region	0.000452607
Biological Process	GO:0051791	medium-chain fatty acid metabolic process	0.00028714
Biological Process	GO:0006355	regulation of transcription, DNA-templated	0.000288222
Molecular Function	GO:0061134	peptidase regulator activity	0.000359176
Biological Process	GO:0010634	positive regulation of epithelial cell migration	0.000294699
Biological Process	GO:0030902	hindbrain development	0.000294699
Biological Process	GO:0070727	cellular macromolecule localization	0.000297883
Molecular Function	GO:0033218	amide binding	0.000377258
Molecular Function	GO:0032553	ribonucleotide binding	0.000377899
Molecular Function	GO:0030552	cAMP binding	0.000378295
Biological Process	GO:0044092	negative regulation of molecular function	0.000304556
Biological Process	GO:0006914	autophagy	0.000309854
Biological Process	GO:0061919	process utilizing autophagic mechanism	0.000309854
Molecular Function	GO:0000287	magnesium ion binding	0.000392835
Biological Process	GO:0032879	regulation of localization	0.000313061
Biological Process	GO:0035264	multicellular organism growth	0.000315943
Cellular Component	GO:0043195	terminal bouton	0.000496709
Biological Process	GO:0031326	regulation of cellular biosynthetic process	0.000321416
Biological Process	GO:0072337	modified amino acid transport	0.000322519
Biological Process	GO:0014904	myotube cell development	0.00032571
Molecular Function	GO:1990829	C-rich single-stranded DNA binding	0.000414649
Biological Process	GO:0009889	regulation of biosynthetic process	0.000331485
Molecular Function	GO:0043184	vascular endothelial growth factor receptor 2 binding	0.00041914
Molecular Function	GO:0035004	phosphatidylinositol 3-kinase activity	0.000424173
Biological Process	GO:2001141	regulation of RNA biosynthetic process	0.000334868
Biological Process	GO:2000404	regulation of T cell migration	0.000338067
Molecular Function	GO:0071949	FAD binding	0.00043437
Biological Process	GO:0120032	regulation of plasma membrane bounded cell projection assembly	0.000341735
Molecular Function	GO:0070851	growth factor receptor binding	0.000442831
Molecular Function	GO:0097718	disordered domain specific binding	0.000450396
Biological Process	GO:0043552	positive regulation of phosphatidylinositol 3-kinase activity	0.000351278
Biological Process	GO:0050885	neuromuscular process controlling balance	0.000352628
Biological Process	GO:0048812	neuron projection morphogenesis	0.000352642
Biological Process	GO:0034613	cellular protein localization	0.000353629
Biological Process	GO:0010833	telomere maintenance via telomere lengthening	0.000354122
Biological Process	GO:0032206	positive regulation of telomere maintenance	0.000354141
Biological Process	GO:0009967	positive regulation of signal transduction	0.000358406
Cellular Component	GO:0098966	perisynaptic extracellular matrix	0.000568739
Cellular Component	GO:0099535	synapse-associated extracellular matrix	0.000568739
Cellular Component	GO:0099544	perisynaptic space	0.000568739
Molecular Function	GO:0097159	organic cyclic compound binding	0.000475867
Biological Process	GO:0009607	response to biotic stimulus	0.000371552
Cellular Component	GO:0070369	beta-catenin-TCF7L2 complex	0.000598353
Cellular Component	GO:0005801	cis-Golgi network	0.000602025
Biological Process	GO:0043551	regulation of phosphatidylinositol 3-kinase activity	0.000378577
Biological Process	GO:0014029	neural crest formation	0.000379668
Biological Process	GO:0014067	negative regulation of phosphatidylinositol 3-kinase signaling	0.000379668
Biological Process	GO:0044417	translocation of molecules into host	0.000379668
Biological Process	GO:0051836	translocation of molecules into other organism involved in symbiotic interaction	0.000379668
Cellular Component	GO:0043230	extracellular organelle	0.000613475
Biological Process	GO:0006979	response to oxidative stress	0.000382608
Biological Process	GO:0001837	epithelial to mesenchymal transition	0.000383635
Biological Process	GO:0034244	negative regulation of transcription elongation from RNA polymerase II promoter	0.000392119
Biological Process	GO:0085020	protein K6-linked ubiquitination	0.000392119
Molecular Function	GO:0019838	growth factor binding	0.000497647
Biological Process	GO:1903506	regulation of nucleic acid-templated transcription	0.000395602
Biological Process	GO:0009914	hormone transport	0.000399643
Biological Process	GO:2000378	negative regulation of reactive oxygen species metabolic process	0.000402051
Biological Process	GO:0032204	regulation of telomere maintenance	0.000409525
Biological Process	GO:0045786	negative regulation of cell cycle	0.00041199
Biological Process	GO:0043114	regulation of vascular permeability	0.000414545
Biological Process	GO:0016050	vesicle organization	0.000419869
Molecular Function	GO:0004127	cytidylate kinase activity	0.00054125
Molecular Function	GO:1901474	azole transmembrane transporter activity	0.00054125
Molecular Function	GO:1990444	F-box domain binding	0.00054125
Biological Process	GO:0010556	regulation of macromolecule biosynthetic process	0.000428695
Biological Process	GO:0001501	skeletal system development	0.00043291
Biological Process	GO:0046716	muscle cell cellular homeostasis	0.000436918
Biological Process	GO:0071901	negative regulation of protein serine/threonine kinase activity	0.000439185
Biological Process	GO:0051252	regulation of RNA metabolic process	0.000446479
Biological Process	GO:0090596	sensory organ morphogenesis	0.000448718
Biological Process	GO:0030282	bone mineralization	0.000452405
Biological Process	GO:0050764	regulation of phagocytosis	0.000452715
Biological Process	GO:0019220	regulation of phosphate metabolic process	0.000457602
Biological Process	GO:0051174	regulation of phosphorus metabolic process	0.000457602
Biological Process	GO:0007231	osmosensory signaling pathway	0.000457688
Biological Process	GO:0032185	septin cytoskeleton organization	0.000457688
Biological Process	GO:0033132	negative regulation of glucokinase activity	0.000457688
Biological Process	GO:0035720	intraciliary anterograde transport	0.000457688
Biological Process	GO:0099403	maintenance of mitotic sister chromatid cohesion, telomeric	0.000457688
Biological Process	GO:0099404	mitotic sister chromatid cohesion, telomeric	0.000457688
Biological Process	GO:1902283	negative regulation of primary amine oxidase activity	0.000457688
Biological Process	GO:1903300	negative regulation of hexokinase activity	0.000457688
Biological Process	GO:1904049	negative regulation of spontaneous neurotransmitter secretion	0.000457688
Biological Process	GO:1904907	regulation of maintenance of mitotic sister chromatid cohesion, telomeric	0.000457688
Biological Process	GO:1904908	negative regulation of maintenance of mitotic sister chromatid cohesion, telomeric	0.000457688
Biological Process	GO:1904978	regulation of endosome organization	0.000457688
Biological Process	GO:1904979	negative regulation of endosome organization	0.000457688
Biological Process	GO:1905365	regulation of intralumenal vesicle formation	0.000457688
Biological Process	GO:1905366	negative regulation of intralumenal vesicle formation	0.000457688
Molecular Function	GO:0035639	purine ribonucleoside triphosphate binding	0.00055377
Biological Process	GO:0060759	regulation of response to cytokine stimulus	0.000465663
Biological Process	GO:0010633	negative regulation of epithelial cell migration	0.00047567
Biological Process	GO:0009448	gamma-aminobutyric acid metabolic process	0.000483632
Biological Process	GO:0097499	protein localization to non-motile cilium	0.000483632
Biological Process	GO:1904502	regulation of lipophagy	0.000483632
Biological Process	GO:1904504	positive regulation of lipophagy	0.000483632
Biological Process	GO:0055123	digestive system development	0.000489744
Biological Process	GO:0031016	pancreas development	0.000491739
Biological Process	GO:0010507	negative regulation of autophagy	0.000494005
Biological Process	GO:0034394	protein localization to cell surface	0.000494005
Molecular Function	GO:0071889	14-3-3 protein binding	0.000591609
Molecular Function	GO:0003713	transcription coactivator activity	0.000594646
Molecular Function	GO:0004714	transmembrane receptor protein tyrosine kinase activity	0.000604256
Molecular Function	GO:0005522	profilin binding	0.0006085
Biological Process	GO:0036490	regulation of translation in response to endoplasmic reticulum stress	0.000507416
Biological Process	GO:0072189	ureter development	0.000507416
Biological Process	GO:0075522	IRES-dependent viral translational initiation	0.000507416
Biological Process	GO:0046164	alcohol catabolic process	0.000508219
Biological Process	GO:0042417	dopamine metabolic process	0.000513251
Molecular Function	GO:0004535	poly(A)-specific ribonuclease activity	0.000628469
Molecular Function	GO:0016860	intramolecular oxidoreductase activity	0.000629763
Biological Process	GO:0009065	glutamine family amino acid catabolic process	0.000520455
Biological Process	GO:2000009	negative regulation of protein localization to cell surface	0.000520455
Molecular Function	GO:0008514	organic anion transmembrane transporter activity	0.000648363
Molecular Function	GO:0022824	transmitter-gated ion channel activity	0.000651162
Molecular Function	GO:0022835	transmitter-gated channel activity	0.000651162
Molecular Function	GO:0030551	cyclic nucleotide binding	0.000665943
Biological Process	GO:0051099	positive regulation of binding	0.000534247
Molecular Function	GO:0001540	amyloid-beta binding	0.000679768
Biological Process	GO:0001932	regulation of protein phosphorylation	0.000545918
Molecular Function	GO:0031267	small GTPase binding	0.000696238
Molecular Function	GO:0050660	flavin adenine dinucleotide binding	0.000702447
Molecular Function	GO:0016853	isomerase activity	0.000712197
Biological Process	GO:1904358	positive regulation of telomere maintenance via telomere lengthening	0.000560304
Molecular Function	GO:0017076	purine nucleotide binding	0.000727965
Biological Process	GO:0009605	response to external stimulus	0.000566793
Biological Process	GO:1902533	positive regulation of intracellular signal transduction	0.000568245
Biological Process	GO:0048284	organelle fusion	0.000569194
Biological Process	GO:0010035	response to inorganic substance	0.00057829
Biological Process	GO:0034243	regulation of transcription elongation from RNA polymerase II promoter	0.000586774
Biological Process	GO:0010558	negative regulation of macromolecule biosynthetic process	0.00058752
Biological Process	GO:0031327	negative regulation of cellular biosynthetic process	0.000592104
Biological Process	GO:0003341	cilium movement	0.000602534
Biological Process	GO:0044334	canonical Wnt signaling pathway involved in positive regulation of epithelial to mesenchymal transition	0.000606451
Biological Process	GO:0046085	adenosine metabolic process	0.000606451
Biological Process	GO:0061909	autophagosome-lysosome fusion	0.000606451
Biological Process	GO:2000767	positive regulation of cytoplasmic translation	0.000606451
Biological Process	GO:0098927	vesicle-mediated transport between endosomal compartments	0.000614463
Biological Process	GO:1903530	regulation of secretion by cell	0.000617062
Biological Process	GO:0002793	positive regulation of peptide secretion	0.000617953
Biological Process	GO:0048706	embryonic skeletal system development	0.000622598
Biological Process	GO:0030252	growth hormone secretion	0.000630011
Biological Process	GO:0034587	piRNA metabolic process	0.000630011
Biological Process	GO:0043555	regulation of translation in response to stress	0.000630011
Biological Process	GO:0055072	iron ion homeostasis	0.000632363
Biological Process	GO:1904375	regulation of protein localization to cell periphery	0.000633994
Cellular Component	GO:0044446	intracellular organelle part	0.000870267
Biological Process	GO:0060284	regulation of cell development	0.000639116
Biological Process	GO:1903861	positive regulation of dendrite extension	0.000648173
Biological Process	GO:0032268	regulation of cellular protein metabolic process	0.000657262
Biological Process	GO:1900407	regulation of cellular response to oxidative stress	0.000663637
Biological Process	GO:0010638	positive regulation of organelle organization	0.000666053
Biological Process	GO:0019219	regulation of nucleobase-containing compound metabolic process	0.000667173
Biological Process	GO:0022603	regulation of anatomical structure morphogenesis	0.000669319
Biological Process	GO:1903902	positive regulation of viral life cycle	0.000670325
Biological Process	GO:0046777	protein autophosphorylation	0.000674377
Biological Process	GO:1901361	organic cyclic compound catabolic process	0.000675107
Molecular Function	GO:0017153	sodium:dicarboxylate symporter activity	0.000837878
Molecular Function	GO:0043121	neurotrophin binding	0.000837878
Molecular Function	GO:0070087	chromo shadow domain binding	0.000837878
Biological Process	GO:0002066	columnar/cuboidal epithelial cell development	0.000683274
Biological Process	GO:0001558	regulation of cell growth	0.000684132
Biological Process	GO:0007519	skeletal muscle tissue development	0.000691109
Biological Process	GO:0071214	cellular response to abiotic stimulus	0.000695891
Biological Process	GO:0104004	cellular response to environmental stimulus	0.000695891
Biological Process	GO:1990126	retrograde transport, endosome to plasma membrane	0.000697733
Biological Process	GO:0007018	microtubule-based movement	0.000698787
Molecular Function	GO:0070008	serine-type exopeptidase activity	0.000865015
Biological Process	GO:0061669	spontaneous neurotransmitter secretion	0.00072998
Biological Process	GO:0071838	cell proliferation in bone marrow	0.00072998
Biological Process	GO:1904970	brush border assembly	0.00072998
Biological Process	GO:2000270	negative regulation of fibroblast apoptotic process	0.00072998
Cellular Component	GO:0030897	HOPS complex	0.00098776
Cellular Component	GO:0036452	ESCRT complex	0.000996775
Cellular Component	GO:0012505	endomembrane system	0.00105798
Cellular Component	GO:0031235	intrinsic component of the cytoplasmic side of the plasma membrane	0.00106464
Cellular Component	GO:0032144	4-aminobutyrate transaminase complex	0.00106464
Cellular Component	GO:0035101	FACT complex	0.00106464
Cellular Component	GO:1990421	subtelomeric heterochromatin	0.00106464
Cellular Component	GO:1990707	nuclear subtelomeric heterochromatin	0.00106464
Cellular Component	GO:1990851	Wnt-Frizzled-LRP5/6 complex	0.00106464
Biological Process	GO:0080135	regulation of cellular response to stress	0.000736037
Cellular Component	GO:0055038	recycling endosome membrane	0.00108733
Biological Process	GO:1902531	regulation of intracellular signal transduction	0.000746895
Biological Process	GO:0072523	purine-containing compound catabolic process	0.000750817
Biological Process	GO:0048878	chemical homeostasis	0.000755663
Biological Process	GO:0044068	modulation by symbiont of host cellular process	0.000757142
Biological Process	GO:0098810	neurotransmitter reuptake	0.000757142
Biological Process	GO:0140112	extracellular vesicle biogenesis	0.000757142
Biological Process	GO:2000001	regulation of DNA damage checkpoint	0.000757142
Biological Process	GO:2000641	regulation of early endosome to late endosome transport	0.000757142
Molecular Function	GO:0017137	Rab GTPase binding	0.000920282
Molecular Function	GO:0005313	L-glutamate transmembrane transporter activity	0.000927218
Molecular Function	GO:0015172	acidic amino acid transmembrane transporter activity	0.000927218
Biological Process	GO:0032231	regulation of actin filament bundle assembly	0.000764649
Biological Process	GO:0072697	protein localization to cell cortex	0.000777457
Biological Process	GO:0031297	replication fork processing	0.000781678
Biological Process	GO:0015031	protein transport	0.000788258
Biological Process	GO:0043902	positive regulation of multi-organism process	0.000794239
Biological Process	GO:0010559	regulation of glycoprotein biosynthetic process	0.00080192
Biological Process	GO:0008283	cell proliferation	0.000802486
Molecular Function	GO:0003867	4-aminobutyrate transaminase activity	0.000985303
Molecular Function	GO:0016428	tRNA (cytosine-5-)-methyltransferase activity	0.000985303
Molecular Function	GO:0099507	ligand-gated ion channel activity involved in regulation of presynaptic membrane potential	0.000985303
Biological Process	GO:0050878	regulation of body fluid levels	0.000811989
Cellular Component	GO:0005768	endosome	0.00117067
Biological Process	GO:0000288	nuclear-transcribed mRNA catabolic process, deadenylation-dependent decay	0.000823333
Biological Process	GO:0065009	regulation of molecular function	0.000826781
Biological Process	GO:0030501	positive regulation of bone mineralization	0.000841688
Biological Process	GO:0044087	regulation of cellular component biogenesis	0.000842443
Molecular Function	GO:0038187	pattern recognition receptor activity	0.00103785
Biological Process	GO:1901342	regulation of vasculature development	0.000857319
Molecular Function	GO:0000099	sulfur amino acid transmembrane transporter activity	0.00105419
Molecular Function	GO:0019239	deaminase activity	0.00107867
Molecular Function	GO:0070273	phosphatidylinositol-4-phosphate binding	0.00107867
Biological Process	GO:0045005	DNA-dependent DNA replication maintenance of fidelity	0.000873619
Biological Process	GO:2000242	negative regulation of reproductive process	0.000873619
Biological Process	GO:0061298	retina vasculature development in camera-type eye	0.000886382
Biological Process	GO:2000095	regulation of Wnt signaling pathway, planar cell polarity pathway	0.000886382
Cellular Component	GO:0005915	zonula adherens	0.0012977
Cellular Component	GO:0030956	glutamyl-tRNA(Gln) amidotransferase complex	0.0012977
Cellular Component	GO:0032983	kainate selective glutamate receptor complex	0.0012977
Biological Process	GO:0051701	interaction with host	0.00089449
Biological Process	GO:0031647	regulation of protein stability	0.00089849
Biological Process	GO:0015833	peptide transport	0.000898899
Biological Process	GO:0051246	regulation of protein metabolic process	0.000899544
Molecular Function	GO:0035257	nuclear hormone receptor binding	0.001107
Biological Process	GO:0009261	ribonucleotide catabolic process	0.000906338
Biological Process	GO:0060548	negative regulation of cell death	0.000910307
Biological Process	GO:0010595	positive regulation of endothelial cell migration	0.0009151
Biological Process	GO:0031667	response to nutrient levels	0.000940697
Biological Process	GO:0070555	response to interleukin-1	0.000941285
Biological Process	GO:0051181	cofactor transport	0.000941443
Molecular Function	GO:0019903	protein phosphatase binding	0.00115206
Cellular Component	GO:0005767	secondary lysosome	0.00136655
Biological Process	GO:0009064	glutamine family amino acid metabolic process	0.000947769
Biological Process	GO:0008088	axo-dendritic transport	0.000951804
Biological Process	GO:0042415	norepinephrine metabolic process	0.000956431
Biological Process	GO:0050957	equilibrioception	0.000956431
Molecular Function	GO:0015379	potassium:chloride symporter activity	0.00118515
Molecular Function	GO:0030375	thyroid hormone receptor coactivator activity	0.00118515
Molecular Function	GO:0050567	glutaminyl-tRNA synthase (glutamine-hydrolyzing) activity	0.00118515
Biological Process	GO:0006865	amino acid transport	0.000988137
Biological Process	GO:0031441	negative regulation of mRNA 3'-end processing	0.00100555
Biological Process	GO:0035630	bone mineralization involved in bone maturation	0.00100555
Biological Process	GO:0060576	intestinal epithelial cell development	0.00100555
Biological Process	GO:0090188	negative regulation of pancreatic juice secretion	0.00100555
Biological Process	GO:1900364	negative regulation of mRNA polyadenylation	0.00100555
Biological Process	GO:0048839	inner ear development	0.00101372
Biological Process	GO:0090136	epithelial cell-cell adhesion	0.00101567
Biological Process	GO:1900747	negative regulation of vascular endothelial growth factor signaling pathway	0.00101567
Biological Process	GO:0046888	negative regulation of hormone secretion	0.00102186
Biological Process	GO:0007219	Notch signaling pathway	0.00102271
Biological Process	GO:0010737	protein kinase A signaling	0.00102343
Biological Process	GO:0048741	skeletal muscle fiber development	0.00102343
Biological Process	GO:1902882	regulation of response to oxidative stress	0.00103048
Biological Process	GO:0050792	regulation of viral process	0.00103715
Biological Process	GO:0046883	regulation of hormone secretion	0.00103961
Biological Process	GO:0061572	actin filament bundle organization	0.00105454
Biological Process	GO:0018345	protein palmitoylation	0.00105814
Biological Process	GO:1903008	organelle disassembly	0.0010606
Biological Process	GO:0030334	regulation of cell migration	0.00106157
Biological Process	GO:0035120	post-embryonic appendage morphogenesis	0.00107571
Biological Process	GO:0035127	post-embryonic limb morphogenesis	0.00107571
Biological Process	GO:0035128	post-embryonic forelimb morphogenesis	0.00107571
Biological Process	GO:0038116	chemokine (C-C motif) ligand 21 signaling pathway	0.00107571
Biological Process	GO:0089709	L-histidine transmembrane transport	0.00107571
Biological Process	GO:0090149	mitochondrial membrane fission	0.00107571
Biological Process	GO:0097022	lymphocyte migration into lymph node	0.00107571
Biological Process	GO:0097393	telomeric repeat-containing RNA transcription	0.00107571
Biological Process	GO:0097394	telomeric repeat-containing RNA transcription by RNA polymerase II	0.00107571
Biological Process	GO:0106040	regulation of GABA-A receptor activity	0.00107571
Biological Process	GO:1901509	regulation of endothelial tube morphogenesis	0.00107571
Biological Process	GO:1901580	regulation of telomeric RNA transcription from RNA pol II promoter	0.00107571
Biological Process	GO:1901581	negative regulation of telomeric RNA transcription from RNA pol II promoter	0.00107571
Biological Process	GO:1901582	positive regulation of telomeric RNA transcription from RNA pol II promoter	0.00107571
Biological Process	GO:1905239	regulation of canonical Wnt signaling pathway involved in osteoblast differentiation	0.00107571
Biological Process	GO:1905240	negative regulation of canonical Wnt signaling pathway involved in osteoblast differentiation	0.00107571
Biological Process	GO:0051017	actin filament bundle assembly	0.00108038
Biological Process	GO:0090218	positive regulation of lipid kinase activity	0.0010918
Biological Process	GO:2000403	positive regulation of lymphocyte migration	0.0010918
Cellular Component	GO:0043596	nuclear replication fork	0.00148238
Biological Process	GO:0060074	synapse maturation	0.00109983
Biological Process	GO:0019054	modulation by virus of host process	0.00110132
Biological Process	GO:0061311	cell surface receptor signaling pathway involved in heart development	0.00110132
Biological Process	GO:0006631	fatty acid metabolic process	0.00110714
Biological Process	GO:0043066	negative regulation of apoptotic process	0.00111031
Biological Process	GO:0032212	positive regulation of telomere maintenance via telomerase	0.00112287
Biological Process	GO:0045070	positive regulation of viral genome replication	0.00112287
Biological Process	GO:0051973	positive regulation of telomerase activity	0.00112287
Cellular Component	GO:0005770	late endosome	0.00151815
Molecular Function	GO:0008144	drug binding	0.00129327
Biological Process	GO:0048562	embryonic organ morphogenesis	0.0011352
Biological Process	GO:0031214	biomineral tissue development	0.00113664
Biological Process	GO:0050921	positive regulation of chemotaxis	0.00113664
Biological Process	GO:0051090	regulation of DNA-binding transcription factor activity	0.00113998
Biological Process	GO:1903020	positive regulation of glycoprotein metabolic process	0.00114329
Molecular Function	GO:0008237	metallopeptidase activity	0.0013089
Biological Process	GO:0022411	cellular component disassembly	0.00115955
Molecular Function	GO:0030971	receptor tyrosine kinase binding	0.00134262
Biological Process	GO:0032508	DNA duplex unwinding	0.00117273
Biological Process	GO:0010961	cellular magnesium ion homeostasis	0.00118585
Biological Process	GO:0030263	apoptotic chromosome condensation	0.00118585
Biological Process	GO:0070535	histone H2A K63-linked ubiquitination	0.00118585
Biological Process	GO:0097039	protein linear polyubiquitination	0.00118585
Biological Process	GO:1903044	protein localization to membrane raft	0.00118585
Biological Process	GO:2001053	regulation of mesenchymal cell apoptotic process	0.00118585
Molecular Function	GO:0016174	NAD(P)H oxidase activity	0.00136724
Biological Process	GO:0051704	multi-organism process	0.00120754
Biological Process	GO:0050678	regulation of epithelial cell proliferation	0.00121025
Biological Process	GO:0001974	blood vessel remodeling	0.00122212
Molecular Function	GO:0004089	carbonate dehydratase activity	0.00140351
Molecular Function	GO:0043565	sequence-specific DNA binding	0.0014338
Biological Process	GO:1903649	regulation of cytoplasmic transport	0.00126786
Biological Process	GO:0007338	single fertilization	0.00127062
Biological Process	GO:0010463	mesenchymal cell proliferation	0.00127227
Biological Process	GO:0071496	cellular response to external stimulus	0.00127668
Cellular Component	GO:0030176	integral component of endoplasmic reticulum membrane	0.00169589
Cellular Component	GO:0044853	plasma membrane raft	0.00171598
Cellular Component	GO:1902562	H4 histone acetyltransferase complex	0.00172334
Biological Process	GO:1903727	positive regulation of phospholipid metabolic process	0.00128481
Biological Process	GO:1901526	positive regulation of mitophagy	0.00129908
Biological Process	GO:0043903	regulation of symbiosis, encompassing mutualism through parasitism	0.00130092
Biological Process	GO:0007249	I-kappaB kinase/NF-kappaB signaling	0.00130172
Biological Process	GO:0070372	regulation of ERK1 and ERK2 cascade	0.00130726
Biological Process	GO:0042058	regulation of epidermal growth factor receptor signaling pathway	0.00130862
Biological Process	GO:0050905	neuromuscular process	0.00131223
Biological Process	GO:0002158	osteoclast proliferation	0.00131355
Biological Process	GO:0015840	urea transport	0.00131355
Biological Process	GO:0043633	polyadenylation-dependent RNA catabolic process	0.00131355
Biological Process	GO:0070681	glutaminyl-tRNAGln biosynthesis via transamidation	0.00131355
Biological Process	GO:0071307	cellular response to vitamin K	0.00131355
Biological Process	GO:0150079	negative regulation of neuroinflammatory response	0.00131355
Biological Process	GO:1903546	protein localization to photoreceptor outer segment	0.00131355
Biological Process	GO:2000389	regulation of neutrophil extravasation	0.00131355
Biological Process	GO:0031648	protein destabilization	0.00132012
Biological Process	GO:1903900	regulation of viral life cycle	0.00132171
Biological Process	GO:0007224	smoothened signaling pathway	0.00134298
Biological Process	GO:2000406	positive regulation of T cell migration	0.00136824
Molecular Function	GO:0008236	serine-type peptidase activity	0.00153002
Biological Process	GO:0055088	lipid homeostasis	0.00137914
Biological Process	GO:0002692	negative regulation of cellular extravasation	0.00138875
Biological Process	GO:0035627	ceramide transport	0.00138875
Biological Process	GO:1903236	regulation of leukocyte tethering or rolling	0.00138875
Biological Process	GO:1903377	negative regulation of oxidative stress-induced neuron intrinsic apoptotic signaling pathway	0.00138875
Biological Process	GO:0031032	actomyosin structure organization	0.00139325
Biological Process	GO:0006351	transcription, DNA-templated	0.00139517
Cellular Component	GO:0000347	THO complex	0.00182058
Biological Process	GO:0002682	regulation of immune system process	0.00140009
Cellular Component	GO:0008385	IkappaB kinase complex	0.00184494
Biological Process	GO:0050806	positive regulation of synaptic transmission	0.00140864
Biological Process	GO:0009890	negative regulation of biosynthetic process	0.00141738
Biological Process	GO:0043069	negative regulation of programmed cell death	0.00142679
Molecular Function	GO:0015294	solute:cation symporter activity	0.00159505
Molecular Function	GO:0005172	vascular endothelial growth factor receptor binding	0.0016094
Molecular Function	GO:0008061	chitin binding	0.0016094
Molecular Function	GO:0008191	metalloendopeptidase inhibitor activity	0.0016094
Molecular Function	GO:0106018	phosphatidylinositol-3,5-bisphosphate phosphatase activity	0.0016094
Biological Process	GO:0001959	regulation of cytokine-mediated signaling pathway	0.00143866
Molecular Function	GO:0004312	fatty acid synthase activity	0.00165738
Molecular Function	GO:0051880	G-quadruplex DNA binding	0.00165738
Biological Process	GO:0034644	cellular response to UV	0.0014644
Biological Process	GO:0060021	roof of mouth development	0.0014644
Molecular Function	GO:0017171	serine hydrolase activity	0.00168874
Biological Process	GO:0002052	positive regulation of neuroblast proliferation	0.00149366
Biological Process	GO:0009886	post-embryonic animal morphogenesis	0.00149366
Biological Process	GO:0071397	cellular response to cholesterol	0.00149366
Biological Process	GO:0080154	regulation of fertilization	0.00149366
Biological Process	GO:0070723	response to cholesterol	0.00150371
Biological Process	GO:0045069	regulation of viral genome replication	0.00150702
Cellular Component	GO:0005765	lysosomal membrane	0.00202076
Cellular Component	GO:0098852	lytic vacuole membrane	0.00202076
Cellular Component	GO:0099023	tethering complex	0.0020275
Biological Process	GO:0050890	cognition	0.00154537
Biological Process	GO:0003014	renal system process	0.00154895
Biological Process	GO:0070304	positive regulation of stress-activated protein kinase signaling cascade	0.00155369
Cellular Component	GO:0031227	intrinsic component of endoplasmic reticulum membrane	0.00209189
Cellular Component	GO:0044451	nucleoplasm part	0.00209263
Biological Process	GO:0044282	small molecule catabolic process	0.00155924
Biological Process	GO:1903859	regulation of dendrite extension	0.00157173
Biological Process	GO:0009896	positive regulation of catabolic process	0.00158513
Biological Process	GO:0050679	positive regulation of epithelial cell proliferation	0.00159
Biological Process	GO:0060538	skeletal muscle organ development	0.00162425
Biological Process	GO:0016239	positive regulation of macroautophagy	0.0016295
Biological Process	GO:2000573	positive regulation of DNA biosynthetic process	0.00164869
Biological Process	GO:0042149	cellular response to glucose starvation	0.00164948
Molecular Function	GO:0070878	primary miRNA binding	0.00186621
Molecular Function	GO:0051427	hormone receptor binding	0.00187606
Biological Process	GO:2001022	positive regulation of response to DNA damage stimulus	0.00167561
Biological Process	GO:2000145	regulation of cell motility	0.00170841
Biological Process	GO:1900542	regulation of purine nucleotide metabolic process	0.00171677
Molecular Function	GO:0032266	phosphatidylinositol-3-phosphate binding	0.00193099
Molecular Function	GO:1901363	heterocyclic compound binding	0.00195604
Biological Process	GO:1904356	regulation of telomere maintenance via telomere lengthening	0.00173612
Cellular Component	GO:0005776	autophagosome	0.0023405
Biological Process	GO:0019221	cytokine-mediated signaling pathway	0.0017657
Biological Process	GO:0030279	negative regulation of ossification	0.00176592
Biological Process	GO:0048524	positive regulation of viral process	0.00177727
Biological Process	GO:1900408	negative regulation of cellular response to oxidative stress	0.00178088
Biological Process	GO:1903202	negative regulation of oxidative stress-induced cell death	0.00178088
Biological Process	GO:0002684	positive regulation of immune system process	0.00178915
Cellular Component	GO:0031012	extracellular matrix	0.00242772
Biological Process	GO:0097659	nucleic acid-templated transcription	0.00183205
Biological Process	GO:2001169	regulation of ATP biosynthetic process	0.0018351
Biological Process	GO:0035194	posttranscriptional gene silencing by RNA	0.00183841
Biological Process	GO:0000185	activation of MAPKKK activity	0.00185098
Biological Process	GO:0001765	membrane raft assembly	0.00185098
Biological Process	GO:0048840	otolith development	0.00185098
Biological Process	GO:0098597	observational learning	0.00185098
Biological Process	GO:0150003	regulation of spontaneous synaptic transmission	0.00185098
Biological Process	GO:0035278	miRNA mediated inhibition of translation	0.00186946
Biological Process	GO:0040033	negative regulation of translation, ncRNA-mediated	0.00186946
Biological Process	GO:0045974	regulation of translation, ncRNA-mediated	0.00186946
Biological Process	GO:0060142	regulation of syncytium formation by plasma membrane fusion	0.00186946
Biological Process	GO:0032774	RNA biosynthetic process	0.0018708
Biological Process	GO:0015697	quaternary ammonium group transport	0.00187164
Biological Process	GO:0036493	positive regulation of translation in response to endoplasmic reticulum stress	0.00187164
Biological Process	GO:0043117	positive regulation of vascular permeability	0.00187164
Biological Process	GO:0043928	exonucleolytic nuclear-transcribed mRNA catabolic process involved in deadenylation-dependent decay	0.00187164
Biological Process	GO:0061086	negative regulation of histone H3-K27 methylation	0.00187164
Cellular Component	GO:0005795	Golgi stack	0.00247813
Cellular Component	GO:0000839	Hrd1p ubiquitin ligase ERAD-L complex	0.0025054
Cellular Component	GO:0065010	extracellular membrane-bounded organelle	0.0025054
Cellular Component	GO:0044754	autolysosome	0.00257281
Cellular Component	GO:0071546	pi-body	0.00257281
Cellular Component	GO:1903561	extracellular vesicle	0.00259876
Biological Process	GO:1901620	regulation of smoothened signaling pathway involved in dorsal/ventral neural tube patterning	0.00190364
Molecular Function	GO:0003712	transcription coregulator activity	0.00210326
Biological Process	GO:0061024	membrane organization	0.00194495
Biological Process	GO:0001654	eye development	0.00194547
Molecular Function	GO:0009922	fatty acid elongase activity	0.00216706
Molecular Function	GO:0043295	glutathione binding	0.00216706
Molecular Function	GO:1905056	calcium-transporting ATPase activity involved in regulation of presynaptic cytosolic calcium ion concentration	0.00216706
Molecular Function	GO:1990760	osmolarity-sensing cation channel activity	0.00216706
Cellular Component	GO:0005952	cAMP-dependent protein kinase complex	0.0027939
Cellular Component	GO:0042105	alpha-beta T cell receptor complex	0.0027939
Cellular Component	GO:0071547	piP-body	0.0027939
Cellular Component	GO:0044422	organelle part	0.00281943
Cellular Component	GO:0042641	actomyosin	0.00282086
Biological Process	GO:0036473	cell death in response to oxidative stress	0.00199255
Biological Process	GO:0006470	protein dephosphorylation	0.0020045
Biological Process	GO:0007611	learning or memory	0.00200931
Molecular Function	GO:0019904	protein domain specific binding	0.00225447
Biological Process	GO:1902548	negative regulation of cellular response to vascular endothelial growth factor stimulus	0.00204612
Biological Process	GO:1903205	regulation of hydrogen peroxide-induced cell death	0.00204612
Molecular Function	GO:0032051	clathrin light chain binding	0.00230346
Cellular Component	GO:0005901	caveola	0.00293456
Biological Process	GO:0006304	DNA modification	0.00207052
Biological Process	GO:0065007	biological regulation	0.00207743
Molecular Function	GO:0001165	RNA polymerase I upstream control element sequence-specific DNA binding	0.00234121
Molecular Function	GO:0050528	acyloxyacyl hydrolase activity	0.00234121
Biological Process	GO:0097435	supramolecular fiber organization	0.0020866
Biological Process	GO:0016192	vesicle-mediated transport	0.00209728
Biological Process	GO:0021700	developmental maturation	0.00210658
Biological Process	GO:0030038	contractile actin filament bundle assembly	0.00211603
Biological Process	GO:0031570	DNA integrity checkpoint	0.00211603
Biological Process	GO:0043149	stress fiber assembly	0.00211603
Biological Process	GO:0051239	regulation of multicellular organismal process	0.00213307
Biological Process	GO:0035107	appendage morphogenesis	0.00213646
Biological Process	GO:0035108	limb morphogenesis	0.00213646
Molecular Function	GO:0042393	histone binding	0.00240019
Molecular Function	GO:0004438	phosphatidylinositol-3-phosphatase activity	0.00241183
Molecular Function	GO:0052744	phosphatidylinositol monophosphate phosphatase activity	0.00241183
Biological Process	GO:0150063	visual system development	0.00213978
Biological Process	GO:0003008	system process	0.00214347
Biological Process	GO:0051346	negative regulation of hydrolase activity	0.00217956
Biological Process	GO:0009651	response to salt stress	0.00220103
Biological Process	GO:0010224	response to UV-B	0.00220103
Biological Process	GO:0030809	negative regulation of nucleotide biosynthetic process	0.00220103
Biological Process	GO:1900372	negative regulation of purine nucleotide biosynthetic process	0.00220103
Biological Process	GO:0008643	carbohydrate transport	0.00221711
Biological Process	GO:0007417	central nervous system development	0.00222376
Biological Process	GO:0006909	phagocytosis	0.00223865
Biological Process	GO:0045739	positive regulation of DNA repair	0.00227502
Biological Process	GO:0090276	regulation of peptide hormone secretion	0.00229425
Biological Process	GO:0010631	epithelial cell migration	0.00230935
Biological Process	GO:0030224	monocyte differentiation	0.00231495
Biological Process	GO:0051180	vitamin transport	0.00231495
Biological Process	GO:1903131	mononuclear cell differentiation	0.00231495
Biological Process	GO:0006002	fructose 6-phosphate metabolic process	0.00232427
Biological Process	GO:0048755	branching morphogenesis of a nerve	0.00232427
Biological Process	GO:0061724	lipophagy	0.00232427
Biological Process	GO:0070243	regulation of thymocyte apoptotic process	0.00232427
Biological Process	GO:0075044	autophagy of host cells involved in interaction with symbiont	0.00232427
Biological Process	GO:0075071	autophagy involved in symbiotic interaction	0.00232427
Biological Process	GO:0090186	regulation of pancreatic juice secretion	0.00232427
Biological Process	GO:0051093	negative regulation of developmental process	0.00233073
Biological Process	GO:0050680	negative regulation of epithelial cell proliferation	0.0023346
Biological Process	GO:0032874	positive regulation of stress-activated MAPK cascade	0.00238285
Biological Process	GO:1903672	positive regulation of sprouting angiogenesis	0.00240327
Biological Process	GO:0019367	fatty acid elongation, saturated fatty acid	0.00241154
Biological Process	GO:0035621	ER to Golgi ceramide transport	0.00241154
Biological Process	GO:0044387	negative regulation of protein kinase activity by regulation of protein phosphorylation	0.00241154
Biological Process	GO:0044828	negative regulation by host of viral genome replication	0.00241154
Biological Process	GO:0072672	neutrophil extravasation	0.00241154
Biological Process	GO:1990034	calcium ion export across plasma membrane	0.00241154
Biological Process	GO:2001054	negative regulation of mesenchymal cell apoptotic process	0.00241154
Biological Process	GO:0035195	gene silencing by miRNA	0.00244569
Biological Process	GO:0045747	positive regulation of Notch signaling pathway	0.00247049
Biological Process	GO:0007252	I-kappaB phosphorylation	0.00248869
Biological Process	GO:0017014	protein nitrosylation	0.00248869
Biological Process	GO:0018119	peptidyl-cysteine S-nitrosylation	0.00248869
Biological Process	GO:0060143	positive regulation of syncytium formation by plasma membrane fusion	0.00248869
Biological Process	GO:2000052	positive regulation of non-canonical Wnt signaling pathway	0.00248869
Biological Process	GO:0070371	ERK1 and ERK2 cascade	0.00251012
Biological Process	GO:0042127	regulation of cell proliferation	0.00251154
Biological Process	GO:0033962	cytoplasmic mRNA processing body assembly	0.00251836
Biological Process	GO:1903599	positive regulation of autophagy of mitochondrion	0.00251836
Biological Process	GO:0003402	planar cell polarity pathway involved in axis elongation	0.00252814
Biological Process	GO:0007000	nucleolus organization	0.00252814
Biological Process	GO:0007308	oocyte construction	0.00252814
Biological Process	GO:0007309	oocyte axis specification	0.00252814
Biological Process	GO:0007314	oocyte anterior/posterior axis specification	0.00252814
Biological Process	GO:0007315	pole plasm assembly	0.00252814
Biological Process	GO:0008358	maternal determination of anterior/posterior axis, embryo	0.00252814
Biological Process	GO:0010159	specification of animal organ position	0.00252814
Biological Process	GO:0030719	P granule organization	0.00252814
Biological Process	GO:0034625	fatty acid elongation, monounsaturated fatty acid	0.00252814
Biological Process	GO:0034626	fatty acid elongation, polyunsaturated fatty acid	0.00252814
Biological Process	GO:0038128	ERBB2 signaling pathway	0.00252814
Biological Process	GO:0044860	protein localization to plasma membrane raft	0.00252814
Biological Process	GO:0045653	negative regulation of megakaryocyte differentiation	0.00252814
Biological Process	GO:0046069	cGMP catabolic process	0.00252814
Biological Process	GO:0046110	xanthine metabolic process	0.00252814
Biological Process	GO:0046449	creatinine metabolic process	0.00252814
Biological Process	GO:0046501	protoporphyrinogen IX metabolic process	0.00252814
Biological Process	GO:0051030	snRNA transport	0.00252814
Biological Process	GO:0051792	medium-chain fatty acid biosynthetic process	0.00252814
Biological Process	GO:0051902	negative regulation of mitochondrial depolarization	0.00252814
Biological Process	GO:0060739	mesenchymal-epithelial cell signaling involved in prostate gland development	0.00252814
Biological Process	GO:0061837	neuropeptide processing	0.00252814
Biological Process	GO:0072338	cellular lactam metabolic process	0.00252814
Biological Process	GO:0098886	modification of dendritic spine	0.00252814
Biological Process	GO:0098937	anterograde dendritic transport	0.00252814
Biological Process	GO:0098958	retrograde axonal transport of mitochondrion	0.00252814
Biological Process	GO:1902630	regulation of membrane hyperpolarization	0.00252814
Biological Process	GO:1902631	negative regulation of membrane hyperpolarization	0.00252814
Biological Process	GO:1903850	regulation of cristae formation	0.00252814
Biological Process	GO:1903852	positive regulation of cristae formation	0.00252814
Biological Process	GO:1904141	positive regulation of microglial cell migration	0.00252814
Biological Process	GO:1905673	positive regulation of lysosome organization	0.00252814
Biological Process	GO:2000832	negative regulation of steroid hormone secretion	0.00252814
Biological Process	GO:2000847	negative regulation of corticosteroid hormone secretion	0.00252814
Biological Process	GO:2000850	negative regulation of glucocorticoid secretion	0.00252814
Biological Process	GO:2001182	regulation of interleukin-12 secretion	0.00252814
Biological Process	GO:0071347	cellular response to interleukin-1	0.0025284
Biological Process	GO:0051270	regulation of cellular component movement	0.00253435
Biological Process	GO:0045665	negative regulation of neuron differentiation	0.00253747
Molecular Function	GO:0004084	branched-chain-amino-acid transaminase activity	0.00257607
Biological Process	GO:0016233	telomere capping	0.00254977
Biological Process	GO:0021587	cerebellum morphogenesis	0.00255955
Biological Process	GO:1902883	negative regulation of response to oxidative stress	0.00255955
Biological Process	GO:0006950	response to stress	0.00256268
Biological Process	GO:0006855	drug transmembrane transport	0.00256859
Biological Process	GO:0010569	regulation of double-strand break repair via homologous recombination	0.00256859
Biological Process	GO:0010817	regulation of hormone levels	0.00257287
Molecular Function	GO:0016835	carbon-oxygen lyase activity	0.00259556
Biological Process	GO:0048880	sensory system development	0.00257813
Biological Process	GO:0000291	nuclear-transcribed mRNA catabolic process, exonucleolytic	0.00261123
Biological Process	GO:0009081	branched-chain amino acid metabolic process	0.00261123
Biological Process	GO:0031547	brain-derived neurotrophic factor receptor signaling pathway	0.00261123
Biological Process	GO:0035336	long-chain fatty-acyl-CoA metabolic process	0.00261123
Biological Process	GO:0035437	maintenance of protein localization in endoplasmic reticulum	0.00261123
Biological Process	GO:0099612	protein localization to axon	0.00261123
Biological Process	GO:0120009	intermembrane lipid transfer	0.00261123
Biological Process	GO:0043122	regulation of I-kappaB kinase/NF-kappaB signaling	0.00271802
Biological Process	GO:0060348	bone development	0.00272235
Biological Process	GO:0003351	epithelial cilium movement	0.00276341
Biological Process	GO:0045655	regulation of monocyte differentiation	0.00276341
Biological Process	GO:0051580	regulation of neurotransmitter uptake	0.00276341
Biological Process	GO:0034599	cellular response to oxidative stress	0.00277614
Biological Process	GO:0002931	response to ischemia	0.00278064
Biological Process	GO:0032528	microvillus organization	0.00278064
Biological Process	GO:0043267	negative regulation of potassium ion transport	0.00278064
Biological Process	GO:0048566	embryonic digestive tract development	0.00278064
Biological Process	GO:0050687	negative regulation of defense response to virus	0.00278064
Biological Process	GO:0070189	kynurenine metabolic process	0.00279434
Biological Process	GO:0070207	protein homotrimerization	0.00279434
Biological Process	GO:0070933	histone H4 deacetylation	0.00279434
Biological Process	GO:0071478	cellular response to radiation	0.0027947
Biological Process	GO:0090130	tissue migration	0.00280567
Biological Process	GO:0033043	regulation of organelle organization	0.00281325
Biological Process	GO:0002175	protein localization to paranode region of axon	0.00282434
Biological Process	GO:0006710	androgen catabolic process	0.00282434
Biological Process	GO:0007227	signal transduction downstream of smoothened	0.00282434
Biological Process	GO:0016074	snoRNA metabolic process	0.00282434
Biological Process	GO:0032415	regulation of sodium:proton antiporter activity	0.00282434
Biological Process	GO:0032474	otolith morphogenesis	0.00282434
Biological Process	GO:0036148	phosphatidylglycerol acyl-chain remodeling	0.00282434
Biological Process	GO:0039519	modulation by virus of host autophagy	0.00282434
Biological Process	GO:0039521	suppression by virus of host autophagy	0.00282434
Biological Process	GO:0042883	cysteine transport	0.00282434
Biological Process	GO:0046951	ketone body biosynthetic process	0.00282434
Biological Process	GO:0070676	intralumenal vesicle formation	0.00282434
Biological Process	GO:0071955	recycling endosome to Golgi transport	0.00282434
Biological Process	GO:0097753	membrane bending	0.00282434
Biological Process	GO:1902528	regulation of protein linear polyubiquitination	0.00282434
Biological Process	GO:1902530	positive regulation of protein linear polyubiquitination	0.00282434
Biological Process	GO:1904048	regulation of spontaneous neurotransmitter secretion	0.00282434
Biological Process	GO:1905335	regulation of aggrephagy	0.00282434
Biological Process	GO:1905337	positive regulation of aggrephagy	0.00282434
Biological Process	GO:1905793	protein localization to pericentriolar material	0.00282434
Biological Process	GO:2000391	positive regulation of neutrophil extravasation	0.00282434
Molecular Function	GO:0098772	molecular function regulator	0.00274354
Biological Process	GO:0003018	vascular process in circulatory system	0.00291853
Biological Process	GO:0018130	heterocycle biosynthetic process	0.00295448
Biological Process	GO:0006996	organelle organization	0.0029984
Biological Process	GO:0043583	ear development	0.00300898
Biological Process	GO:0032228	regulation of synaptic transmission, GABAergic	0.00302297
Biological Process	GO:1904037	positive regulation of epithelial cell apoptotic process	0.00302297
Biological Process	GO:0050793	regulation of developmental process	0.00302361
Cellular Component	GO:0097442	CA3 pyramidal cell dendrite	0.0035724
Molecular Function	GO:0004017	adenylate kinase activity	0.00295724
Molecular Function	GO:0016833	oxo-acid-lyase activity	0.00295724
Cellular Component	GO:0000151	ubiquitin ligase complex	0.00365066
Biological Process	GO:0040012	regulation of locomotion	0.00310514
Biological Process	GO:0048008	platelet-derived growth factor receptor signaling pathway	0.00314165
Biological Process	GO:0070098	chemokine-mediated signaling pathway	0.00318003
Biological Process	GO:0048762	mesenchymal cell differentiation	0.0032472
Biological Process	GO:0003094	glomerular filtration	0.00325085
Biological Process	GO:0055070	copper ion homeostasis	0.00325085
Biological Process	GO:0060856	establishment of blood-brain barrier	0.00325085
Biological Process	GO:0043276	anoikis	0.00325549
Biological Process	GO:0019081	viral translation	0.00326593
Biological Process	GO:0060438	trachea development	0.00326593
Molecular Function	GO:0030170	pyridoxal phosphate binding	0.003133
Molecular Function	GO:0070279	vitamin B6 binding	0.003133
Biological Process	GO:0071310	cellular response to organic substance	0.00328368
Biological Process	GO:2001252	positive regulation of chromosome organization	0.00329455
Molecular Function	GO:0004843	thiol-dependent ubiquitin-specific protease activity	0.00317975
Molecular Function	GO:0016788	hydrolase activity, acting on ester bonds	0.00320007
Molecular Function	GO:0005314	high-affinity glutamate transmembrane transporter activity	0.00323966
Molecular Function	GO:0015193	L-proline transmembrane transporter activity	0.00323966
Molecular Function	GO:0015501	glutamate:sodium symporter activity	0.00323966
Biological Process	GO:0050766	positive regulation of phagocytosis	0.00333324
Biological Process	GO:0050684	regulation of mRNA processing	0.00334523
Biological Process	GO:0051054	positive regulation of DNA metabolic process	0.00335906
Biological Process	GO:0023061	signal release	0.00336071
Biological Process	GO:0006878	cellular copper ion homeostasis	0.00336506
Biological Process	GO:0048669	collateral sprouting in absence of injury	0.00336506
Biological Process	GO:1901621	negative regulation of smoothened signaling pathway involved in dorsal/ventral neural tube patterning	0.00336506
Biological Process	GO:0032210	regulation of telomere maintenance via telomerase	0.00336766
Cellular Component	GO:0000145	exocyst	0.00396989
Biological Process	GO:0035850	epithelial cell differentiation involved in kidney development	0.00342978
Molecular Function	GO:0070300	phosphatidic acid binding	0.00334948
Biological Process	GO:0040017	positive regulation of locomotion	0.00344419
Biological Process	GO:0042325	regulation of phosphorylation	0.00345612
Cellular Component	GO:0000346	transcription export complex	0.00404144
Biological Process	GO:0090174	organelle membrane fusion	0.0034912
Biological Process	GO:0002053	positive regulation of mesenchymal cell proliferation	0.00349148
Biological Process	GO:0044003	modification by symbiont of host morphology or physiology	0.00349148
Biological Process	GO:0051130	positive regulation of cellular component organization	0.00350606
Biological Process	GO:0045880	positive regulation of smoothened signaling pathway	0.00350704
Biological Process	GO:0009060	aerobic respiration	0.00355081
Biological Process	GO:0061912	selective autophagy	0.00355401
Biological Process	GO:0007032	endosome organization	0.00355725
Biological Process	GO:0032232	negative regulation of actin filament bundle assembly	0.00355725
Biological Process	GO:0021575	hindbrain morphogenesis	0.00356607
Biological Process	GO:0000077	DNA damage checkpoint	0.00357944
Biological Process	GO:1990868	response to chemokine	0.00358376
Biological Process	GO:1990869	cellular response to chemokine	0.00358376
Biological Process	GO:1900744	regulation of p38MAPK cascade	0.00358581
Biological Process	GO:0007351	tripartite regional subdivision	0.00361943
Biological Process	GO:0008595	anterior/posterior axis specification, embryo	0.00361943
Biological Process	GO:0010815	bradykinin catabolic process	0.00361943
Biological Process	GO:0035608	protein deglutamylation	0.00361943
Biological Process	GO:0043129	surfactant homeostasis	0.00361943
Biological Process	GO:0070777	D-aspartate transport	0.00361943
Biological Process	GO:0070779	D-aspartate import across plasma membrane	0.00361943
Biological Process	GO:1901164	negative regulation of trophoblast cell migration	0.00361943
Biological Process	GO:1904995	negative regulation of leukocyte adhesion to vascular endothelial cell	0.00361943
Biological Process	GO:0042472	inner ear morphogenesis	0.00364811
Biological Process	GO:0043535	regulation of blood vessel endothelial cell migration	0.00364811
Biological Process	GO:0009142	nucleoside triphosphate biosynthetic process	0.00367654
Biological Process	GO:0031290	retinal ganglion cell axon guidance	0.00368659
Biological Process	GO:0034035	purine ribonucleoside bisphosphate metabolic process	0.00368659
Biological Process	GO:0034695	response to prostaglandin E	0.00368659
Biological Process	GO:0050427	3'-phosphoadenosine 5'-phosphosulfate metabolic process	0.00368659
Biological Process	GO:2001170	negative regulation of ATP biosynthetic process	0.00368659
Biological Process	GO:0035162	embryonic hemopoiesis	0.00369926
Biological Process	GO:0060831	smoothened signaling pathway involved in dorsal/ventral neural tube patterning	0.00369926
Biological Process	GO:0099563	modification of synaptic structure	0.00369926
Cellular Component	GO:0044291	cell-cell contact zone	0.00420346
Cellular Component	GO:0046658	anchored component of plasma membrane	0.00425455
Biological Process	GO:0090132	epithelium migration	0.00373287
Biological Process	GO:0009991	response to extracellular stimulus	0.00375776
Biological Process	GO:0048667	cell morphogenesis involved in neuron differentiation	0.00379011
Biological Process	GO:0048659	smooth muscle cell proliferation	0.00380788
Biological Process	GO:0048646	anatomical structure formation involved in morphogenesis	0.00381174
Molecular Function	GO:0004527	exonuclease activity	0.00357845
Molecular Function	GO:0017162	aryl hydrocarbon receptor binding	0.00359444
Biological Process	GO:0030307	positive regulation of cell growth	0.00386747
Biological Process	GO:0048660	regulation of smooth muscle cell proliferation	0.00387165
Biological Process	GO:0016082	synaptic vesicle priming	0.00388931
Biological Process	GO:1902692	regulation of neuroblast proliferation	0.00388931
Biological Process	GO:0019637	organophosphate metabolic process	0.0039115
Biological Process	GO:0034219	carbohydrate transmembrane transport	0.00396043
Biological Process	GO:0072676	lymphocyte migration	0.00396043
Biological Process	GO:0031668	cellular response to extracellular stimulus	0.0039628
Molecular Function	GO:0016701	oxidoreductase activity, acting on single donors with incorporation of molecular oxygen	0.00373317
Biological Process	GO:0051492	regulation of stress fiber assembly	0.00400586
Biological Process	GO:0034661	ncRNA catabolic process	0.0040619
Biological Process	GO:0071985	multivesicular body sorting pathway	0.0040619
Biological Process	GO:0045777	positive regulation of blood pressure	0.00409686
Biological Process	GO:0071625	vocalization behavior	0.00409686
Biological Process	GO:0072578	neurotransmitter-gated ion channel clustering	0.00409686
Biological Process	GO:0015740	C4-dicarboxylate transport	0.00410543
Biological Process	GO:0015816	glycine transport	0.00410543
Biological Process	GO:0072087	renal vesicle development	0.00410543
Biological Process	GO:0098779	positive regulation of mitophagy in response to mitochondrial depolarization	0.00410543
Biological Process	GO:1904377	positive regulation of protein localization to cell periphery	0.00412525
Biological Process	GO:0050796	regulation of insulin secretion	0.0041455
Biological Process	GO:0030073	insulin secretion	0.00416656
Cellular Component	GO:0070062	extracellular exosome	0.00472283
Cellular Component	GO:0044292	dendrite terminus	0.00479446
Cellular Component	GO:0072487	MSL complex	0.00479446
Cellular Component	GO:0051233	spindle midzone	0.00480706
Cellular Component	GO:0044306	neuron projection terminus	0.00481207
Biological Process	GO:0006140	regulation of nucleotide metabolic process	0.00418741
Biological Process	GO:0050920	regulation of chemotaxis	0.00418881
Biological Process	GO:0030072	peptide hormone secretion	0.00420693
Biological Process	GO:2001242	regulation of intrinsic apoptotic signaling pathway	0.00423348
Cellular Component	GO:0097447	dendritic tree	0.00491127
Molecular Function	GO:0008408	3'-5' exonuclease activity	0.00396875
Cellular Component	GO:0030137	COPI-coated vesicle	0.00505062
Cellular Component	GO:0031082	BLOC complex	0.00505062
Biological Process	GO:0043087	regulation of GTPase activity	0.00431557
Cellular Component	GO:0043025	neuronal cell body	0.00511461
Cellular Component	GO:0005657	replication fork	0.00517383
Biological Process	GO:0048705	skeletal system morphogenesis	0.00437459
Biological Process	GO:0043542	endothelial cell migration	0.00442588
Molecular Function	GO:0015026	coreceptor activity	0.00409566
Biological Process	GO:0010560	positive regulation of glycoprotein biosynthetic process	0.00447876
Biological Process	GO:0030036	actin cytoskeleton organization	0.00447887
Biological Process	GO:0030513	positive regulation of BMP signaling pathway	0.00448025
Biological Process	GO:0031400	negative regulation of protein modification process	0.00449675
Cellular Component	GO:0031083	BLOC-1 complex	0.00538923
Biological Process	GO:0045444	fat cell differentiation	0.00454002
Biological Process	GO:0038066	p38MAPK cascade	0.00454437
Biological Process	GO:0048167	regulation of synaptic plasticity	0.00456967
Biological Process	GO:2001244	positive regulation of intrinsic apoptotic signaling pathway	0.00459911
Cellular Component	GO:0044309	neuron spine	0.00555631
Molecular Function	GO:0005123	death receptor binding	0.00432077
Molecular Function	GO:0016290	palmitoyl-CoA hydrolase activity	0.00432077
Molecular Function	GO:0030674	protein binding, bridging	0.00433325
Molecular Function	GO:0035252	UDP-xylosyltransferase activity	0.00440463
Molecular Function	GO:0047696	beta-adrenergic receptor kinase activity	0.00440463
Molecular Function	GO:0048403	brain-derived neurotrophic factor binding	0.00440463
Molecular Function	GO:0050294	steroid sulfotransferase activity	0.00440463
Biological Process	GO:0060914	heart formation	0.0046834
Biological Process	GO:0070528	protein kinase C signaling	0.0046834
Biological Process	GO:0045732	positive regulation of protein catabolic process	0.00470241
Biological Process	GO:0019725	cellular homeostasis	0.00475042
Biological Process	GO:0046330	positive regulation of JNK cascade	0.00480492
Biological Process	GO:0019896	axonal transport of mitochondrion	0.00481401
Biological Process	GO:0030157	pancreatic juice secretion	0.00481401
Biological Process	GO:0032048	cardiolipin metabolic process	0.00481401
Biological Process	GO:0042447	hormone catabolic process	0.00481401
Biological Process	GO:0060046	regulation of acrosome reaction	0.00481401
Biological Process	GO:1901739	regulation of myoblast fusion	0.00481401
Biological Process	GO:0046907	intracellular transport	0.00484317
Biological Process	GO:0032056	positive regulation of translation in response to stress	0.00484607
Biological Process	GO:0033689	negative regulation of osteoblast proliferation	0.00484607
Biological Process	GO:0034144	negative regulation of toll-like receptor 4 signaling pathway	0.00484607
Biological Process	GO:0042754	negative regulation of circadian rhythm	0.00484607
Biological Process	GO:0045475	locomotor rhythm	0.00484607
Biological Process	GO:0048625	myoblast fate commitment	0.00484607
Biological Process	GO:0060718	chorionic trophoblast cell differentiation	0.00484607
Biological Process	GO:0071863	regulation of cell proliferation in bone marrow	0.00484607
Biological Process	GO:0071864	positive regulation of cell proliferation in bone marrow	0.00484607
Biological Process	GO:1901837	negative regulation of transcription of nucleolar large rRNA by RNA polymerase I	0.00484607
Biological Process	GO:0014834	skeletal muscle satellite cell maintenance involved in skeletal muscle regeneration	0.00484906
Biological Process	GO:0032571	response to vitamin K	0.00484906
Biological Process	GO:0033029	regulation of neutrophil apoptotic process	0.00484906
Biological Process	GO:0051639	actin filament network formation	0.00484906
Biological Process	GO:0071787	endoplasmic reticulum tubular network formation	0.00484906
Biological Process	GO:0072239	metanephric glomerulus vasculature development	0.00484906
Biological Process	GO:1903566	positive regulation of protein localization to cilium	0.00484906
Biological Process	GO:1905098	negative regulation of guanyl-nucleotide exchange factor activity	0.00484906
Biological Process	GO:1990791	dorsal root ganglion development	0.00484906
Biological Process	GO:0043170	macromolecule metabolic process	0.00488364
Biological Process	GO:0051937	catecholamine transport	0.00489032
Biological Process	GO:0070542	response to fatty acid	0.00489032
Biological Process	GO:1900271	regulation of long-term synaptic potentiation	0.00489032
Biological Process	GO:0070169	positive regulation of biomineral tissue development	0.00491421
Biological Process	GO:0019079	viral genome replication	0.00492473
Cellular Component	GO:0009330	DNA topoisomerase complex (ATP-hydrolyzing)	0.00589561
Cellular Component	GO:0097524	sperm plasma membrane	0.00589561
Cellular Component	GO:0120001	apical plasma membrane urothelial plaque	0.00589561
Cellular Component	GO:1904423	dehydrodolichyl diphosphate synthase complex	0.00589561
Cellular Component	GO:0000228	nuclear chromosome	0.00594002
Cellular Component	GO:0000308	cytoplasmic cyclin-dependent protein kinase holoenzyme complex	0.00596268
Cellular Component	GO:0001520	outer dense fiber	0.00596268
Biological Process	GO:0097009	energy homeostasis	0.00494582
Biological Process	GO:0034654	nucleobase-containing compound biosynthetic process	0.00495022
Biological Process	GO:0044728	DNA methylation or demethylation	0.00498406
Biological Process	GO:0030811	regulation of nucleotide catabolic process	0.00501223
Cellular Component	GO:0005774	vacuolar membrane	0.00611548
Cellular Component	GO:0045171	intercellular bridge	0.00615902
Biological Process	GO:0110053	regulation of actin filament organization	0.00506638
Biological Process	GO:1903076	regulation of protein localization to plasma membrane	0.00507581
Biological Process	GO:0015749	monosaccharide transmembrane transport	0.00509166
Biological Process	GO:0019048	modulation by virus of host morphology or physiology	0.00515254
Biological Process	GO:1900363	regulation of mRNA polyadenylation	0.00515254
Biological Process	GO:0043433	negative regulation of DNA-binding transcription factor activity	0.00519152
Biological Process	GO:0002690	positive regulation of leukocyte chemotaxis	0.00520105
Biological Process	GO:0008645	hexose transmembrane transport	0.00520105
Biological Process	GO:0016052	carbohydrate catabolic process	0.00524267
Molecular Function	GO:0047555	3',5'-cyclic-GMP phosphodiesterase activity	0.00476216
Molecular Function	GO:0032561	guanyl ribonucleotide binding	0.0047833
Molecular Function	GO:0015108	chloride transmembrane transporter activity	0.00511105
Molecular Function	GO:0015631	tubulin binding	0.00513892
Molecular Function	GO:0032559	adenyl ribonucleotide binding	0.00516577
Molecular Function	GO:0016884	carbon-nitrogen ligase activity, with glutamine as amido-N-donor	0.005278
Molecular Function	GO:0097001	ceramide binding	0.005278
Molecular Function	GO:0001013	RNA polymerase I regulatory region DNA binding	0.0053595
Molecular Function	GO:0001163	RNA polymerase I regulatory region sequence-specific DNA binding	0.0053595
Molecular Function	GO:0001164	RNA polymerase I CORE element sequence-specific DNA binding	0.0053595
Molecular Function	GO:0000175	3'-5'-exoribonuclease activity	0.00536797
Molecular Function	GO:0004866	endopeptidase inhibitor activity	0.00545306
Molecular Function	GO:0003700	DNA-binding transcription factor activity	0.00548515
Molecular Function	GO:0004970	ionotropic glutamate receptor activity	0.00553634
Molecular Function	GO:0016814	hydrolase activity, acting on carbon-nitrogen (but not peptide) bonds, in cyclic amidines	0.00553634
Molecular Function	GO:0004591	oxoglutarate dehydrogenase (succinyl-transferring) activity	0.00555054
Molecular Function	GO:0004694	eukaryotic translation initiation factor 2alpha kinase activity	0.00555054
Molecular Function	GO:0070137	ubiquitin-like protein-specific endopeptidase activity	0.00555054
Molecular Function	GO:0070139	SUMO-specific endopeptidase activity	0.00555054
Molecular Function	GO:0002094	polyprenyltransferase activity	0.00556277
Molecular Function	GO:0004711	ribosomal protein S6 kinase activity	0.00556277
Molecular Function	GO:0008444	CDP-diacylglycerol-glycerol-3-phosphate 3-phosphatidyltransferase activity	0.00556277
Molecular Function	GO:0010857	calcium-dependent protein kinase activity	0.00556277
Molecular Function	GO:0035620	ceramide transporter activity	0.00556277
Molecular Function	GO:0045142	triplex DNA binding	0.00556277
Molecular Function	GO:0045547	dehydrodolichyl diphosphate synthase activity	0.00556277
Molecular Function	GO:0046934	phosphatidylinositol-4,5-bisphosphate 3-kinase activity	0.00556277
Molecular Function	GO:0050780	dopamine receptor binding	0.00556277
Molecular Function	GO:0052813	phosphatidylinositol bisphosphate kinase activity	0.00556277
Molecular Function	GO:0071074	eukaryotic initiation factor eIF2 binding	0.00556277
Molecular Function	GO:0090599	alpha-glucosidase activity	0.00556277
Molecular Function	GO:0102758	very-long-chain enoyl-CoA reductase activity	0.00556277
Molecular Function	GO:0120016	intermembrane sphingolipid transfer activity	0.00556277
Molecular Function	GO:0120017	intermembrane ceramide transfer activity	0.00556277
Molecular Function	GO:1990175	EH domain binding	0.00556277
Biological Process	GO:0006305	DNA alkylation	0.0053628
Biological Process	GO:0006306	DNA methylation	0.0053628
Biological Process	GO:0008015	blood circulation	0.00537991
Biological Process	GO:0046328	regulation of JNK cascade	0.0053803
Cellular Component	GO:0030425	dendrite	0.00653932
Biological Process	GO:1904019	epithelial cell apoptotic process	0.0054251
Biological Process	GO:0040008	regulation of growth	0.00543
Biological Process	GO:0000956	nuclear-transcribed mRNA catabolic process	0.00543673
Biological Process	GO:0039692	single stranded viral RNA replication via double stranded DNA intermediate	0.00547935
Biological Process	GO:0042761	very long-chain fatty acid biosynthetic process	0.00547935
Biological Process	GO:0045091	regulation of single stranded viral RNA replication via double stranded DNA intermediate	0.00547935
Biological Process	GO:0048172	regulation of short-term neuronal synaptic plasticity	0.00547935
Biological Process	GO:0090181	regulation of cholesterol metabolic process	0.00547935
Biological Process	GO:2000353	positive regulation of endothelial cell apoptotic process	0.00547935
Biological Process	GO:0016197	endosomal transport	0.00549704
Biological Process	GO:0032269	negative regulation of cellular protein metabolic process	0.00550736
Biological Process	GO:0006091	generation of precursor metabolites and energy	0.00550847
Biological Process	GO:0031346	positive regulation of cell projection organization	0.00551858
Biological Process	GO:0035136	forelimb morphogenesis	0.00554741
Biological Process	GO:0002065	columnar/cuboidal epithelial cell differentiation	0.00556794
Biological Process	GO:0060322	head development	0.00558208
Biological Process	GO:0008625	extrinsic apoptotic signaling pathway via death domain receptors	0.00565608
Biological Process	GO:0016339	calcium-dependent cell-cell adhesion via plasma membrane cell adhesion molecules	0.00570641
Biological Process	GO:0030033	microvillus assembly	0.00570641
Biological Process	GO:0045992	negative regulation of embryonic development	0.00570641
Biological Process	GO:2001038	regulation of cellular response to drug	0.00570641
Biological Process	GO:0030335	positive regulation of cell migration	0.00574547
Biological Process	GO:0007599	hemostasis	0.00575064
Biological Process	GO:0009746	response to hexose	0.00579364
Biological Process	GO:0034284	response to monosaccharide	0.00579364
Biological Process	GO:1901362	organic cyclic compound biosynthetic process	0.00580498
Biological Process	GO:0035050	embryonic heart tube development	0.00591292
Biological Process	GO:1902905	positive regulation of supramolecular fiber organization	0.00593292
Biological Process	GO:0032011	ARF protein signal transduction	0.00594037
Biological Process	GO:0032012	regulation of ARF protein signal transduction	0.00594037
Biological Process	GO:0006154	adenosine catabolic process	0.00594138
Biological Process	GO:0006391	transcription initiation from mitochondrial promoter	0.00594138
Biological Process	GO:0006404	RNA import into nucleus	0.00594138
Biological Process	GO:0006489	dolichyl diphosphate biosynthetic process	0.00594138
Biological Process	GO:0006867	asparagine transport	0.00594138
Biological Process	GO:0010663	positive regulation of striated muscle cell apoptotic process	0.00594138
Biological Process	GO:0010666	positive regulation of cardiac muscle cell apoptotic process	0.00594138
Biological Process	GO:0010813	neuropeptide catabolic process	0.00594138
Biological Process	GO:0015734	taurine transport	0.00594138
Biological Process	GO:0030035	microspike assembly	0.00594138
Biological Process	GO:0032014	positive regulation of ARF protein signal transduction	0.00594138
Biological Process	GO:0032487	regulation of Rap protein signal transduction	0.00594138
Biological Process	GO:0032625	interleukin-21 production	0.00594138
Biological Process	GO:0035726	common myeloid progenitor cell proliferation	0.00594138
Biological Process	GO:0036114	medium-chain fatty-acyl-CoA catabolic process	0.00594138
Biological Process	GO:0036116	long-chain fatty-acyl-CoA catabolic process	0.00594138
Biological Process	GO:0036333	hepatocyte homeostasis	0.00594138
Biological Process	GO:0036415	regulation of tRNA stability	0.00594138
Biological Process	GO:0036416	tRNA stabilization	0.00594138
Biological Process	GO:0036446	myofibroblast differentiation	0.00594138
Biological Process	GO:0040032	post-embryonic body morphogenesis	0.00594138
Biological Process	GO:0043084	penile erection	0.00594138
Biological Process	GO:0045218	zonula adherens maintenance	0.00594138
Biological Process	GO:0046465	dolichyl diphosphate metabolic process	0.00594138
Biological Process	GO:0060313	negative regulation of blood vessel remodeling	0.00594138
Biological Process	GO:0060685	regulation of prostatic bud formation	0.00594138
Biological Process	GO:0061476	response to anticoagulant	0.00594138
Biological Process	GO:0061910	autophagosome-endosome fusion	0.00594138
Biological Process	GO:0071029	nuclear ncRNA surveillance	0.00594138
Biological Process	GO:0071035	nuclear polyadenylation-dependent rRNA catabolic process	0.00594138
Biological Process	GO:0071046	nuclear polyadenylation-dependent ncRNA catabolic process	0.00594138
Biological Process	GO:0071420	cellular response to histamine	0.00594138
Biological Process	GO:0071503	response to heparin	0.00594138
Biological Process	GO:0071504	cellular response to heparin	0.00594138
Biological Process	GO:0072217	negative regulation of metanephros development	0.00594138
Biological Process	GO:0072619	interleukin-21 secretion	0.00594138
Biological Process	GO:0098582	innate vocalization behavior	0.00594138
Biological Process	GO:0120012	intermembrane sphingolipid transfer	0.00594138
Biological Process	GO:1900533	palmitic acid metabolic process	0.00594138
Biological Process	GO:1900535	palmitic acid biosynthetic process	0.00594138
Biological Process	GO:1901249	regulation of lung goblet cell differentiation	0.00594138
Biological Process	GO:1901250	negative regulation of lung goblet cell differentiation	0.00594138
Biological Process	GO:1902370	regulation of tRNA catabolic process	0.00594138
Biological Process	GO:1902371	negative regulation of tRNA catabolic process	0.00594138
Biological Process	GO:1903326	regulation of tRNA metabolic process	0.00594138
Biological Process	GO:1903327	negative regulation of tRNA metabolic process	0.00594138
Biological Process	GO:1903674	regulation of cap-dependent translational initiation	0.00594138
Biological Process	GO:1903676	positive regulation of cap-dependent translational initiation	0.00594138
Biological Process	GO:1904760	regulation of myofibroblast differentiation	0.00594138
Biological Process	GO:1904761	negative regulation of myofibroblast differentiation	0.00594138
Biological Process	GO:1904772	response to tetrachloromethane	0.00594138
Biological Process	GO:0071219	cellular response to molecule of bacterial origin	0.00595646
Biological Process	GO:0000055	ribosomal large subunit export from nucleus	0.00601988
Biological Process	GO:0002752	cell surface pattern recognition receptor signaling pathway	0.00601988
Biological Process	GO:0006152	purine nucleoside catabolic process	0.00601988
Biological Process	GO:0014012	peripheral nervous system axon regeneration	0.00601988
Biological Process	GO:0033078	extrathymic T cell differentiation	0.00601988
Biological Process	GO:0033624	negative regulation of integrin activation	0.00601988
Biological Process	GO:0043634	polyadenylation-dependent ncRNA catabolic process	0.00601988
Biological Process	GO:0046130	purine ribonucleoside catabolic process	0.00601988
Biological Process	GO:0060266	negative regulation of respiratory burst involved in inflammatory response	0.00601988
Biological Process	GO:0061357	positive regulation of Wnt protein secretion	0.00601988
Biological Process	GO:0086045	membrane depolarization during AV node cell action potential	0.00601988
Biological Process	GO:1903898	negative regulation of PERK-mediated unfolded protein response	0.00601988
Biological Process	GO:1904430	negative regulation of t-circle formation	0.00601988
Biological Process	GO:1905289	regulation of CAMKK-AMPK signaling cascade	0.00601988
Biological Process	GO:0046700	heterocycle catabolic process	0.00602941
Biological Process	GO:0018242	protein O-linked glycosylation via serine	0.00603416
Biological Process	GO:0042940	D-amino acid transport	0.00603416
Biological Process	GO:0055093	response to hyperoxia	0.00603416
Biological Process	GO:0071455	cellular response to hyperoxia	0.00603416
Biological Process	GO:1901741	positive regulation of myoblast fusion	0.00603416
Biological Process	GO:1902563	regulation of neutrophil activation	0.00603416
Molecular Function	GO:0005247	voltage-gated chloride channel activity	0.00574464
Molecular Function	GO:0030169	low-density lipoprotein particle binding	0.00574464
Cellular Component	GO:0071944	cell periphery	0.00669804
Biological Process	GO:0001894	tissue homeostasis	0.00608589
Biological Process	GO:0010717	regulation of epithelial to mesenchymal transition	0.00608903
Biological Process	GO:0042537	benzene-containing compound metabolic process	0.00609494
Biological Process	GO:0043090	amino acid import	0.00609494
Biological Process	GO:0061140	lung secretory cell differentiation	0.00609494
Biological Process	GO:0019538	protein metabolic process	0.00613089
Biological Process	GO:0042490	mechanoreceptor differentiation	0.00613791
Biological Process	GO:0017001	antibiotic catabolic process	0.00614736
Cellular Component	GO:0034707	chloride channel complex	0.00682472
Molecular Function	GO:0042803	protein homodimerization activity	0.00587332
Biological Process	GO:0009799	specification of symmetry	0.00625142
Biological Process	GO:0051193	regulation of cofactor metabolic process	0.00626227
Cellular Component	GO:0042101	T cell receptor complex	0.00704007
Cellular Component	GO:0097449	astrocyte projection	0.00704778
Biological Process	GO:0071277	cellular response to calcium ion	0.00634629
Biological Process	GO:0000075	cell cycle checkpoint	0.00647494
Biological Process	GO:0045184	establishment of protein localization	0.00647818
Biological Process	GO:1904376	negative regulation of protein localization to cell periphery	0.0064862
Biological Process	GO:0010596	negative regulation of endothelial cell migration	0.00650554
Molecular Function	GO:0070034	telomerase RNA binding	0.00616201
Molecular Function	GO:0003678	DNA helicase activity	0.00622646
Molecular Function	GO:0004252	serine-type endopeptidase activity	0.00624105
Molecular Function	GO:0004791	thioredoxin-disulfide reductase activity	0.00624757
Molecular Function	GO:0015651	quaternary ammonium group transmembrane transporter activity	0.00624757
Molecular Function	GO:0061135	endopeptidase regulator activity	0.00629526
Molecular Function	GO:0016303	1-phosphatidylinositol-3-kinase activity	0.00632685
Biological Process	GO:0010466	negative regulation of peptidase activity	0.0065646
Biological Process	GO:0050767	regulation of neurogenesis	0.00658587
Biological Process	GO:0043537	negative regulation of blood vessel endothelial cell migration	0.0066211
Biological Process	GO:0001954	positive regulation of cell-matrix adhesion	0.00665259
Biological Process	GO:0034694	response to prostaglandin	0.00665773
Biological Process	GO:1905247	positive regulation of aspartic-type peptidase activity	0.00665773
Molecular Function	GO:0030695	GTPase regulator activity	0.00642938
Molecular Function	GO:0004869	cysteine-type endopeptidase inhibitor activity	0.00647105
Biological Process	GO:0043470	regulation of carbohydrate catabolic process	0.00672049
Cellular Component	GO:0005671	Ada2/Gcn5/Ada3 transcription activator complex	0.00748541
Biological Process	GO:0006820	anion transport	0.00677942
Biological Process	GO:0050850	positive regulation of calcium-mediated signaling	0.00678401
Biological Process	GO:0043124	negative regulation of I-kappaB kinase/NF-kappaB signaling	0.00684263
Biological Process	GO:0051726	regulation of cell cycle	0.00687282
Biological Process	GO:0010908	regulation of heparan sulfate proteoglycan biosynthetic process	0.00690571
Biological Process	GO:0010909	positive regulation of heparan sulfate proteoglycan biosynthetic process	0.00690571
Biological Process	GO:0030210	heparin biosynthetic process	0.00690571
Biological Process	GO:0032261	purine nucleotide salvage	0.00690571
Biological Process	GO:0035983	response to trichostatin A	0.00690571
Biological Process	GO:0035984	cellular response to trichostatin A	0.00690571
Biological Process	GO:0060283	negative regulation of oocyte development	0.00690571
Biological Process	GO:0060304	regulation of phosphatidylinositol dephosphorylation	0.00690571
Biological Process	GO:0060763	mammary duct terminal end bud growth	0.00690571
Biological Process	GO:0070244	negative regulation of thymocyte apoptotic process	0.00690571
Biological Process	GO:0150093	amyloid-beta clearance by transcytosis	0.00690571
Biological Process	GO:1900245	positive regulation of MDA-5 signaling pathway	0.00690571
Biological Process	GO:1905880	negative regulation of oogenesis	0.00690571
Biological Process	GO:0072210	metanephric nephron development	0.00690576
Biological Process	GO:1902476	chloride transmembrane transport	0.00690576
Biological Process	GO:0006110	regulation of glycolytic process	0.00694285
Biological Process	GO:2000351	regulation of endothelial cell apoptotic process	0.00694285
Biological Process	GO:2000781	positive regulation of double-strand break repair	0.00701606
Biological Process	GO:0048546	digestive tract morphogenesis	0.00704073
Biological Process	GO:0048668	collateral sprouting	0.00706204
Biological Process	GO:0043086	negative regulation of catalytic activity	0.00714337
Biological Process	GO:0010893	positive regulation of steroid biosynthetic process	0.00715026
Biological Process	GO:0072077	renal vesicle morphogenesis	0.00715026
Biological Process	GO:0090051	negative regulation of cell migration involved in sprouting angiogenesis	0.00715026
Biological Process	GO:0090148	membrane fission	0.00715026
Biological Process	GO:1903867	extraembryonic membrane development	0.00715026
Biological Process	GO:1901524	regulation of mitophagy	0.00716699
Cellular Component	GO:0098982	GABA-ergic synapse	0.00785608
Biological Process	GO:0071887	leukocyte apoptotic process	0.0072884
Biological Process	GO:0009166	nucleotide catabolic process	0.00730654
Biological Process	GO:0009628	response to abiotic stimulus	0.00732787
Biological Process	GO:0006310	DNA recombination	0.00734425
Biological Process	GO:0016441	posttranscriptional gene silencing	0.0073733
Biological Process	GO:0035821	modification of morphology or physiology of other organism	0.00746837
Biological Process	GO:0046939	nucleotide phosphorylation	0.00750206
Biological Process	GO:0097237	cellular response to toxic substance	0.00750206
Molecular Function	GO:0005525	GTP binding	0.0070983
Biological Process	GO:0062009	secondary palate development	0.00762356
Biological Process	GO:0070486	leukocyte aggregation	0.00762356
Biological Process	GO:1904355	positive regulation of telomere capping	0.00762356
Molecular Function	GO:0052742	phosphatidylinositol kinase activity	0.00720808
Molecular Function	GO:0016836	hydro-lyase activity	0.00726971
Biological Process	GO:0043254	regulation of protein complex assembly	0.00776213
Biological Process	GO:0090066	regulation of anatomical structure size	0.00781116
Biological Process	GO:0009855	determination of bilateral symmetry	0.00784135
Biological Process	GO:0015849	organic acid transport	0.0079156
Biological Process	GO:0006259	DNA metabolic process	0.00796692
Cellular Component	GO:0044437	vacuolar part	0.00862689
Cellular Component	GO:0001725	stress fiber	0.00875807
Cellular Component	GO:0097517	contractile actin filament bundle	0.00875807
Molecular Function	GO:0030554	adenyl nucleotide binding	0.00755275
Biological Process	GO:0017121	phospholipid scrambling	0.00802932
Biological Process	GO:0051241	negative regulation of multicellular organismal process	0.00805051
Biological Process	GO:0006952	defense response	0.00806455
Molecular Function	GO:0001046	core promoter sequence-specific DNA binding	0.00761271
Biological Process	GO:2000106	regulation of leukocyte apoptotic process	0.00809469
Biological Process	GO:0021695	cerebellar cortex development	0.00810725
Biological Process	GO:0044857	plasma membrane raft organization	0.00817667
Biological Process	GO:0051195	negative regulation of cofactor metabolic process	0.00817667
Biological Process	GO:0072311	glomerular epithelial cell differentiation	0.00817667
Biological Process	GO:0090399	replicative senescence	0.00817667
Biological Process	GO:2000643	positive regulation of early endosome to late endosome transport	0.00817667
Biological Process	GO:0044839	cell cycle G2/M phase transition	0.00823999
Biological Process	GO:0071479	cellular response to ionizing radiation	0.00824025
Cellular Component	GO:0045202	synapse	0.00900036
Biological Process	GO:0007169	transmembrane receptor protein tyrosine kinase signaling pathway	0.00827374
Biological Process	GO:0060324	face development	0.00837215
Biological Process	GO:0071216	cellular response to biotic stimulus	0.0083813
Biological Process	GO:0018410	C-terminal protein amino acid modification	0.00838672
Biological Process	GO:0021692	cerebellar Purkinje cell layer morphogenesis	0.00838672
Biological Process	GO:0051932	synaptic transmission, GABAergic	0.00838672
Biological Process	GO:1900151	regulation of nuclear-transcribed mRNA catabolic process, deadenylation-dependent decay	0.00838672
Biological Process	GO:2000811	negative regulation of anoikis	0.00838672
Biological Process	GO:0032101	regulation of response to external stimulus	0.00842673
Biological Process	GO:0042632	cholesterol homeostasis	0.00847868
Biological Process	GO:1904659	glucose transmembrane transport	0.00847868
Cellular Component	GO:0031933	telomeric heterochromatin	0.00952676
Cellular Component	GO:0044301	climbing fiber	0.00952676
Cellular Component	GO:0071817	MMXD complex	0.00952676
Cellular Component	GO:0090651	apical cytoplasm	0.00952676
Cellular Component	GO:0097433	dense body	0.00952676
Cellular Component	GO:1990597	AIP1-IRE1 complex	0.00952676
Molecular Function	GO:0005125	cytokine activity	0.00797846
Molecular Function	GO:0015174	basic amino acid transmembrane transporter activity	0.00798651
Molecular Function	GO:0015180	L-alanine transmembrane transporter activity	0.00798651
Molecular Function	GO:0032050	clathrin heavy chain binding	0.00799754
Biological Process	GO:0035304	regulation of protein dephosphorylation	0.00867665
Biological Process	GO:0042737	drug catabolic process	0.00867665
Biological Process	GO:0048589	developmental growth	0.00868363
Biological Process	GO:0016032	viral process	0.00869393
Biological Process	GO:0014823	response to activity	0.00869862
Biological Process	GO:0015813	L-glutamate transmembrane transport	0.00869862
Biological Process	GO:0051961	negative regulation of nervous system development	0.00871302
Biological Process	GO:0009749	response to glucose	0.00874214
Biological Process	GO:0043010	camera-type eye development	0.00876186
Biological Process	GO:0007596	blood coagulation	0.00883361
Biological Process	GO:0010641	positive regulation of platelet-derived growth factor receptor signaling pathway	0.00886279
Biological Process	GO:0010867	positive regulation of triglyceride biosynthetic process	0.00886279
Biological Process	GO:0033152	immunoglobulin V(D)J recombination	0.00886279
Biological Process	GO:0046950	cellular ketone body metabolic process	0.00886279
Biological Process	GO:0061734	parkin-mediated stimulation of mitophagy in response to mitochondrial depolarization	0.00886279
Biological Process	GO:0090129	positive regulation of synapse maturation	0.00886279
Biological Process	GO:0048168	regulation of neuronal synaptic plasticity	0.00888151
Biological Process	GO:0044766	multi-organism transport	0.00896801
Biological Process	GO:1902579	multi-organism localization	0.00896801
Biological Process	GO:0016458	gene silencing	0.00905879
Biological Process	GO:0002064	epithelial cell development	0.00908004
Biological Process	GO:0038127	ERBB signaling pathway	0.00908286
Biological Process	GO:0039536	negative regulation of RIG-I signaling pathway	0.0091058
Biological Process	GO:0072010	glomerular epithelium development	0.0091058
Biological Process	GO:0090128	regulation of synapse maturation	0.0091058
Biological Process	GO:0099550	trans-synaptic signaling, modulating synaptic transmission	0.0091058
Biological Process	GO:1904778	positive regulation of protein localization to cell cortex	0.0091058
Biological Process	GO:2000650	negative regulation of sodium ion transmembrane transporter activity	0.0091058
Biological Process	GO:0030858	positive regulation of epithelial cell differentiation	0.00911902
Biological Process	GO:0072577	endothelial cell apoptotic process	0.00911902
Biological Process	GO:0003401	axis elongation	0.00919794
Biological Process	GO:0043407	negative regulation of MAP kinase activity	0.00923163
Molecular Function	GO:0008381	mechanosensitive ion channel activity	0.00869513
Molecular Function	GO:0000104	succinate dehydrogenase activity	0.00883525
Molecular Function	GO:0004118	cGMP-stimulated cyclic-nucleotide phosphodiesterase activity	0.00883525
Molecular Function	GO:0005095	GTPase inhibitor activity	0.00883525
Molecular Function	GO:0005280	amino acid:proton symporter activity	0.00883525
Molecular Function	GO:0015185	gamma-aminobutyric acid transmembrane transporter activity	0.00883525
Molecular Function	GO:0036137	kynurenine aminotransferase activity	0.00883525
Molecular Function	GO:0045145	single-stranded DNA 5'-3' exodeoxyribonuclease activity	0.00883525
Molecular Function	GO:0046923	ER retention sequence binding	0.00883525
Biological Process	GO:0032784	regulation of DNA-templated transcription, elongation	0.00933929
Biological Process	GO:0000381	regulation of alternative mRNA splicing, via spliceosome	0.00936007
Biological Process	GO:0060350	endochondral bone morphogenesis	0.00936007
Biological Process	GO:2000147	positive regulation of cell motility	0.00937767
Biological Process	GO:0046676	negative regulation of insulin secretion	0.00939141
Biological Process	GO:0000380	alternative mRNA splicing, via spliceosome	0.00950936
Biological Process	GO:0032088	negative regulation of NF-kappaB transcription factor activity	0.00952071
Biological Process	GO:0007618	mating	0.00955132
Biological Process	GO:0090278	negative regulation of peptide hormone secretion	0.00955132
Biological Process	GO:0044093	positive regulation of molecular function	0.00957434
Biological Process	GO:0002924	negative regulation of humoral immune response mediated by circulating immunoglobulin	0.00962291
Biological Process	GO:0032329	serine transport	0.00962291
Biological Process	GO:0034092	negative regulation of maintenance of sister chromatid cohesion	0.00962291
Biological Process	GO:0034115	negative regulation of heterotypic cell-cell adhesion	0.00962291
Biological Process	GO:0034183	negative regulation of maintenance of mitotic sister chromatid cohesion	0.00962291
Biological Process	GO:0060027	convergent extension involved in gastrulation	0.00962291
Biological Process	GO:0070317	negative regulation of G0 to G1 transition	0.00962291
Biological Process	GO:0070586	cell-cell adhesion involved in gastrulation	0.00962291
Biological Process	GO:0070587	regulation of cell-cell adhesion involved in gastrulation	0.00962291
Biological Process	GO:0070671	response to interleukin-12	0.00962291
Biological Process	GO:0090234	regulation of kinetochore assembly	0.00962291
Biological Process	GO:1901977	negative regulation of cell cycle checkpoint	0.00962291
Biological Process	GO:1902962	regulation of metalloendopeptidase activity involved in amyloid precursor protein catabolic process	0.00962291
Biological Process	GO:1902963	negative regulation of metalloendopeptidase activity involved in amyloid precursor protein catabolic process	0.00962291
Biological Process	GO:2000588	positive regulation of platelet-derived growth factor receptor-beta signaling pathway	0.00962291
Biological Process	GO:0035335	peptidyl-tyrosine dephosphorylation	0.00962518
Biological Process	GO:1902253	regulation of intrinsic apoptotic signaling pathway by p53 class mediator	0.00962518
Biological Process	GO:2000027	regulation of animal organ morphogenesis	0.00964499
Biological Process	GO:0018200	peptidyl-glutamic acid modification	0.00968044
Molecular Function	GO:0140030	modification-dependent protein binding	0.00899168
Biological Process	GO:0002686	negative regulation of leukocyte migration	0.00970529
Biological Process	GO:0060428	lung epithelium development	0.00970529
Biological Process	GO:0050801	ion homeostasis	0.00973198
Biological Process	GO:1901360	organic cyclic compound metabolic process	0.00976379
Biological Process	GO:0007063	regulation of sister chromatid cohesion	0.0097814
Biological Process	GO:0003254	regulation of membrane depolarization	0.00983677
Biological Process	GO:0006790	sulfur compound metabolic process	0.0098573
Biological Process	GO:0006955	immune response	0.00991857
Biological Process	GO:0010960	magnesium ion homeostasis	0.00993635
Biological Process	GO:0030497	fatty acid elongation	0.00993635
Biological Process	GO:0030948	negative regulation of vascular endothelial growth factor receptor signaling pathway	0.00993635
Biological Process	GO:0036295	cellular response to increased oxygen levels	0.00993635
Biological Process	GO:0036296	response to increased oxygen levels	0.00993635
Biological Process	GO:0045940	positive regulation of steroid metabolic process	0.00993635
Biological Process	GO:0097734	extracellular exosome biogenesis	0.00993635
Biological Process	GO:1903541	regulation of exosomal secretion	0.00993635
Biological Process	GO:1904354	negative regulation of telomere capping	0.00993635
Biological Process	GO:1990182	exosomal secretion	0.00993635
Biological Process	GO:0021696	cerebellar cortex morphogenesis	0.00993906
Biological Process	GO:0070584	mitochondrion morphogenesis	0.00993906
Biological Process	GO:0051984	positive regulation of chromosome segregation	0.00995032
Biological Process	GO:0050790	regulation of catalytic activity	0.00997306
Cellular Component	GO:0030870	Mre11 complex	0.010522
Biological Process	GO:0019439	aromatic compound catabolic process	0.0100971
Biological Process	GO:0008285	negative regulation of cell proliferation	0.0101207
Cellular Component	GO:0005730	nucleolus	0.0107672
Molecular Function	GO:0051019	mitogen-activated protein kinase binding	0.00930405
Biological Process	GO:0010608	posttranscriptional regulation of gene expression	0.0102006
Biological Process	GO:0050673	epithelial cell proliferation	0.0102032
Biological Process	GO:0097485	neuron projection guidance	0.0103133
Biological Process	GO:0046483	heterocycle metabolic process	0.0103613
Biological Process	GO:0032872	regulation of stress-activated MAPK cascade	0.0103656
Cellular Component	GO:0005885	Arp2/3 protein complex	0.0111276
Cellular Component	GO:0005886	plasma membrane	0.0111336
Biological Process	GO:0060429	epithelium development	0.0104357
Biological Process	GO:0055092	sterol homeostasis	0.0104836
Biological Process	GO:1901568	fatty acid derivative metabolic process	0.0104836
Molecular Function	GO:0005041	low-density lipoprotein particle receptor activity	0.00956576
Biological Process	GO:0044283	small molecule biosynthetic process	0.0106064
Biological Process	GO:0034329	cell junction assembly	0.0106322
Biological Process	GO:0030500	regulation of bone mineralization	0.0106439
Biological Process	GO:0030808	regulation of nucleotide biosynthetic process	0.0106439
Biological Process	GO:1900371	regulation of purine nucleotide biosynthetic process	0.0106439
Biological Process	GO:0002634	regulation of germinal center formation	0.0106567
Biological Process	GO:0007217	tachykinin receptor signaling pathway	0.0106567
Biological Process	GO:0032815	negative regulation of natural killer cell activation	0.0106567
Biological Process	GO:0033184	positive regulation of histone ubiquitination	0.0106567
Biological Process	GO:0042117	monocyte activation	0.0106567
Biological Process	GO:0042454	ribonucleoside catabolic process	0.0106567
Biological Process	GO:0050861	positive regulation of B cell receptor signaling pathway	0.0106567
Biological Process	GO:0061588	calcium activated phospholipid scrambling	0.0106567
Biological Process	GO:0061590	calcium activated phosphatidylcholine scrambling	0.0106567
Biological Process	GO:0061591	calcium activated galactosylceramide scrambling	0.0106567
Biological Process	GO:0071493	cellular response to UV-B	0.0106567
Biological Process	GO:0072283	metanephric renal vesicle morphogenesis	0.0106567
Biological Process	GO:0072584	caveolin-mediated endocytosis	0.0106567
Biological Process	GO:1902224	ketone body metabolic process	0.0106567
Biological Process	GO:0048588	developmental cell growth	0.0106868
Biological Process	GO:0019438	aromatic compound biosynthetic process	0.0107823
Biological Process	GO:0007368	determination of left/right symmetry	0.0108149
Biological Process	GO:0046916	cellular transition metal ion homeostasis	0.0108149
Biological Process	GO:0033554	cellular response to stress	0.0108266
Biological Process	GO:0048598	embryonic morphogenesis	0.0108684
Biological Process	GO:0050854	regulation of antigen receptor-mediated signaling pathway	0.0109127
Biological Process	GO:0051091	positive regulation of DNA-binding transcription factor activity	0.0109187
Molecular Function	GO:0043274	phospholipase binding	0.00982934
Molecular Function	GO:0050662	coenzyme binding	0.00993222
Biological Process	GO:0001890	placenta development	0.0110932
Biological Process	GO:0016070	RNA metabolic process	0.0111686
Biological Process	GO:0070302	regulation of stress-activated protein kinase signaling cascade	0.01122
Biological Process	GO:1901136	carbohydrate derivative catabolic process	0.0112661
Biological Process	GO:0051248	negative regulation of protein metabolic process	0.0112689
Biological Process	GO:0070227	lymphocyte apoptotic process	0.0113747
Biological Process	GO:0090087	regulation of peptide transport	0.0114137
Cellular Component	GO:0090576	RNA polymerase III transcription factor complex	0.0121016
Cellular Component	GO:0031226	intrinsic component of plasma membrane	0.0121912
Cellular Component	GO:0000110	nucleotide-excision repair factor 1 complex	0.0125907
Cellular Component	GO:0000835	ER ubiquitin ligase complex	0.0125907
Cellular Component	GO:0000836	Hrd1p ubiquitin ligase complex	0.0125907
Cellular Component	GO:0005954	calcium- and calmodulin-dependent protein kinase complex	0.0125907
Cellular Component	GO:0016942	insulin-like growth factor binding protein complex	0.0125907
Cellular Component	GO:0036454	growth factor complex	0.0125907
Cellular Component	GO:0090571	RNA polymerase II transcription repressor complex	0.0125907
Cellular Component	GO:1902711	GABA-A receptor complex	0.0125907
Biological Process	GO:0072678	T cell migration	0.0115043
Cellular Component	GO:0032432	actin filament bundle	0.012733
Molecular Function	GO:0032550	purine ribonucleoside binding	0.0103425
Cellular Component	GO:0031588	nucleotide-activated protein kinase complex	0.0128383
Biological Process	GO:0001578	microtubule bundle formation	0.0116534
Molecular Function	GO:0032549	ribonucleoside binding	0.0104993
Biological Process	GO:0009259	ribonucleotide metabolic process	0.0117351
Molecular Function	GO:0005544	calcium-dependent phospholipid binding	0.0106402
Molecular Function	GO:0055106	ubiquitin-protein transferase regulator activity	0.0106533
Cellular Component	GO:1990234	transferase complex	0.0133136
Cellular Component	GO:0005916	fascia adherens	0.0134899
Cellular Component	GO:0098826	endoplasmic reticulum tubular network membrane	0.0134899
Cellular Component	GO:0031984	organelle subcompartment	0.0135825
Cellular Component	GO:0031201	SNARE complex	0.0137626
Cellular Component	GO:0035371	microtubule plus-end	0.0137797
Cellular Component	GO:0019814	immunoglobulin complex	0.0138727
Cellular Component	GO:0019815	B cell receptor complex	0.0138727
Cellular Component	GO:0032044	DSIF complex	0.0138727
Cellular Component	GO:0071001	U4/U6 snRNP	0.0138727
Cellular Component	GO:1904115	axon cytoplasm	0.0138727
Biological Process	GO:0001570	vasculogenesis	0.011815
Biological Process	GO:0048144	fibroblast proliferation	0.011815
Biological Process	GO:0006928	movement of cell or subcellular component	0.0118256
Biological Process	GO:0033539	fatty acid beta-oxidation using acyl-CoA dehydrogenase	0.0118714
Biological Process	GO:0045618	positive regulation of keratinocyte differentiation	0.0118714
Biological Process	GO:0061323	cell proliferation involved in heart morphogenesis	0.0118714
Biological Process	GO:2000136	regulation of cell proliferation involved in heart morphogenesis	0.0118714
Biological Process	GO:0002067	glandular epithelial cell differentiation	0.0118938
Biological Process	GO:0051972	regulation of telomerase activity	0.0118938
Biological Process	GO:0006836	neurotransmitter transport	0.011997
Molecular Function	GO:0005096	GTPase activator activity	0.0108258
Biological Process	GO:0006508	proteolysis	0.0120928
Biological Process	GO:0009132	nucleoside diphosphate metabolic process	0.0120975
Biological Process	GO:0032602	chemokine production	0.0120993
Biological Process	GO:0061448	connective tissue development	0.0121742
Biological Process	GO:0009135	purine nucleoside diphosphate metabolic process	0.0122194
Biological Process	GO:0051186	cofactor metabolic process	0.0122239
Biological Process	GO:0000272	polysaccharide catabolic process	0.0122621
Biological Process	GO:0001325	formation of extrachromosomal circular DNA	0.0122621
Biological Process	GO:0002246	wound healing involved in inflammatory response	0.0122621
Biological Process	GO:0005980	glycogen catabolic process	0.0122621
Biological Process	GO:0006857	oligopeptide transport	0.0122621
Biological Process	GO:0008228	opsonization	0.0122621
Biological Process	GO:0009251	glucan catabolic process	0.0122621
Biological Process	GO:0030502	negative regulation of bone mineralization	0.0122621
Biological Process	GO:0044247	cellular polysaccharide catabolic process	0.0122621
Biological Process	GO:0045723	positive regulation of fatty acid biosynthetic process	0.0122621
Biological Process	GO:0060717	chorion development	0.0122621
Biological Process	GO:0090656	t-circle formation	0.0122621
Biological Process	GO:0090737	telomere maintenance via telomere trimming	0.0122621
Biological Process	GO:0051960	regulation of nervous system development	0.012342
Biological Process	GO:0042311	vasodilation	0.0123497
Biological Process	GO:0001505	regulation of neurotransmitter levels	0.0123867
Biological Process	GO:0030193	regulation of blood coagulation	0.0123897
Biological Process	GO:0002688	regulation of leukocyte chemotaxis	0.0125394
Biological Process	GO:0009100	glycoprotein metabolic process	0.0126252
Biological Process	GO:0060291	long-term synaptic potentiation	0.0126863
Biological Process	GO:0001554	luteolysis	0.0126951
Biological Process	GO:0002543	activation of blood coagulation via clotting cascade	0.0126951
Biological Process	GO:0003096	renal sodium ion transport	0.0126951
Biological Process	GO:0006295	nucleotide-excision repair, DNA incision, 3'-to lesion	0.0126951
Biological Process	GO:0006296	nucleotide-excision repair, DNA incision, 5'-to lesion	0.0126951
Biological Process	GO:0006573	valine metabolic process	0.0126951
Biological Process	GO:0007258	JUN phosphorylation	0.0126951
Biological Process	GO:0009214	cyclic nucleotide catabolic process	0.0126951
Biological Process	GO:0015811	L-cystine transport	0.0126951
Biological Process	GO:0018057	peptidyl-lysine oxidation	0.0126951
Biological Process	GO:0019064	fusion of virus membrane with host plasma membrane	0.0126951
Biological Process	GO:0019417	sulfur oxidation	0.0126951
Biological Process	GO:0031291	Ran protein signal transduction	0.0126951
Biological Process	GO:0032696	negative regulation of interleukin-13 production	0.0126951
Biological Process	GO:0035610	protein side chain deglutamylation	0.0126951
Biological Process	GO:0038086	VEGF-activated platelet-derived growth factor receptor signaling pathway	0.0126951
Biological Process	GO:0038091	positive regulation of cell proliferation by VEGF-activated platelet derived growth factor receptor signaling pathway	0.0126951
Biological Process	GO:0039663	membrane fusion involved in viral entry into host cell	0.0126951
Biological Process	GO:0043508	negative regulation of JUN kinase activity	0.0126951
Biological Process	GO:0044800	multi-organism membrane fusion	0.0126951
Biological Process	GO:0046462	monoacylglycerol metabolic process	0.0126951
Biological Process	GO:0050705	regulation of interleukin-1 alpha secretion	0.0126951
Biological Process	GO:0050717	positive regulation of interleukin-1 alpha secretion	0.0126951
Biological Process	GO:0051967	negative regulation of synaptic transmission, glutamatergic	0.0126951
Biological Process	GO:0060687	regulation of branching involved in prostate gland morphogenesis	0.0126951
Biological Process	GO:0060830	ciliary receptor clustering involved in smoothened signaling pathway	0.0126951
Biological Process	GO:0061196	fungiform papilla development	0.0126951
Biological Process	GO:0061364	apoptotic process involved in luteolysis	0.0126951
Biological Process	GO:0070494	regulation of thrombin-activated receptor signaling pathway	0.0126951
Biological Process	GO:0070495	negative regulation of thrombin-activated receptor signaling pathway	0.0126951
Biological Process	GO:0070778	L-aspartate transmembrane transport	0.0126951
Biological Process	GO:0071163	DNA replication preinitiation complex assembly	0.0126951
Biological Process	GO:0071492	cellular response to UV-A	0.0126951
Biological Process	GO:0072610	interleukin-12 secretion	0.0126951
Biological Process	GO:0072718	response to cisplatin	0.0126951
Biological Process	GO:0072719	cellular response to cisplatin	0.0126951
Biological Process	GO:0090381	regulation of heart induction	0.0126951
Biological Process	GO:0097045	phosphatidylserine exposure on blood platelet	0.0126951
Biological Process	GO:0097500	receptor localization to non-motile cilium	0.0126951
Biological Process	GO:0140009	L-aspartate import across plasma membrane	0.0126951
Biological Process	GO:1900118	negative regulation of execution phase of apoptosis	0.0126951
Biological Process	GO:1901860	positive regulation of mitochondrial DNA metabolic process	0.0126951
Biological Process	GO:1903070	negative regulation of ER-associated ubiquitin-dependent protein catabolic process	0.0126951
Biological Process	GO:1904180	negative regulation of membrane depolarization	0.0126951
Biological Process	GO:1905671	regulation of lysosome organization	0.0126951
Biological Process	GO:1990456	mitochondrion-endoplasmic reticulum membrane tethering	0.0126951
Biological Process	GO:2000051	negative regulation of non-canonical Wnt signaling pathway	0.0126951
Molecular Function	GO:0019001	guanyl nucleotide binding	0.0108997
Molecular Function	GO:0005021	vascular endothelial growth factor-activated receptor activity	0.0109648
Molecular Function	GO:0030955	potassium ion binding	0.0109648
Cellular Component	GO:0019898	extrinsic component of membrane	0.0141546
Biological Process	GO:0030261	chromosome condensation	0.0127555
Biological Process	GO:0048512	circadian behavior	0.0127555
Biological Process	GO:0070242	thymocyte apoptotic process	0.0127555
Biological Process	GO:2000278	regulation of DNA biosynthetic process	0.0128066
Biological Process	GO:0061371	determination of heart left/right asymmetry	0.0128176
Biological Process	GO:0009141	nucleoside triphosphate metabolic process	0.012842
Biological Process	GO:0009968	negative regulation of signal transduction	0.0129557
Biological Process	GO:0001667	ameboidal-type cell migration	0.0129676
Biological Process	GO:0015801	aromatic amino acid transport	0.0129741
Biological Process	GO:0045023	G0 to G1 transition	0.0129741
Biological Process	GO:0051136	regulation of NK T cell differentiation	0.0129741
Biological Process	GO:0060353	regulation of cell adhesion molecule production	0.0129741
Biological Process	GO:0061643	chemorepulsion of axon	0.0129741
Biological Process	GO:0070316	regulation of G0 to G1 transition	0.0129741
Biological Process	GO:0090185	negative regulation of kidney development	0.0129741
Biological Process	GO:0090230	regulation of centromere complex assembly	0.0129741
Biological Process	GO:1904106	protein localization to microvillus	0.0129741
Biological Process	GO:1903532	positive regulation of secretion by cell	0.0129779
Biological Process	GO:0010830	regulation of myotube differentiation	0.0129877
Biological Process	GO:0070198	protein localization to chromosome, telomeric region	0.0129877
Biological Process	GO:0006906	vesicle fusion	0.0129893
Molecular Function	GO:0003707	steroid hormone receptor activity	0.0112522
Molecular Function	GO:0005328	neurotransmitter:sodium symporter activity	0.0116613
Molecular Function	GO:0004143	diacylglycerol kinase activity	0.0116771
Molecular Function	GO:0003924	GTPase activity	0.0117799
Molecular Function	GO:0016702	oxidoreductase activity, acting on single donors with incorporation of molecular oxygen, incorporation of two atoms of oxygen	0.011791
Molecular Function	GO:0017147	Wnt-protein binding	0.011791
Molecular Function	GO:0004419	hydroxymethylglutaryl-CoA lyase activity	0.0118325
Molecular Function	GO:0004720	protein-lysine 6-oxidase activity	0.0118325
Molecular Function	GO:0005017	platelet-derived growth factor-activated receptor activity	0.0118325
Molecular Function	GO:0005290	L-histidine transmembrane transporter activity	0.0118325
Molecular Function	GO:0008430	selenium binding	0.0118325
Molecular Function	GO:0015182	L-asparagine transmembrane transporter activity	0.0118325
Molecular Function	GO:0015184	L-cystine transmembrane transporter activity	0.0118325
Molecular Function	GO:0016262	protein N-acetylglucosaminyltransferase activity	0.0118325
Molecular Function	GO:0038085	vascular endothelial growth factor binding	0.0118325
Molecular Function	GO:0047186	N-acetylneuraminate 7-O(or 9-O)-acetyltransferase activity	0.0118325
Molecular Function	GO:0004525	ribonuclease III activity	0.0118632
Molecular Function	GO:0015556	C4-dicarboxylate transmembrane transporter activity	0.0118632
Molecular Function	GO:0032296	double-stranded RNA-specific ribonuclease activity	0.0118632
Molecular Function	GO:0005230	extracellular ligand-gated ion channel activity	0.0123226
Molecular Function	GO:0005524	ATP binding	0.0130818
Molecular Function	GO:0003884	D-amino-acid oxidase activity	0.0132167
Molecular Function	GO:0004058	aromatic-L-amino-acid decarboxylase activity	0.0132167
Molecular Function	GO:0004334	fumarylacetoacetase activity	0.0132167
Molecular Function	GO:0004657	proline dehydrogenase activity	0.0132167
Molecular Function	GO:0004743	pyruvate kinase activity	0.0132167
Molecular Function	GO:0004849	uridine kinase activity	0.0132167
Molecular Function	GO:0005234	extracellularly glutamate-gated ion channel activity	0.0132167
Molecular Function	GO:0005368	taurine transmembrane transporter activity	0.0132167
Molecular Function	GO:0005369	taurine:sodium symporter activity	0.0132167
Molecular Function	GO:0005412	glucose:sodium symporter activity	0.0132167
Molecular Function	GO:0008478	pyridoxal kinase activity	0.0132167
Molecular Function	GO:0015265	urea channel activity	0.0132167
Molecular Function	GO:0016807	cysteine-type carboxypeptidase activity	0.0132167
Molecular Function	GO:0031685	adenosine receptor binding	0.0132167
Molecular Function	GO:0033735	aspartate dehydrogenase activity	0.0132167
Molecular Function	GO:0035500	MH2 domain binding	0.0132167
Molecular Function	GO:0035851	Krueppel-associated box domain binding	0.0132167
Molecular Function	GO:0036402	proteasome-activating ATPase activity	0.0132167
Molecular Function	GO:0036468	L-dopa decarboxylase activity	0.0132167
Molecular Function	GO:0038100	nodal binding	0.0132167
Molecular Function	GO:0042010	interleukin-15 receptor activity	0.0132167
Molecular Function	GO:0045027	DNA end binding	0.0132167
Molecular Function	GO:0048273	mitogen-activated protein kinase p38 binding	0.0132167
Molecular Function	GO:0051032	nucleic acid transmembrane transporter activity	0.0132167
Molecular Function	GO:0051033	RNA transmembrane transporter activity	0.0132167
Molecular Function	GO:0061768	magnesium:sodium antiporter activity	0.0132167
Molecular Function	GO:0061860	DNA clamp unloader activity	0.0132167
Molecular Function	GO:0070004	cysteine-type exopeptidase activity	0.0132167
Molecular Function	GO:0070287	ferritin receptor activity	0.0132167
Molecular Function	GO:0086060	voltage-gated sodium channel activity involved in AV node cell action potential	0.0132167
Molecular Function	GO:0086061	voltage-gated sodium channel activity involved in bundle of His cell action potential	0.0132167
Molecular Function	GO:0086062	voltage-gated sodium channel activity involved in Purkinje myocyte action potential	0.0132167
Molecular Function	GO:0086063	voltage-gated sodium channel activity involved in SA node cell action potential	0.0132167
Molecular Function	GO:1990889	H4K20me3 modified histone binding	0.0132167
Molecular Function	GO:0001972	retinoic acid binding	0.0132257
Molecular Function	GO:0008301	DNA binding, bending	0.0132257
Molecular Function	GO:0031420	alkali metal ion binding	0.0132257
Biological Process	GO:0051047	positive regulation of secretion	0.0130312
Biological Process	GO:0043410	positive regulation of MAPK cascade	0.0130373
Biological Process	GO:0043408	regulation of MAPK cascade	0.0130983
Biological Process	GO:0098661	inorganic anion transmembrane transport	0.0131509
Biological Process	GO:2000008	regulation of protein localization to cell surface	0.0131509
Biological Process	GO:0002068	glandular epithelial cell development	0.013374
Biological Process	GO:1901380	negative regulation of potassium ion transmembrane transport	0.013374
Biological Process	GO:1902004	positive regulation of amyloid-beta formation	0.013374
Biological Process	GO:0060122	inner ear receptor cell stereocilium organization	0.0134513
Biological Process	GO:0009161	ribonucleoside monophosphate metabolic process	0.0135418
Biological Process	GO:0060071	Wnt signaling pathway, planar cell polarity pathway	0.013586
Biological Process	GO:0030812	negative regulation of nucleotide catabolic process	0.0136749
Biological Process	GO:0032823	regulation of natural killer cell differentiation	0.0136749
Biological Process	GO:0038007	netrin-activated signaling pathway	0.0136749
Biological Process	GO:0045410	positive regulation of interleukin-6 biosynthetic process	0.0136749
Biological Process	GO:0045657	positive regulation of monocyte differentiation	0.0136749
Biological Process	GO:0047484	regulation of response to osmotic stress	0.0136749
Biological Process	GO:0051198	negative regulation of coenzyme metabolic process	0.0136749
Biological Process	GO:0060841	venous blood vessel development	0.0136749
Biological Process	GO:0061318	renal filtration cell differentiation	0.0136749
Biological Process	GO:0072112	glomerular visceral epithelial cell differentiation	0.0136749
[truncated: 1,178 more rows]
