# Supplementary material for: Comparative Transcriptome Analysis of mRNA and miRNA during the Development of Longissimus Dorsi Muscle of Gannan Yak and Tianzhu White Yak
Source: Animals (Basel). 2024 Aug 5;14(15):2278. doi: 10.3390/ani14152278 (PMC11311108; doi:10.3390/ani14152278)
Supplement: Supplementary file 1 [file animals-14-02278-s001.zip › Table S5 KEGG enrichment analysis of differentially expressed miRNA target genes..xlsx]

## Sheet: A-vs-M.bar_Gradient
class	ID	Descrption	Pvalue
Human Diseases	ko05202	Transcriptional misregulation in cancer	1.3914e-08
Environmental Information Processing	ko04014	Ras signaling pathway	2.96635e-08
Cellular Processes	ko04144	Endocytosis	1.10591e-07
Environmental Information Processing	ko04072	Phospholipase D signaling pathway	1.37755e-06
Metabolism	ko01100	Metabolic pathways	5.48966e-06
Organismal Systems	ko04625	C-type lectin receptor signaling pathway	7.00212e-06
Organismal Systems	ko04361	Axon regeneration	1.67124e-05
Metabolism	ko00564	Glycerophospholipid metabolism	3.12806e-05
Metabolism	ko00062	Fatty acid elongation	4.88967e-05
Organismal Systems	ko04722	Neurotrophin signaling pathway	6.09302e-05
Metabolism	ko00330	Arginine and proline metabolism	7.21597e-05
Human Diseases	ko05214	Glioma	7.9104e-05
Human Diseases	ko05231	Choline metabolism in cancer	8.03186e-05
Human Diseases	ko05310	Asthma	0.000143925
Human Diseases	ko05215	Prostate cancer	0.000167156
Metabolism	ko00565	Ether lipid metabolism	0.000196814
Organismal Systems	ko04360	Axon guidance	0.000242368
Organismal Systems	ko04912	GnRH signaling pathway	0.000244771
Human Diseases	ko05120	Epithelial cell signaling in Helicobacter pylori infection	0.000249534
Metabolism	ko00730	Thiamine metabolism	0.000280183
Human Diseases	ko05020	Prion disease	0.000294335
Organismal Systems	ko04659	Th17 cell differentiation	0.000339523
Metabolism	ko00360	Phenylalanine metabolism	0.000369521
Organismal Systems	ko04914	Progesterone-mediated oocyte maturation	0.000477609
Human Diseases	ko05221	Acute myeloid leukemia	0.000539803
Environmental Information Processing	ko04064	NF-kappa B signaling pathway	0.000609694
Cellular Processes	ko04140	Autophagy - animal	0.0006108
Metabolism	ko00910	Nitrogen metabolism	0.000696731
Metabolism	ko00650	Butanoate metabolism	0.00071515
Human Diseases	ko05165	Human papillomavirus infection	0.00073468
Environmental Information Processing	ko04010	MAPK signaling pathway	0.000849119
Genetic Information Processing	ko03018	RNA degradation	0.00102168
Human Diseases	ko05235	PD-L1 expression and PD-1 checkpoint pathway in cancer	0.00103087
Environmental Information Processing	ko04071	Sphingolipid signaling pathway	0.00138215
Human Diseases	ko05135	Yersinia infection	0.00140099
Human Diseases	ko05203	Viral carcinogenesis	0.00168569
Genetic Information Processing	ko03450	Non-homologous end-joining	0.00174971
Organismal Systems	ko04672	Intestinal immune network for IgA production	0.00175114
Human Diseases	ko05212	Pancreatic cancer	0.0018639
Cellular Processes	ko04137	Mitophagy - animal	0.00214455
Human Diseases	ko05323	Rheumatoid arthritis	0.00220074
Human Diseases	ko05340	Primary immunodeficiency	0.00245425
Human Diseases	ko05225	Hepatocellular carcinoma	0.00253218
Metabolism	ko00920	Sulfur metabolism	0.00278631
Metabolism	ko00290	Valine, leucine and isoleucine biosynthesis	0.00306476
Organismal Systems	ko04721	Synaptic vesicle cycle	0.00337878
Human Diseases	ko05130	Pathogenic Escherichia coli infection	0.00353614
Human Diseases	ko05220	Chronic myeloid leukemia	0.00361048
Human Diseases	ko05206	MicroRNAs in cancer	0.00403102
Human Diseases	ko05230	Central carbon metabolism in cancer	0.00405711
Environmental Information Processing	ko04371	Apelin signaling pathway	0.00406719
Metabolism	ko00785	Lipoic acid metabolism	0.00427716
Metabolism	ko00513	Various types of N-glycan biosynthesis	0.00449145
Cellular Processes	ko04550	Signaling pathways regulating pluripotency of stem cells	0.00450145
Human Diseases	ko05142	Chagas disease	0.00488049
Metabolism	ko00270	Cysteine and methionine metabolism	0.0049314
Organismal Systems	ko04966	Collecting duct acid secretion	0.00553053
Human Diseases	ko05418	Fluid shear stress and atherosclerosis	0.00576663
Human Diseases	ko05218	Melanoma	0.00578567
Organismal Systems	ko04977	Vitamin digestion and absorption	0.00603496
Human Diseases	ko05162	Measles	0.00621848
Genetic Information Processing	ko04141	Protein processing in endoplasmic reticulum	0.0069488
Metabolism	ko00561	Glycerolipid metabolism	0.00700189
Human Diseases	ko05216	Thyroid cancer	0.00745041
Organismal Systems	ko04910	Insulin signaling pathway	0.00763428
Human Diseases	ko05146	Amoebiasis	0.00772443
Metabolism	ko01210	2-Oxocarboxylic acid metabolism	0.00786535
Organismal Systems	ko04664	Fc epsilon RI signaling pathway	0.00853055
Metabolism	ko00520	Amino sugar and nucleotide sugar metabolism	0.00919464
Metabolism	ko00250	Alanine, aspartate and glutamate metabolism	0.00984549
Organismal Systems	ko04658	Th1 and Th2 cell differentiation	0.0112849
Human Diseases	ko05205	Proteoglycans in cancer	0.011345
Metabolism	ko00514	Other types of O-glycan biosynthesis	0.0122736
Organismal Systems	ko04710	Circadian rhythm	0.0122736
Metabolism	ko00350	Tyrosine metabolism	0.0128103
Human Diseases	ko05321	Inflammatory bowel disease	0.0130285
Cellular Processes	ko04217	Necroptosis	0.0134799
Cellular Processes	ko04540	Gap junction	0.0135972
Organismal Systems	ko04976	Bile secretion	0.0140721
Organismal Systems	ko04660	T cell receptor signaling pathway	0.0140875
Human Diseases	ko05032	Morphine addiction	0.0150997
Organismal Systems	ko04261	Adrenergic signaling in cardiomyocytes	0.0161845
Organismal Systems	ko04270	Vascular smooth muscle contraction	0.0165504
Human Diseases	ko05144	Malaria	0.0168442
Metabolism	ko01212	Fatty acid metabolism	0.0170168
Organismal Systems	ko04640	Hematopoietic cell lineage	0.018913
Metabolism	ko01230	Biosynthesis of amino acids	0.0195234
Environmental Information Processing	ko04310	Wnt signaling pathway	0.0206855
Metabolism	ko00230	Purine metabolism	0.0212917
Human Diseases	ko05132	Salmonella infection	0.0220165
Human Diseases	ko05166	Human T-cell leukemia virus 1 infection	0.0220883
Organismal Systems	ko04062	Chemokine signaling pathway	0.0221372
Organismal Systems	ko04666	Fc gamma R-mediated phagocytosis	0.0228272
Cellular Processes	ko04136	Autophagy - other	0.0230573
Genetic Information Processing	ko03420	Nucleotide excision repair	0.0232214
Organismal Systems	ko04921	Oxytocin signaling pathway	0.0238926
Metabolism	ko00430	Taurine and hypotaurine metabolism	0.0239148
Human Diseases	ko04934	Cushing syndrome	0.0256147
Metabolism	ko00311	Penicillin and cephalosporin biosynthesis	0.0266424
Metabolism	ko00472	D-Arginine and D-ornithine metabolism	0.0266424
Organismal Systems	ko04727	GABAergic synapse	0.0294052
Human Diseases	ko05200	Pathways in cancer	0.0318392
Human Diseases	ko05330	Allograft rejection	0.0325375
Human Diseases	ko05226	Gastric cancer	0.0328619
Organismal Systems	ko04610	Complement and coagulation cascades	0.0345652
Cellular Processes	ko04114	Oocyte meiosis	0.0366713
Metabolism	ko00220	Arginine biosynthesis	0.0371677
Organismal Systems	ko04928	Parathyroid hormone synthesis, secretion and action	0.0381552
Organismal Systems	ko04612	Antigen processing and presentation	0.0400356
Human Diseases	ko05211	Renal cell carcinoma	0.0401833
Organismal Systems	ko04913	Ovarian steroidogenesis	0.040677
Human Diseases	ko05414	Dilated cardiomyopathy	0.0425976
Genetic Information Processing	ko03030	DNA replication	0.0437523
Cellular Processes	ko04218	Cellular senescence	0.044368
Cellular Processes	ko04214	Apoptosis - fly	0.0489432
