# Supplementary material for: Comparative Transcriptome Analysis of mRNA and miRNA during the Development of Longissimus Dorsi Muscle of Gannan Yak and Tianzhu White Yak
Source: Animals (Basel). 2024 Aug 5;14(15):2278. doi: 10.3390/ani14152278 (PMC11311108; doi:10.3390/ani14152278)
Supplement: Supplementary file 1 [file animals-14-02278-s001.zip › Table S6 Negative targeting relationship pairs of differentially expressed mRNAs and differentially expressed miRNAs..xlsx]

## Sheet: A-vs-M.aln
miRNA	target	target_start	target_end	energy(kcal/mol)	target_region(3'->5')	mirna-target_pairing(5'->3')	miRNA_sequence(5'->3')	Symbol	Description	KEGG_A_class	KEGG_B_class	Pathway	K_ID	GO Component	GO Function	GO Process	TF_family
miR-1-z	MSTRG.13424	388	410	-19.7	aCCTTACAGCTTCTTGAAACAga	x|||||||xx|||||x|x|||xx	tGGAATGTA-AAGAAGTATGTat	COBLL1	cordon-bleu protein-like 1 [Bos indicus x Bos taurus]	-	-	-	-	GO:0031988//membrane-bounded vesicle	-	-	--
miR-1-z	MSTRG.20434	18	40	-11.62	tCCTTACACTTAGTTCGAAggtc	x|||||||x||xx|||:x|xxxx	tGGAATGTAAAG-AAGTATgtat	--	elongation factor G, mitochondrial isoform X2 [Ovis aries]	Organismal Systems	Sensory system	ko04742//Taste transduction	K08474	GO:0005924//cell-substrate adherens junction;GO:0031224//intrinsic component of membrane;GO:0043231//intracellular membrane-bounded organelle;GO:0044421//extracellular region part;GO:0044459//plasma membrane part	GO:0019904//protein domain specific binding;GO:0043169//cation binding;GO:0060089//molecular transducer activity	GO:0006357//regulation of transcription from RNA polymerase II promoter;GO:0007028//cytoplasm organization;GO:0007045//cell-substrate adherens junction assembly;GO:0007162//negative regulation of cell adhesion;GO:0007169//transmembrane receptor protein tyrosine kinase signaling pathway;GO:0007568//aging;GO:0007606//sensory perception of chemical stimulus;GO:0008284//positive regulation of cell pr…	--
miR-1-z	MSTRG.28956	888	913	-16.39	aCCTTACAGGGGTCTCCTCCGGCAcc	x|||||||xxxx|x||x||xx:||xx	tGGAATGT----AAAGAAGTATGTat	NIBAN3	LOW QUALITY PROTEIN: protein Niban 3 [Oryx dammah]	-	-	-	-	-	-	-	--
miR-1-z	MSTRG.31464	711	732	-13.54	aCCTTACACTCCaggtgcctag	x|||||||x|x|xxxxxxxxxx	tGGAATGTAAAGaagtatgtat	--	protein N-lysine methyltransferase METTL21A isoform X3 [Ovis aries]	Organismal Systems	Sensory system	ko04742//Taste transduction	K08474	GO:0005576//extracellular region;GO:0031224//intrinsic component of membrane;GO:0044424//intracellular part	GO:0005488//binding;GO:0060089//molecular transducer activity	GO:0001525//angiogenesis;GO:0007166//cell surface receptor signaling pathway;GO:0007606//sensory perception of chemical stimulus;GO:0040013//negative regulation of locomotion;GO:0048523//negative regulation of cellular process;GO:0051241//negative regulation of multicellular organismal process	--
miR-1-z	MSTRG.4090	2984	3007	-13.33	cCCTTACAAGGTCGTTCGGAAAcg	x|||||||xxx||x|||:x|x|xx	tGGAATGTAA-AG-AAGTATGTat	--	PREDICTED: basic salivary proline-rich protein 1-like isoform X2 [Bos indicus]	-	-	-	-	GO:0031224//intrinsic component of membrane;GO:0044421//extracellular region part	GO:0043169//cation binding;GO:0060089//molecular transducer activity	GO:0007162//negative regulation of cell adhesion;GO:0007169//transmembrane receptor protein tyrosine kinase signaling pathway;GO:0007606//sensory perception of chemical stimulus;GO:0010596//negative regulation of endothelial cell migration;GO:0045765//regulation of angiogenesis;GO:0048869//cellular developmental process;GO:0050922//negative regulation of chemotaxis	--
miR-1-z	MSTRG.5784	785	806	-14.45	gCCTTACATTcagtaggtcgag	x|||||||||xxxxxxxxxxxx	tGGAATGTAAagaagtatgtat	SETMAR	mariner transposase [Homo sapiens]	Metabolism;Metabolism	Global and overview maps;Amino acid metabolism	ko01100//Metabolic pathways;ko00310//Lysine degradation	K11433;K11433	GO:0005634//nucleus;GO:0030139//endocytic vesicle;GO:0031224//intrinsic component of membrane;GO:0042995//cell projection;GO:0044427//chromosomal part	GO:0004520//endodeoxyribonuclease activity;GO:0018024//histone-lysine N-methyltransferase activity;GO:0019899//enzyme binding;GO:0043566//structure-specific DNA binding;GO:0046983//protein dimerization activity	GO:0006282//regulation of DNA repair;GO:0006303//double-strand break repair via nonhomologous end joining;GO:0006308//DNA catabolic process;GO:0007041//lysosomal transport;GO:0007093//mitotic cell cycle checkpoint;GO:0010452//histone H3-K36 methylation;GO:0010912//positive regulation of isomerase activity;GO:0010948//negative regulation of cell cycle process;GO:0016050//vesicle organization;GO:00…	--
miR-206-y	MSTRG.10600	2803	2825	-15.2	cCCTTACAATTGTTTCTCcgtcc	x|||||||x||x:|||x|xxxxx	tGGAATGT-AAGGAAGTGtgtgg	Qrich2	glutamine-rich protein 2 isoform X4 [Bos taurus]	-	-	-	-	GO:0042579//microbody	GO:0005515//protein binding;GO:0016647//oxidoreductase activity, acting on the CH-NH group of donors, oxygen as acceptor	GO:0006596//polyamine biosynthetic process;GO:0006598//polyamine catabolic process;GO:0031328//positive regulation of cellular biosynthetic process;GO:0044710//single-organism metabolic process	--
miR-126-x	MSTRG.5822	762	781	-11	tTAATAAT-AAGACCTTtggt	x|||||||x||:|||x|xxxx	cATTATTACTTTTGGTAcgcg	--	-	-	-	-	-	-	-	-	--
miR-100-x	MSTRG.28465	707	729	-16.96	tTGGGCATTTTCGTCTACGAAaa	x|||||||:|xx|:x|xx|||xx	aACCCGTAGATCCGAA--CTTgt	--	Barrier-to-autointegration factor [Varanus komodoensis]	Human Diseases	Infectious disease: viral	ko05168//Herpes simplex virus 1 infection	K09228	GO:0031224//intrinsic component of membrane;GO:0042579//microbody	GO:0005515//protein binding;GO:0016647//oxidoreductase activity, acting on the CH-NH group of donors, oxygen as acceptor;GO:0043168//anion binding	GO:0006596//polyamine biosynthetic process;GO:0006598//polyamine catabolic process;GO:0031328//positive regulation of cellular biosynthetic process;GO:0044710//single-organism metabolic process	--
miR-133-x	MSTRG.19823	767	786	-13.44	aCGACCATCT--CCTCCGTctg	x|||||||x|xx|||xx||xxx	aGCTGGTAAAATGGAACCAaat	--	deoxyribonuclease-1 isoform X1 [Ovis aries]	-	-	-	-	-	-	-	--
miR-133-x	MSTRG.20434	4032	4053	-16.22	cCGACCATGTGACCCTtccgtg	x|||||||x|x|||x|xxxxxx	aGCTGGTAAAATGGAAccaaat	--	elongation factor G, mitochondrial isoform X2 [Ovis aries]	Organismal Systems	Sensory system	ko04742//Taste transduction	K08474	GO:0005924//cell-substrate adherens junction;GO:0031224//intrinsic component of membrane;GO:0043231//intracellular membrane-bounded organelle;GO:0044421//extracellular region part;GO:0044459//plasma membrane part	GO:0019904//protein domain specific binding;GO:0043169//cation binding;GO:0060089//molecular transducer activity	GO:0006357//regulation of transcription from RNA polymerase II promoter;GO:0007028//cytoplasm organization;GO:0007045//cell-substrate adherens junction assembly;GO:0007162//negative regulation of cell adhesion;GO:0007169//transmembrane receptor protein tyrosine kinase signaling pathway;GO:0007568//aging;GO:0007606//sensory perception of chemical stimulus;GO:0008284//positive regulation of cell pr…	--
miR-133-x	MSTRG.21715	422	443	-14.87	tCGACCATCTCGAGTAGGagac	x|||||||x|x:xx|x||xxxx	aGCTGGTAAAATGGAACCaaat	RASGRP2	RAS guanyl-releasing protein 2 isoform X4 [Rousettus aegyptiacus]	Human Diseases;Environmental Information Processing;Environmental Information Processing;Environmental Information Processing;Organismal Systems;Organismal Systems	Cancer: overview;Signal transduction;Signal transduction;Signal transduction;Immune system;Immune system	ko05200//Pathways in cancer;ko04010//MAPK signaling pathway;ko04014//Ras signaling pathway;ko04015//Rap1 signaling pathway;ko04062//Chemokine signaling pathway;ko04611//Platelet activation	K12361;K12361;K12361;K12361;K12361;K12361	GO:0031253//cell projection membrane;GO:0044444//cytoplasmic part	GO:0008289//lipid binding;GO:0046872//metal ion binding	GO:0001775//cell activation;GO:0007599//hemostasis;GO:0016049//cell growth;GO:0043087//regulation of GTPase activity;GO:0051592//response to calcium ion	--
miR-133-x	MSTRG.26271	3855	3876	-18.46	tCGACCATCTACTCCCGGTgtc	x|||||||x|xx:|xx|||xxx	aGCTGGTAAAATGGAACCAaat	NCAPD2	PREDICTED: condensin complex subunit 1 [Bos mutus]	-	-	-	-	GO:0000793//condensed chromosome;GO:0031981//nuclear lumen;GO:0043234//protein complex;GO:0044444//cytoplasmic part	GO:0005515//protein binding	GO:0000278//mitotic cell cycle;GO:0000279//M phase;GO:0000280//nuclear division;GO:0022402//cell cycle process;GO:0051276//chromosome organization	--
miR-133-x	MSTRG.26738	1847	1868	-13.69	aCGACCATCCCATCTCTGTgcc	x|||||||xxx|:||xx||xxx	aGCTGGTAAAATGGAACCAaat	--	PREDICTED: serine/threonine-protein kinase pim-3 [Bos mutus]	-	-	-	-	-	-	-	--
miR-133-x	MSTRG.4090	14749	14769	-14.97	aCGACCATGA-GTCTTGtgccc	x|||||||xxx::||||xxxxx	aGCTGGTAAAATGGAACcaaat	--	PREDICTED: basic salivary proline-rich protein 1-like isoform X2 [Bos indicus]	-	-	-	-	GO:0031224//intrinsic component of membrane;GO:0044421//extracellular region part	GO:0043169//cation binding;GO:0060089//molecular transducer activity	GO:0007162//negative regulation of cell adhesion;GO:0007169//transmembrane receptor protein tyrosine kinase signaling pathway;GO:0007606//sensory perception of chemical stimulus;GO:0010596//negative regulation of endothelial cell migration;GO:0045765//regulation of angiogenesis;GO:0048869//cellular developmental process;GO:0050922//negative regulation of chemotaxis	--
miR-133-x	MSTRG.9421	758	778	-15.27	tCGACCATAA-ACTGTGacttc	x|||||||xxx||:x||xxxxx	aGCTGGTAAAATGGAACcaaat	--	thymocyte nuclear protein 1 isoform X2 [Odocoileus virginianus texanus]	-	-	-	-	-	-	-	--
miR-499-x	MSTRG.3753	1439	1461	-15.27	aATTCTGACCCGTTGTCTAAAtg	x|||||||x|x||::x|||x|xx	tTAAGACTTG-CAGT-GATGTtt	WAC	WW domain-containing adapter protein with coiled-coil isoform X2 [Bos taurus]	-	-	-	-	GO:0016604//nuclear body;GO:0030529//intracellular ribonucleoprotein complex	GO:0001099//basal RNA polymerase II transcription machinery binding	GO:0000077//DNA damage checkpoint;GO:0006355//regulation of transcription, DNA-templated;GO:0006513//protein monoubiquitination;GO:0010508//positive regulation of autophagy;GO:0031330//negative regulation of cellular catabolic process;GO:0033523//histone H2B ubiquitination	--
miR-499-x	MSTRG.5822	473	494	-16.5	gATTCTGAAAAGTTGTGACtat	x||||||||xx||:::x||xxx	tTAAGACTTG-CAGTGATGttt	--	-	-	-	-	-	-	-	-	--
miR-339-x	MSTRG.1226	2029	2052	-22.78	aGGGACAGCCGGTGCATCTACTcg	x|||||||xx|||x|x||x|x|xx	tCCCTGTCCTCCAGG-AGCTCAct	COL18A1	collagen alpha-1(XVIII) chain isoform X6 [Orcinus orca]	Organismal Systems	Digestive system	ko04974//Protein digestion and absorption	K06823	GO:0005581//collagen trimer;GO:0031988//membrane-bounded vesicle;GO:0044420//extracellular matrix component;GO:0044421//extracellular region part;GO:0044432//endoplasmic reticulum part	GO:0005515//protein binding;GO:0043169//cation binding	GO:0003382//epithelial cell morphogenesis;GO:0006950//response to stress;GO:0022411//cellular component disassembly;GO:0022610//biological adhesion;GO:0030334//regulation of cell migration;GO:0032963//collagen metabolic process;GO:0042127//regulation of cell proliferation;GO:0042221//response to chemical;GO:0043062//extracellular structure organization;GO:0048646//anatomical structure formation i…	--
miR-339-x	MSTRG.14261	2056	2078	-17.61	gGGGACAGAACGAACACTGGaac	x|||||||x|x|xx|x|x:|xxx	tCCCTGTCCTCCAGGAGCTCact	--	hCG2014900 [Homo sapiens]	-	-	-	-	-	-	-	--
miR-339-x	MSTRG.17511	1409	1434	-27.05	aGGGACAGGAACTTGACCTGGTGTtt	x|||||||||xx|xxx|||x|x||xx	tCCCTGTCCTCCA---GGAGCTCAct	TNXB	tenascin-X precursor [Bos taurus]	Environmental Information Processing;Human Diseases;Cellular Processes;Human Diseases;Environmental Information Processing	Signal transduction;Infectious disease: viral;Cellular community - eukaryotes;Cancer: overview;Signaling molecules and interaction	ko04151//PI3K-Akt signaling pathway;ko05165//Human papillomavirus infection;ko04510//Focal adhesion;ko05206//MicroRNAs in cancer;ko04512//ECM-receptor interaction	K06252;K06252;K06252;K06252;K06252	GO:0005581//collagen trimer;GO:0031012//extracellular matrix;GO:0031988//membrane-bounded vesicle;GO:0044421//extracellular region part;GO:0044464//cell part	GO:0005539//glycosaminoglycan binding	GO:0006639//acylglycerol metabolic process;GO:0031589//cell-substrate adhesion;GO:0032787//monocarboxylic acid metabolic process;GO:0043405//regulation of MAP kinase activity;GO:0044259//multicellular organismal macromolecule metabolic process;GO:0085029//extracellular matrix assembly;GO:0098602//single organism cell adhesion	--
miR-339-x	MSTRG.18418	578	598	-22.75	cGGGACAG-AGTTCGT-GAGTcc	x|||||||x||x||x|x||||xx	tCCCTGTCCTCCAGGAGCTCAct	--	-	-	-	-	-	-	-	-	--
miR-339-x	MSTRG.1998	1382	1401	-20.1	gGGGACAGT---TCCCCGccgaa	x|||||||xxxx|||x||xxxxx	tCCCTGTCCTCCAGGAGCtcact	DACT2	dapper homolog 2 [Bos indicus x Bos taurus]	-	-	-	-	GO:0043231//intracellular membrane-bounded organelle	GO:0019901//protein kinase binding	GO:0000904//cell morphogenesis involved in differentiation;GO:0007155//cell adhesion;GO:0032926//negative regulation of activin receptor signaling pathway;GO:0072044//collecting duct development	--
miR-339-x	MSTRG.20434	8626	8648	-29.74	aGGGACAGGTAGTGGTTGAGgac	x||||||||xx||xx|:|||xxx	tCCCTGTCCTCCAGGAGCTCact	--	elongation factor G, mitochondrial isoform X2 [Ovis aries]	Organismal Systems	Sensory system	ko04742//Taste transduction	K08474	GO:0005924//cell-substrate adherens junction;GO:0031224//intrinsic component of membrane;GO:0043231//intracellular membrane-bounded organelle;GO:0044421//extracellular region part;GO:0044459//plasma membrane part	GO:0019904//protein domain specific binding;GO:0043169//cation binding;GO:0060089//molecular transducer activity	GO:0006357//regulation of transcription from RNA polymerase II promoter;GO:0007028//cytoplasm organization;GO:0007045//cell-substrate adherens junction assembly;GO:0007162//negative regulation of cell adhesion;GO:0007169//transmembrane receptor protein tyrosine kinase signaling pathway;GO:0007568//aging;GO:0007606//sensory perception of chemical stimulus;GO:0008284//positive regulation of cell pr…	--
miR-339-x	MSTRG.22496	1691	1713	-29.26	aGGGACAGGTAGTGGTTGAGggc	x||||||||xx||xx|:|||xxx	tCCCTGTCCTCCAGGAGCTCact	--	endonuclease-reverse transcriptase [Babesia ovata]	-	-	-	-	GO:0031252//cell leading edge;GO:0070161//anchoring junction	GO:0003779//actin binding;GO:0050839//cell adhesion molecule binding	GO:0010468//regulation of gene expression;GO:0098602//single organism cell adhesion	--
miR-339-x	MSTRG.24397	38	61	-25.67	gGGGACAGACAGGCACTCAGGcag	x|||||||xx|||xx|||x:|xxx	tCCCTGTCC-TCCAGGAGCTCact	NACAD	NAC-alpha domain-containing protein 1 isoform X4 [Bos indicus x Bos taurus]	-	-	-	-	GO:0044424//intracellular part	-	GO:0008104//protein localization;GO:0051234//establishment of localization	--
miR-339-x	MSTRG.29222	1535	1557	-20.94	cGGGACAGTGCGTACACGAGgcg	x|||||||x:x||x|x||||xxx	tCCCTGTCCTCCAGGAGCTCact	--	serine/arginine repetitive matrix protein 1-like [Zalophus californianus]	-	-	-	-	GO:0042579//microbody	GO:0005515//protein binding;GO:0016647//oxidoreductase activity, acting on the CH-NH group of donors, oxygen as acceptor	GO:0006596//polyamine biosynthetic process;GO:0006598//polyamine catabolic process;GO:0031328//positive regulation of cellular biosynthetic process;GO:0044710//single-organism metabolic process;GO:0051234//establishment of localization	--
miR-339-x	MSTRG.4090	12473	12495	-26.49	gGGGACAGGAACTACTGGTGggg	x|||||||||xx|x||x|x|xxx	tCCCTGTCCTCCAGGAGCTCact	--	PREDICTED: basic salivary proline-rich protein 1-like isoform X2 [Bos indicus]	-	-	-	-	GO:0031224//intrinsic component of membrane;GO:0044421//extracellular region part	GO:0043169//cation binding;GO:0060089//molecular transducer activity	GO:0007162//negative regulation of cell adhesion;GO:0007169//transmembrane receptor protein tyrosine kinase signaling pathway;GO:0007606//sensory perception of chemical stimulus;GO:0010596//negative regulation of endothelial cell migration;GO:0045765//regulation of angiogenesis;GO:0048869//cellular developmental process;GO:0050922//negative regulation of chemotaxis	--
miR-339-x	MSTRG.4101	217	239	-28.41	aGGGACAGGGTCCCCTCTAGggc	x||||||||:xxx||||x||xxx	tCCCTGTCCTCCAGGAGCTCact	--	-	-	-	-	-	-	-	-	--
miR-339-x	MSTRG.6690	947	973	-31.5	cGGGACAGAATAGAGGTCGTGGAGgag	x|||||||xxxx||||||x|x|||xxx	tCCCTGTC----CTCCAGGAGCTCact	--	uncharacterized protein LOC113906999 [Bos indicus x Bos taurus]	-	-	-	-	-	-	-	--
miR-339-x	MSTRG.6791	4224	4249	-27.98	aGGGACAGGGAAGAGTCTTGGAcaag	x||||||||xx||x|||:|x||xxxx	tCCCTGTCC--TC-CAGGAGCTcact	--	-	-	-	-	-	-	-	-	--
miR-100-z	MSTRG.28465	705	729	-16.96	tTGGGCATTTTCGTCTACGAAAAtg	x|||||||:|xx|:x|xx|||x|xx	aACCCGTAGATCCGAA--CTTGTga	--	Barrier-to-autointegration factor [Varanus komodoensis]	Human Diseases	Infectious disease: viral	ko05168//Herpes simplex virus 1 infection	K09228	GO:0031224//intrinsic component of membrane;GO:0042579//microbody	GO:0005515//protein binding;GO:0016647//oxidoreductase activity, acting on the CH-NH group of donors, oxygen as acceptor;GO:0043168//anion binding	GO:0006596//polyamine biosynthetic process;GO:0006598//polyamine catabolic process;GO:0031328//positive regulation of cellular biosynthetic process;GO:0044710//single-organism metabolic process	--
miR-181-y	MSTRG.20434	8587	8606	-15.32	aGGTAGCT--CAACCACTAcga	x|||||||xx||||x|x:|xxx	aCCATCGACCGTTGATTGTacc	--	elongation factor G, mitochondrial isoform X2 [Ovis aries]	Organismal Systems	Sensory system	ko04742//Taste transduction	K08474	GO:0005924//cell-substrate adherens junction;GO:0031224//intrinsic component of membrane;GO:0043231//intracellular membrane-bounded organelle;GO:0044421//extracellular region part;GO:0044459//plasma membrane part	GO:0019904//protein domain specific binding;GO:0043169//cation binding;GO:0060089//molecular transducer activity	GO:0006357//regulation of transcription from RNA polymerase II promoter;GO:0007028//cytoplasm organization;GO:0007045//cell-substrate adherens junction assembly;GO:0007162//negative regulation of cell adhesion;GO:0007169//transmembrane receptor protein tyrosine kinase signaling pathway;GO:0007568//aging;GO:0007606//sensory perception of chemical stimulus;GO:0008284//positive regulation of cell pr…	--
miR-181-y	MSTRG.21715	608	628	-19.21	gGGTAGCTG-CAGTTtcaaggc	x||||||||x||::|xxxxxxx	aCCATCGACCGTTGAttgtacc	RASGRP2	RAS guanyl-releasing protein 2 isoform X4 [Rousettus aegyptiacus]	Human Diseases;Environmental Information Processing;Environmental Information Processing;Environmental Information Processing;Organismal Systems;Organismal Systems	Cancer: overview;Signal transduction;Signal transduction;Signal transduction;Immune system;Immune system	ko05200//Pathways in cancer;ko04010//MAPK signaling pathway;ko04014//Ras signaling pathway;ko04015//Rap1 signaling pathway;ko04062//Chemokine signaling pathway;ko04611//Platelet activation	K12361;K12361;K12361;K12361;K12361;K12361	GO:0031253//cell projection membrane;GO:0044444//cytoplasmic part	GO:0008289//lipid binding;GO:0046872//metal ion binding	GO:0001775//cell activation;GO:0007599//hemostasis;GO:0016049//cell growth;GO:0043087//regulation of GTPase activity;GO:0051592//response to calcium ion	--
miR-181-y	MSTRG.22496	1649	1671	-17.91	aGGTAGCTCAGCCACTAcggtag	x|||||||xx||x||||xxxxxx	aCCATCGAC-CGTTGATtgtacc	--	endonuclease-reverse transcriptase [Babesia ovata]	-	-	-	-	GO:0031252//cell leading edge;GO:0070161//anchoring junction	GO:0003779//actin binding;GO:0050839//cell adhesion molecule binding	GO:0010468//regulation of gene expression;GO:0098602//single organism cell adhesion	--
miR-181-y	MSTRG.4090	5522	5544	-20.93	aGGTAGCTTGTCAACTAAaccaa	x|||||||x|x|||||||xxxxx	aCCATCGACC-GTTGATTgtacc	--	PREDICTED: basic salivary proline-rich protein 1-like isoform X2 [Bos indicus]	-	-	-	-	GO:0031224//intrinsic component of membrane;GO:0044421//extracellular region part	GO:0043169//cation binding;GO:0060089//molecular transducer activity	GO:0007162//negative regulation of cell adhesion;GO:0007169//transmembrane receptor protein tyrosine kinase signaling pathway;GO:0007606//sensory perception of chemical stimulus;GO:0010596//negative regulation of endothelial cell migration;GO:0045765//regulation of angiogenesis;GO:0048869//cellular developmental process;GO:0050922//negative regulation of chemotaxis	--
miR-181-y	MSTRG.9480	4148	4169	-13.99	gGGTAGCTTCCTCCTGGTGcct	x|||||||xx|xx||::::xxx	aCCATCGACCGTTGATTGTacc	CDC42BPB	serine/threonine-protein kinase MRCK beta isoform X2 [Bos indicus x Bos taurus]	-	-	-	-	GO:0016020//membrane;GO:0030054//cell junction;GO:0031988//membrane-bounded vesicle;GO:0044430//cytoskeletal part	GO:0004672//protein kinase activity;GO:0017016//Ras GTPase binding;GO:0032550//purine ribonucleoside binding;GO:0046872//metal ion binding	GO:0006464//cellular protein modification process;GO:0006796//phosphate-containing compound metabolic process;GO:0007165//signal transduction;GO:0030036//actin cytoskeleton organization;GO:0048870//cell motility	--
miR-4334-y	MSTRG.1226	2031	2052	-22.78	aGGGACAGCCGGTGCATCTAct	x|||||||xx|||x|x||x|xx	tCCCTGTCCTCCAGG-AGCTct	COL18A1	collagen alpha-1(XVIII) chain isoform X6 [Orcinus orca]	Organismal Systems	Digestive system	ko04974//Protein digestion and absorption	K06823	GO:0005581//collagen trimer;GO:0031988//membrane-bounded vesicle;GO:0044420//extracellular matrix component;GO:0044421//extracellular region part;GO:0044432//endoplasmic reticulum part	GO:0005515//protein binding;GO:0043169//cation binding	GO:0003382//epithelial cell morphogenesis;GO:0006950//response to stress;GO:0022411//cellular component disassembly;GO:0022610//biological adhesion;GO:0030334//regulation of cell migration;GO:0032963//collagen metabolic process;GO:0042127//regulation of cell proliferation;GO:0042221//response to chemical;GO:0043062//extracellular structure organization;GO:0048646//anatomical structure formation i…	--
miR-4334-y	MSTRG.14261	7059	7079	-20.69	tGGGACAG-ACTTGTCTCGtcc	x|||||||x|xx|x:||||xxx	tCCCTGTCCTCCA-GGAGCtct	--	hCG2014900 [Homo sapiens]	-	-	-	-	-	-	-	--
miR-4334-y	MSTRG.17511	1417	1434	-25.6	aGGGACAGGAA---CTTGAcc	x|||||||||xxxx||:||xx	tCCCTGTCCTCCAGGAGCTct	TNXB	tenascin-X precursor [Bos taurus]	Environmental Information Processing;Human Diseases;Cellular Processes;Human Diseases;Environmental Information Processing	Signal transduction;Infectious disease: viral;Cellular community - eukaryotes;Cancer: overview;Signaling molecules and interaction	ko04151//PI3K-Akt signaling pathway;ko05165//Human papillomavirus infection;ko04510//Focal adhesion;ko05206//MicroRNAs in cancer;ko04512//ECM-receptor interaction	K06252;K06252;K06252;K06252;K06252	GO:0005581//collagen trimer;GO:0031012//extracellular matrix;GO:0031988//membrane-bounded vesicle;GO:0044421//extracellular region part;GO:0044464//cell part	GO:0005539//glycosaminoglycan binding	GO:0006639//acylglycerol metabolic process;GO:0031589//cell-substrate adhesion;GO:0032787//monocarboxylic acid metabolic process;GO:0043405//regulation of MAP kinase activity;GO:0044259//multicellular organismal macromolecule metabolic process;GO:0085029//extracellular matrix assembly;GO:0098602//single organism cell adhesion	--
miR-4334-y	MSTRG.18418	580	598	-21.28	cGGGACAG-AGTTCGT-GAgt	x|||||||x||x||x|x||xx	tCCCTGTCCTCCAGGAGCTct	--	-	-	-	-	-	-	-	-	--
miR-4334-y	MSTRG.1998	1384	1401	-18.97	gGGGACAGT---TCCCCGccg	x|||||||xxxx|||x||xxx	tCCCTGTCCTCCAGGAGCtct	DACT2	dapper homolog 2 [Bos indicus x Bos taurus]	-	-	-	-	GO:0043231//intracellular membrane-bounded organelle	GO:0019901//protein kinase binding	GO:0000904//cell morphogenesis involved in differentiation;GO:0007155//cell adhesion;GO:0032926//negative regulation of activin receptor signaling pathway;GO:0072044//collecting duct development	--
miR-4334-y	MSTRG.20434	8628	8648	-28.84	aGGGACAGGTAGTGGTTGAgg	x||||||||xx||xx|:||xx	tCCCTGTCCTCCAGGAGCTct	--	elongation factor G, mitochondrial isoform X2 [Ovis aries]	Organismal Systems	Sensory system	ko04742//Taste transduction	K08474	GO:0005924//cell-substrate adherens junction;GO:0031224//intrinsic component of membrane;GO:0043231//intracellular membrane-bounded organelle;GO:0044421//extracellular region part;GO:0044459//plasma membrane part	GO:0019904//protein domain specific binding;GO:0043169//cation binding;GO:0060089//molecular transducer activity	GO:0006357//regulation of transcription from RNA polymerase II promoter;GO:0007028//cytoplasm organization;GO:0007045//cell-substrate adherens junction assembly;GO:0007162//negative regulation of cell adhesion;GO:0007169//transmembrane receptor protein tyrosine kinase signaling pathway;GO:0007568//aging;GO:0007606//sensory perception of chemical stimulus;GO:0008284//positive regulation of cell pr…	--
miR-4334-y	MSTRG.22496	1693	1713	-28.84	aGGGACAGGTAGTGGTTGAgg	x||||||||xx||xx|:||xx	tCCCTGTCCTCCAGGAGCTct	--	endonuclease-reverse transcriptase [Babesia ovata]	-	-	-	-	GO:0031252//cell leading edge;GO:0070161//anchoring junction	GO:0003779//actin binding;GO:0050839//cell adhesion molecule binding	GO:0010468//regulation of gene expression;GO:0098602//single organism cell adhesion	--
miR-4334-y	MSTRG.24397	40	61	-25.37	gGGGACAGACAGGCACTCaggc	x|||||||xx|||xx|||xxxx	tCCCTGTCC-TCCAGGAGctct	NACAD	NAC-alpha domain-containing protein 1 isoform X4 [Bos indicus x Bos taurus]	-	-	-	-	GO:0044424//intracellular part	-	GO:0008104//protein localization;GO:0051234//establishment of localization	--
miR-4334-y	MSTRG.29222	1537	1557	-20.52	cGGGACAGTGCGTACACGAgg	x|||||||x:x||x|x|||xx	tCCCTGTCCTCCAGGAGCTct	--	serine/arginine repetitive matrix protein 1-like [Zalophus californianus]	-	-	-	-	GO:0042579//microbody	GO:0005515//protein binding;GO:0016647//oxidoreductase activity, acting on the CH-NH group of donors, oxygen as acceptor	GO:0006596//polyamine biosynthetic process;GO:0006598//polyamine catabolic process;GO:0031328//positive regulation of cellular biosynthetic process;GO:0044710//single-organism metabolic process;GO:0051234//establishment of localization	--
miR-4334-y	MSTRG.4090	12475	12495	-23.34	gGGGACAGGAACTACTGGtgg	x|||||||||xx|x||x|xxx	tCCCTGTCCTCCAGGAGCtct	--	PREDICTED: basic salivary proline-rich protein 1-like isoform X2 [Bos indicus]	-	-	-	-	GO:0031224//intrinsic component of membrane;GO:0044421//extracellular region part	GO:0043169//cation binding;GO:0060089//molecular transducer activity	GO:0007162//negative regulation of cell adhesion;GO:0007169//transmembrane receptor protein tyrosine kinase signaling pathway;GO:0007606//sensory perception of chemical stimulus;GO:0010596//negative regulation of endothelial cell migration;GO:0045765//regulation of angiogenesis;GO:0048869//cellular developmental process;GO:0050922//negative regulation of chemotaxis	--
miR-4334-y	MSTRG.4101	219	239	-27.99	aGGGACAGGGTCCCCTCTAgg	x||||||||:xxx||||x|xx	tCCCTGTCCTCCAGGAGCTct	--	-	-	-	-	-	-	-	-	--
miR-4334-y	MSTRG.6690	949	973	-30.2	cGGGACAGAATAGAGGTCGTGGAgg	x|||||||xxxx||||||x|x||xx	tCCCTGTC----CTCCAGGAGCTct	--	uncharacterized protein LOC113906999 [Bos indicus x Bos taurus]	-	-	-	-	-	-	-	--
miR-4334-y	MSTRG.6791	4226	4249	-27.98	aGGGACAGGGAAGAGTCTTGGAca	x||||||||xx||x|||:|x||xx	tCCCTGTCC--TC-CAGGAGCTct	--	-	-	-	-	-	-	-	-	--
miR-133-y	MSTRG.1226	902	924	-29.68	aACCAGGGACCCCAGGTCGACgt	x|||||||xxxxxx|||||||xx	tTGGTCCCCTTCAACCAGCTGat	COL18A1	collagen alpha-1(XVIII) chain isoform X6 [Orcinus orca]	Organismal Systems	Digestive system	ko04974//Protein digestion and absorption	K06823	GO:0005581//collagen trimer;GO:0031988//membrane-bounded vesicle;GO:0044420//extracellular matrix component;GO:0044421//extracellular region part;GO:0044432//endoplasmic reticulum part	GO:0005515//protein binding;GO:0043169//cation binding	GO:0003382//epithelial cell morphogenesis;GO:0006950//response to stress;GO:0022411//cellular component disassembly;GO:0022610//biological adhesion;GO:0030334//regulation of cell migration;GO:0032963//collagen metabolic process;GO:0042127//regulation of cell proliferation;GO:0042221//response to chemical;GO:0043062//extracellular structure organization;GO:0048646//anatomical structure formation i…	--
miR-133-y	MSTRG.18801	611	635	-17.94	gACCAGGGCAGAAACAGGGCcttta	x|||||||xx|||xxx||x|xxxxx	tTGGTCCC--CTTCAACCAGctgat	MKI67	PREDICTED: antigen KI-67 [Bos mutus]	-	-	-	-	GO:0005694//chromosome;GO:0043231//intracellular membrane-bounded organelle	GO:0003723//RNA binding;GO:0005515//protein binding;GO:0036094//small molecule binding	GO:0000280//nuclear division;GO:0009408//response to heat;GO:0010033//response to organic substance;GO:0031099//regeneration;GO:0044260//cellular macromolecule metabolic process;GO:0044763//single-organism cellular process;GO:1903510//mucopolysaccharide metabolic process	--
miR-133-y	MSTRG.19823	111	134	-22.85	gACCAGGGTAAGTGTGcactgagc	x|||||||x||||x||xxxxxxxx	tTGGTCCCCTTCA-ACcagctgat	--	deoxyribonuclease-1 isoform X1 [Ovis aries]	-	-	-	-	-	-	-	--
miR-133-y	MSTRG.20434	13339	13362	-22.77	gACCAGGGACTGGTGGAACGAgtg	x|||||||xxx|x|||xx|||xxx	tTGGTCCCCTTCAACCA-GCTgat	--	elongation factor G, mitochondrial isoform X2 [Ovis aries]	Organismal Systems	Sensory system	ko04742//Taste transduction	K08474	GO:0005924//cell-substrate adherens junction;GO:0031224//intrinsic component of membrane;GO:0043231//intracellular membrane-bounded organelle;GO:0044421//extracellular region part;GO:0044459//plasma membrane part	GO:0019904//protein domain specific binding;GO:0043169//cation binding;GO:0060089//molecular transducer activity	GO:0006357//regulation of transcription from RNA polymerase II promoter;GO:0007028//cytoplasm organization;GO:0007045//cell-substrate adherens junction assembly;GO:0007162//negative regulation of cell adhesion;GO:0007169//transmembrane receptor protein tyrosine kinase signaling pathway;GO:0007568//aging;GO:0007606//sensory perception of chemical stimulus;GO:0008284//positive regulation of cell pr…	--
miR-133-y	MSTRG.20629	431	453	-19.19	gACCAGGGacccaccaccggcct	x|||||||xxxxxxxxxxxxxxx	tTGGTCCCcttcaaccagctgat	ARHGEF10	rho guanine nucleotide exchange factor 10 isoform X1 [Bos indicus x Bos taurus]	-	-	-	-	GO:0005815//microtubule organizing center	GO:0005088//Ras guanyl-nucleotide exchange factor activity;GO:0008092//cytoskeletal protein binding	GO:0007052//mitotic spindle organization;GO:0032233//positive regulation of actin filament bundle assembly;GO:0032292//peripheral nervous system axon ensheathment;GO:0043087//regulation of GTPase activity	--
miR-133-y	MSTRG.26271	3408	3438	-24.22	tACCAGGGTTGACTCCGCAGGTGGTCGTCgt	x|||||||xx||xxxxxx||x||||||x|xx	tTGGTCCC--CT------TCAACCAGCTGat	NCAPD2	PREDICTED: condensin complex subunit 1 [Bos mutus]	-	-	-	-	GO:0000793//condensed chromosome;GO:0031981//nuclear lumen;GO:0043234//protein complex;GO:0044444//cytoplasmic part	GO:0005515//protein binding	GO:0000278//mitotic cell cycle;GO:0000279//M phase;GO:0000280//nuclear division;GO:0022402//cell cycle process;GO:0051276//chromosome organization	--
miR-133-y	MSTRG.26738	1094	1116	-22.51	gACCAGGGGTTCTTTTTGGGTgt	x||||||||xxx||xx|x|::xx	tTGGTCCCCTTCAACCAGCTGat	--	PREDICTED: serine/threonine-protein kinase pim-3 [Bos mutus]	-	-	-	-	-	-	-	--
miR-133-y	MSTRG.26794	2026	2048	-25.59	gACCAGGGGTAGggccagggcca	x||||||||x||xxxxxxxxxxx	tTGGTCCCCTTCaaccagctgat	SHANK3	LOW QUALITY PROTEIN: SH3 and multiple ankyrin repeat domains protein 3 [Cervus elaphus]	Organismal Systems	Nervous system	ko04724//Glutamatergic synapse	K15009	GO:0014069//postsynaptic density;GO:0031090//organelle membrane;GO:0044309//neuron spine;GO:0044424//intracellular part;GO:0097060//synaptic membrane	GO:0008092//cytoskeletal protein binding;GO:0019904//protein domain specific binding;GO:0030159//receptor signaling complex scaffold activity;GO:0035254//glutamate receptor binding;GO:0046914//transition metal ion binding	GO:0001662//behavioral fear response;GO:0006461//protein complex assembly;GO:0006884//cell volume homeostasis;GO:0007611//learning or memory;GO:0007625//grooming behavior;GO:0007626//locomotory behavior;GO:0009887//organ morphogenesis;GO:0009967//positive regulation of signal transduction;GO:0021879//forebrain neuron differentiation;GO:0031223//auditory behavior;GO:0032231//regulation of actin fi…	--
miR-133-y	MSTRG.28956	782	803	-21.23	gACCAGGGTACCGAGGA-GACtc	x|||||||x|xxxx||xx|||xx	tTGGTCCCCTTCAACCAGCTGat	NIBAN3	LOW QUALITY PROTEIN: protein Niban 3 [Oryx dammah]	-	-	-	-	-	-	-	--
miR-133-y	MSTRG.29222	3271	3293	-20.93	gACCAGGGGtttatgaaaggtgg	x||||||||xxxxxxxxxxxxxx	tTGGTCCCCttcaaccagctgat	--	serine/arginine repetitive matrix protein 1-like [Zalophus californianus]	-	-	-	-	GO:0042579//microbody	GO:0005515//protein binding;GO:0016647//oxidoreductase activity, acting on the CH-NH group of donors, oxygen as acceptor	GO:0006596//polyamine biosynthetic process;GO:0006598//polyamine catabolic process;GO:0031328//positive regulation of cellular biosynthetic process;GO:0044710//single-organism metabolic process;GO:0051234//establishment of localization	--
miR-133-y	MSTRG.4090	11082	11100	-25.87	gACCAGGGG--GCT--TCGACat	x||||||||xx|x|xx|||||xx	tTGGTCCCCTTCAACCAGCTGat	--	PREDICTED: basic salivary proline-rich protein 1-like isoform X2 [Bos indicus]	-	-	-	-	GO:0031224//intrinsic component of membrane;GO:0044421//extracellular region part	GO:0043169//cation binding;GO:0060089//molecular transducer activity	GO:0007162//negative regulation of cell adhesion;GO:0007169//transmembrane receptor protein tyrosine kinase signaling pathway;GO:0007606//sensory perception of chemical stimulus;GO:0010596//negative regulation of endothelial cell migration;GO:0045765//regulation of angiogenesis;GO:0048869//cellular developmental process;GO:0050922//negative regulation of chemotaxis	--
miR-133-y	MSTRG.4101	681	700	-20.07	gACCAGGG--ACTCGG-CGAgac	x|||||||xx|x|x||x|||xxx	tTGGTCCCCTTCAACCAGCTgat	--	-	-	-	-	-	-	-	-	--
miR-133-y	MSTRG.6400	1114	1136	-18.86	gACCAGGGAGAcccgagaccctc	x|||||||x:|xxxxxxxxxxxx	tTGGTCCCCTTcaaccagctgat	--	-	-	-	-	-	-	-	-	--
miR-133-y	MSTRG.6791	4758	4782	-25.05	gACCAGGGAGAGGAGGACCGGACcc	x|||||||x:||xx||x|xx|||xx	tTGGTCCCCTTCAACCAG--CTGat	--	-	-	-	-	-	-	-	-	--
miR-133-y	MSTRG.9480	3271	3294	-20.3	aACCAGGGCGGTCTCGCTCccaga	x|||||||x|:xx|x|x||xxxxx	tTGGTCCC-CTTCAACCAGctgat	CDC42BPB	serine/threonine-protein kinase MRCK beta isoform X2 [Bos indicus x Bos taurus]	-	-	-	-	GO:0016020//membrane;GO:0030054//cell junction;GO:0031988//membrane-bounded vesicle;GO:0044430//cytoskeletal part	GO:0004672//protein kinase activity;GO:0017016//Ras GTPase binding;GO:0032550//purine ribonucleoside binding;GO:0046872//metal ion binding	GO:0006464//cellular protein modification process;GO:0006796//phosphate-containing compound metabolic process;GO:0007165//signal transduction;GO:0030036//actin cytoskeleton organization;GO:0048870//cell motility	--
miR-133-y	MSTRG.9556	913	936	-26	aACCAGGGGGATGTCGTGAGACcg	x||||||||:|xx|x||xx|||xx	tTGGTCCCCTTCAACCAG-CTGat	--	-	-	-	-	-	-	-	-	--
miR-1271-x	MSTRG.31303	653	675	-22.59	gAACCGTGGGAACTACGCTGGgt	x||||||||:xxx|x|:x||:xx	cTTGGCACCTAGTAAGT-ACTca	--	hornerin-like, partial [Bos taurus]	-	-	-	-	-	-	-	--
miR-3968-z	MSTRG.14602	484	501	-21.67	gAGGGTGAGGAgggccct	x||||||||||xxxxxxx	aTCCCACTCCTgacacca	ZNF671	zinc finger protein 28 homolog [Zalophus californianus]	Human Diseases	Infectious disease: viral	ko05168//Herpes simplex virus 1 infection	K09228	-	-	-	--
miR-3968-z	MSTRG.18859	862	879	-11.3	aAGGGTGACATCTcccgc	x|||||||xxx||xxxxx	aTCCCACTCCTGAcacca	TLR1	Toll-like receptor 2 [Camelus dromedarius]	-	-	-	-	-	-	-	--
miR-3968-z	MSTRG.19793	553	570	-14.51	cAGGGTGAGCAggagcag	x||||||||x|xxxxxxx	aTCCCACTCCTgacacca	CORO7	coronin-7 isoform X6 [Camelus ferus]	-	-	-	-	-	-	-	--
miR-3968-z	MSTRG.20434	8724	8741	-18.93	aAGGGTGACGGTGGTaga	x|||||||x|::x||xxx	aTCCCACTCCTGACAcca	--	elongation factor G, mitochondrial isoform X2 [Ovis aries]	Organismal Systems	Sensory system	ko04742//Taste transduction	K08474	GO:0005924//cell-substrate adherens junction;GO:0031224//intrinsic component of membrane;GO:0043231//intracellular membrane-bounded organelle;GO:0044421//extracellular region part;GO:0044459//plasma membrane part	GO:0019904//protein domain specific binding;GO:0043169//cation binding;GO:0060089//molecular transducer activity	GO:0006357//regulation of transcription from RNA polymerase II promoter;GO:0007028//cytoplasm organization;GO:0007045//cell-substrate adherens junction assembly;GO:0007162//negative regulation of cell adhesion;GO:0007169//transmembrane receptor protein tyrosine kinase signaling pathway;GO:0007568//aging;GO:0007606//sensory perception of chemical stimulus;GO:0008284//positive regulation of cell pr…	--
miR-3968-z	MSTRG.21179	492	509	-11.3	gAGGGTGAccgagccacg	x|||||||xxxxxxxxxx	aTCCCACTcctgacacca	--	LOW QUALITY PROTEIN: collagen alpha-1(IV) chain-like [Phocoena sinus]	-	-	-	-	-	-	-	--
miR-3968-z	MSTRG.26271	2672	2689	-20.17	gAGGGTGAGGAGTcgccc	x||||||||||x|xxxxx	aTCCCACTCCTGAcacca	NCAPD2	PREDICTED: condensin complex subunit 1 [Bos mutus]	-	-	-	-	GO:0000793//condensed chromosome;GO:0031981//nuclear lumen;GO:0043234//protein complex;GO:0044444//cytoplasmic part	GO:0005515//protein binding	GO:0000278//mitotic cell cycle;GO:0000279//M phase;GO:0000280//nuclear division;GO:0022402//cell cycle process;GO:0051276//chromosome organization	--
miR-3968-z	MSTRG.29222	585	602	-24.9	aAGGGTGAGGGCcccggt	x|||||||||:|xxxxxx	aTCCCACTCCTGacacca	--	serine/arginine repetitive matrix protein 1-like [Zalophus californianus]	-	-	-	-	GO:0042579//microbody	GO:0005515//protein binding;GO:0016647//oxidoreductase activity, acting on the CH-NH group of donors, oxygen as acceptor	GO:0006596//polyamine biosynthetic process;GO:0006598//polyamine catabolic process;GO:0031328//positive regulation of cellular biosynthetic process;GO:0044710//single-organism metabolic process;GO:0051234//establishment of localization	--
miR-3968-z	MSTRG.31308	373	390	-11.19	cAGGGTGAaatccttaac	x|||||||xxxxxxxxxx	aTCCCACTcctgacacca	--	hornerin-like, partial [Bos taurus]	-	-	-	-	-	-	-	--
miR-3968-z	MSTRG.4090	4924	4941	-22.78	gAGGGTGAGAAGGGTGgt	x||||||||x|xx|||xx	aTCCCACTCCTGACACca	--	PREDICTED: basic salivary proline-rich protein 1-like isoform X2 [Bos indicus]	-	-	-	-	GO:0031224//intrinsic component of membrane;GO:0044421//extracellular region part	GO:0043169//cation binding;GO:0060089//molecular transducer activity	GO:0007162//negative regulation of cell adhesion;GO:0007169//transmembrane receptor protein tyrosine kinase signaling pathway;GO:0007606//sensory perception of chemical stimulus;GO:0010596//negative regulation of endothelial cell migration;GO:0045765//regulation of angiogenesis;GO:0048869//cellular developmental process;GO:0050922//negative regulation of chemotaxis	--
miR-3968-z	MSTRG.4193	620	637	-16.85	gAGGGTGACGACcaccgg	x|||||||x|||xxxxxx	aTCCCACTCCTGacacca	BMP7	bone morphogenetic protein 7 [Rousettus aegyptiacus]	Environmental Information Processing;Environmental Information Processing;Organismal Systems;Environmental Information Processing	Signaling molecules and interaction;Signal transduction;Development and regeneration;Signal transduction	ko04060//Cytokine-cytokine receptor interaction;ko04390//Hippo signaling pathway;ko04360//Axon guidance;ko04350//TGF-beta signaling pathway	K16621;K16621;K16621;K16621	-	-	-	--
miR-3968-z	MSTRG.8744	514	531	-14.88	gAGGGTGAGAAagtcacg	x||||||||x|xxxxxxx	aTCCCACTCCTgacacca	--	-	-	-	-	-	-	-	-	--
miR-3968-z	MSTRG.9480	542	559	-11.7	aAGGGTGAACAATtccta	x|||||||xx|x|xxxxx	aTCCCACTCCTGAcacca	CDC42BPB	serine/threonine-protein kinase MRCK beta isoform X2 [Bos indicus x Bos taurus]	-	-	-	-	GO:0016020//membrane;GO:0030054//cell junction;GO:0031988//membrane-bounded vesicle;GO:0044430//cytoskeletal part	GO:0004672//protein kinase activity;GO:0017016//Ras GTPase binding;GO:0032550//purine ribonucleoside binding;GO:0046872//metal ion binding	GO:0006464//cellular protein modification process;GO:0006796//phosphate-containing compound metabolic process;GO:0007165//signal transduction;GO:0030036//actin cytoskeleton organization;GO:0048870//cell motility	--
miR-3968-z	MSTRG.9556	442	459	-18.17	aAGGGTGACGGTGGgcag	x|||||||x|::x|xxxx	aTCCCACTCCTGACacca	--	-	-	-	-	-	-	-	-	--
miR-3968-z	MSTRG.9970	950	967	-13.2	cAGGGTGACGTCgacctc	x|||||||x|x|xxxxxx	aTCCCACTCCTGacacca	RECQL4	ATP-dependent DNA helicase Q4 isoform X2 [Bos indicus x Bos taurus]	-	-	-	-	GO:0043231//intracellular membrane-bounded organelle	GO:0000217//DNA secondary structure binding;GO:0004003//ATP-dependent DNA helicase activity;GO:0032550//purine ribonucleoside binding;GO:0046914//transition metal ion binding	GO:0006259//DNA metabolic process;GO:0007063//regulation of sister chromatid cohesion;GO:0009887//organ morphogenesis;GO:0032392//DNA geometric change;GO:0042127//regulation of cell proliferation	--
miR-2478-z	MSTRG.14602	484	501	-21.67	gAGGGTGAGGAgggccct	x||||||||||xxxxxxx	aTCCCACTCCTgacacca	ZNF671	zinc finger protein 28 homolog [Zalophus californianus]	Human Diseases	Infectious disease: viral	ko05168//Herpes simplex virus 1 infection	K09228	-	-	-	--
miR-2478-z	MSTRG.18859	862	879	-11.3	aAGGGTGACATCTcccgc	x|||||||xxx||xxxxx	aTCCCACTCCTGAcacca	TLR1	Toll-like receptor 2 [Camelus dromedarius]	-	-	-	-	-	-	-	--
miR-2478-z	MSTRG.19793	553	570	-14.51	cAGGGTGAGCAggagcag	x||||||||x|xxxxxxx	aTCCCACTCCTgacacca	CORO7	coronin-7 isoform X6 [Camelus ferus]	-	-	-	-	-	-	-	--
miR-2478-z	MSTRG.20434	8724	8741	-18.93	aAGGGTGACGGTGGTaga	x|||||||x|::x||xxx	aTCCCACTCCTGACAcca	--	elongation factor G, mitochondrial isoform X2 [Ovis aries]	Organismal Systems	Sensory system	ko04742//Taste transduction	K08474	GO:0005924//cell-substrate adherens junction;GO:0031224//intrinsic component of membrane;GO:0043231//intracellular membrane-bounded organelle;GO:0044421//extracellular region part;GO:0044459//plasma membrane part	GO:0019904//protein domain specific binding;GO:0043169//cation binding;GO:0060089//molecular transducer activity	GO:0006357//regulation of transcription from RNA polymerase II promoter;GO:0007028//cytoplasm organization;GO:0007045//cell-substrate adherens junction assembly;GO:0007162//negative regulation of cell adhesion;GO:0007169//transmembrane receptor protein tyrosine kinase signaling pathway;GO:0007568//aging;GO:0007606//sensory perception of chemical stimulus;GO:0008284//positive regulation of cell pr…	--
miR-2478-z	MSTRG.21179	492	509	-11.3	gAGGGTGAccgagccacg	x|||||||xxxxxxxxxx	aTCCCACTcctgacacca	--	LOW QUALITY PROTEIN: collagen alpha-1(IV) chain-like [Phocoena sinus]	-	-	-	-	-	-	-	--
miR-2478-z	MSTRG.26271	2672	2689	-20.17	gAGGGTGAGGAGTcgccc	x||||||||||x|xxxxx	aTCCCACTCCTGAcacca	NCAPD2	PREDICTED: condensin complex subunit 1 [Bos mutus]	-	-	-	-	GO:0000793//condensed chromosome;GO:0031981//nuclear lumen;GO:0043234//protein complex;GO:0044444//cytoplasmic part	GO:0005515//protein binding	GO:0000278//mitotic cell cycle;GO:0000279//M phase;GO:0000280//nuclear division;GO:0022402//cell cycle process;GO:0051276//chromosome organization	--
miR-2478-z	MSTRG.29222	585	602	-24.9	aAGGGTGAGGGCcccggt	x|||||||||:|xxxxxx	aTCCCACTCCTGacacca	--	serine/arginine repetitive matrix protein 1-like [Zalophus californianus]	-	-	-	-	GO:0042579//microbody	GO:0005515//protein binding;GO:0016647//oxidoreductase activity, acting on the CH-NH group of donors, oxygen as acceptor	GO:0006596//polyamine biosynthetic process;GO:0006598//polyamine catabolic process;GO:0031328//positive regulation of cellular biosynthetic process;GO:0044710//single-organism metabolic process;GO:0051234//establishment of localization	--
miR-2478-z	MSTRG.31308	373	390	-11.19	cAGGGTGAaatccttaac	x|||||||xxxxxxxxxx	aTCCCACTcctgacacca	--	hornerin-like, partial [Bos taurus]	-	-	-	-	-	-	-	--
miR-2478-z	MSTRG.4090	4924	4941	-22.78	gAGGGTGAGAAGGGTGgt	x||||||||x|xx|||xx	aTCCCACTCCTGACACca	--	PREDICTED: basic salivary proline-rich protein 1-like isoform X2 [Bos indicus]	-	-	-	-	GO:0031224//intrinsic component of membrane;GO:0044421//extracellular region part	GO:0043169//cation binding;GO:0060089//molecular transducer activity	GO:0007162//negative regulation of cell adhesion;GO:0007169//transmembrane receptor protein tyrosine kinase signaling pathway;GO:0007606//sensory perception of chemical stimulus;GO:0010596//negative regulation of endothelial cell migration;GO:0045765//regulation of angiogenesis;GO:0048869//cellular developmental process;GO:0050922//negative regulation of chemotaxis	--
miR-2478-z	MSTRG.4193	620	637	-16.85	gAGGGTGACGACcaccgg	x|||||||x|||xxxxxx	aTCCCACTCCTGacacca	BMP7	bone morphogenetic protein 7 [Rousettus aegyptiacus]	Environmental Information Processing;Environmental Information Processing;Organismal Systems;Environmental Information Processing	Signaling molecules and interaction;Signal transduction;Development and regeneration;Signal transduction	ko04060//Cytokine-cytokine receptor interaction;ko04390//Hippo signaling pathway;ko04360//Axon guidance;ko04350//TGF-beta signaling pathway	K16621;K16621;K16621;K16621	-	-	-	--
miR-2478-z	MSTRG.8744	514	531	-14.88	gAGGGTGAGAAagtcacg	x||||||||x|xxxxxxx	aTCCCACTCCTgacacca	--	-	-	-	-	-	-	-	-	--
miR-2478-z	MSTRG.9480	542	559	-11.7	aAGGGTGAACAATtccta	x|||||||xx|x|xxxxx	aTCCCACTCCTGAcacca	CDC42BPB	serine/threonine-protein kinase MRCK beta isoform X2 [Bos indicus x Bos taurus]	-	-	-	-	GO:0016020//membrane;GO:0030054//cell junction;GO:0031988//membrane-bounded vesicle;GO:0044430//cytoskeletal part	GO:0004672//protein kinase activity;GO:0017016//Ras GTPase binding;GO:0032550//purine ribonucleoside binding;GO:0046872//metal ion binding	GO:0006464//cellular protein modification process;GO:0006796//phosphate-containing compound metabolic process;GO:0007165//signal transduction;GO:0030036//actin cytoskeleton organization;GO:0048870//cell motility	--
miR-2478-z	MSTRG.9556	442	459	-18.17	aAGGGTGACGGTGGgcag	x|||||||x|::x|xxxx	aTCCCACTCCTGACacca	--	-	-	-	-	-	-	-	-	--
miR-2478-z	MSTRG.9970	950	967	-13.2	cAGGGTGACGTCgacctc	x|||||||x|x|xxxxxx	aTCCCACTCCTGacacca	RECQL4	ATP-dependent DNA helicase Q4 isoform X2 [Bos indicus x Bos taurus]	-	-	-	-	GO:0043231//intracellular membrane-bounded organelle	GO:0000217//DNA secondary structure binding;GO:0004003//ATP-dependent DNA helicase activity;GO:0032550//purine ribonucleoside binding;GO:0046914//transition metal ion binding	GO:0006259//DNA metabolic process;GO:0007063//regulation of sister chromatid cohesion;GO:0009887//organ morphogenesis;GO:0032392//DNA geometric change;GO:0042127//regulation of cell proliferation	--
miR-331-y	MSTRG.1226	1800	1822	-26.1	gGGGACCCCAGGGAGCATCggtt	x|||||||xx|:x||x|||xxxx	cCCCTGGGC-CTATCCTAGaact	COL18A1	collagen alpha-1(XVIII) chain isoform X6 [Orcinus orca]	Organismal Systems	Digestive system	ko04974//Protein digestion and absorption	K06823	GO:0005581//collagen trimer;GO:0031988//membrane-bounded vesicle;GO:0044420//extracellular matrix component;GO:0044421//extracellular region part;GO:0044432//endoplasmic reticulum part	GO:0005515//protein binding;GO:0043169//cation binding	GO:0003382//epithelial cell morphogenesis;GO:0006950//response to stress;GO:0022411//cellular component disassembly;GO:0022610//biological adhesion;GO:0030334//regulation of cell migration;GO:0032963//collagen metabolic process;GO:0042127//regulation of cell proliferation;GO:0042221//response to chemical;GO:0043062//extracellular structure organization;GO:0048646//anatomical structure formation i…	--
miR-331-y	MSTRG.13725	412	433	-23.09	aGGGACCCGGTTGTGTTCTccg	x|||||||||x|:x|x|||xxx	cCCCTGGGCCTATCCTAGAact	--	serine/arginine repetitive matrix protein 2-like, partial [Bos taurus]	-	-	-	-	-	-	-	--
miR-331-y	MSTRG.14261	9103	9124	-21.83	cGGGACCCCTGTGCGTTCTTgt	x|||||||xx:|:x|x||||xx	cCCCTGGGCCTATCCTAGAAct	--	hCG2014900 [Homo sapiens]	-	-	-	-	-	-	-	--
miR-331-y	MSTRG.14602	1274	1296	-24.57	aGGGACCCGAGGTcccgggaaga	x||||||||x|:|xxxxxxxxxx	cCCCTGGGC-CTAtcctagaact	ZNF671	zinc finger protein 28 homolog [Zalophus californianus]	Human Diseases	Infectious disease: viral	ko05168//Herpes simplex virus 1 infection	K09228	-	-	-	--
miR-331-y	MSTRG.16214	224	247	-21.03	aGGGACCCAGAGGCCGGAACgggt	x|||||||x||x:xx|||x|xxxx	cCCCTGGGCCTAT--CCTAGaact	COL7A1	Collagen alpha-1(VII) chain [Bos mutus]	Organismal Systems	Digestive system	ko04974//Protein digestion and absorption	K16628	GO:0005578//proteinaceous extracellular matrix;GO:0044420//extracellular matrix component	GO:0005515//protein binding	GO:0032502//developmental process;GO:0043170//macromolecule metabolic process;GO:0044763//single-organism cellular process	--
miR-331-y	MSTRG.16712	1142	1164	-27.05	gGGGACCCGGTCTTCGACCTccc	x|||||||||xx|xx||x||xxx	cCCCTGGGCCT-ATCCTAGAact	GASK1A	Protein FAM198A, partial [Bos mutus]	-	-	-	-	-	-	-	--
miR-331-y	MSTRG.17511	153	177	-27.89	tGGGACCCAACGGGTAGGGGCagag	x|||||||xxx||:||||:x|xxxx	cCCCTGGG---CCTATCCTAGaact	TNXB	tenascin-X precursor [Bos taurus]	Environmental Information Processing;Human Diseases;Cellular Processes;Human Diseases;Environmental Information Processing	Signal transduction;Infectious disease: viral;Cellular community - eukaryotes;Cancer: overview;Signaling molecules and interaction	ko04151//PI3K-Akt signaling pathway;ko05165//Human papillomavirus infection;ko04510//Focal adhesion;ko05206//MicroRNAs in cancer;ko04512//ECM-receptor interaction	K06252;K06252;K06252;K06252;K06252	GO:0005581//collagen trimer;GO:0031012//extracellular matrix;GO:0031988//membrane-bounded vesicle;GO:0044421//extracellular region part;GO:0044464//cell part	GO:0005539//glycosaminoglycan binding	GO:0006639//acylglycerol metabolic process;GO:0031589//cell-substrate adhesion;GO:0032787//monocarboxylic acid metabolic process;GO:0043405//regulation of MAP kinase activity;GO:0044259//multicellular organismal macromolecule metabolic process;GO:0085029//extracellular matrix assembly;GO:0098602//single organism cell adhesion	--
miR-331-y	MSTRG.1998	1776	1797	-22.02	gGGGACCCactctcccacagga	x|||||||xxxxxxxxxxxxxx	cCCCTGGGcctatcctagaact	DACT2	dapper homolog 2 [Bos indicus x Bos taurus]	-	-	-	-	GO:0043231//intracellular membrane-bounded organelle	GO:0019901//protein kinase binding	GO:0000904//cell morphogenesis involved in differentiation;GO:0007155//cell adhesion;GO:0032926//negative regulation of activin receptor signaling pathway;GO:0072044//collecting duct development	--
miR-331-y	MSTRG.20434	9158	9179	-36.33	gGGGACCCCGGTGGGGTCggcg	x|||||||x|:|:||:||xxxx	cCCCTGGGCCTATCCTAGaact	--	elongation factor G, mitochondrial isoform X2 [Ovis aries]	Organismal Systems	Sensory system	ko04742//Taste transduction	K08474	GO:0005924//cell-substrate adherens junction;GO:0031224//intrinsic component of membrane;GO:0043231//intracellular membrane-bounded organelle;GO:0044421//extracellular region part;GO:0044459//plasma membrane part	GO:0019904//protein domain specific binding;GO:0043169//cation binding;GO:0060089//molecular transducer activity	GO:0006357//regulation of transcription from RNA polymerase II promoter;GO:0007028//cytoplasm organization;GO:0007045//cell-substrate adherens junction assembly;GO:0007162//negative regulation of cell adhesion;GO:0007169//transmembrane receptor protein tyrosine kinase signaling pathway;GO:0007568//aging;GO:0007606//sensory perception of chemical stimulus;GO:0008284//positive regulation of cell pr…	--
miR-331-y	MSTRG.20629	428	449	-16.07	aGGGACCCaccaccggcctcct	x|||||||xxxxxxxxxxxxxx	cCCCTGGGcctatcctagaact	ARHGEF10	rho guanine nucleotide exchange factor 10 isoform X1 [Bos indicus x Bos taurus]	-	-	-	-	GO:0005815//microtubule organizing center	GO:0005088//Ras guanyl-nucleotide exchange factor activity;GO:0008092//cytoskeletal protein binding	GO:0007052//mitotic spindle organization;GO:0032233//positive regulation of actin filament bundle assembly;GO:0032292//peripheral nervous system axon ensheathment;GO:0043087//regulation of GTPase activity	--
miR-331-y	MSTRG.21019	382	403	-22.96	gGGGACCCtccgcctctacggt	x|||||||xxxxxxxxxxxxxx	cCCCTGGGcctatcctagaact	RIC8A	synembryn-A isoform X1 [Delphinapterus leucas]	-	-	-	-	-	-	-	--
miR-331-y	MSTRG.21179	360	382	-18.99	aGGGACCCACGACAAGATagaga	x|||||||xx||x|x|||xxxxx	cCCCTGGGC-CTATCCTAgaact	--	LOW QUALITY PROTEIN: collagen alpha-1(IV) chain-like [Phocoena sinus]	-	-	-	-	-	-	-	--
miR-331-y	MSTRG.22496	101	122	-19.73	cGGGACCCTTTTGGtggaagca	x|||||||xxx|:|xxxxxxxx	cCCCTGGGCCTATCctagaact	--	endonuclease-reverse transcriptase [Babesia ovata]	-	-	-	-	GO:0031252//cell leading edge;GO:0070161//anchoring junction	GO:0003779//actin binding;GO:0050839//cell adhesion molecule binding	GO:0010468//regulation of gene expression;GO:0098602//single organism cell adhesion	--
miR-331-y	MSTRG.24397	447	468	-18.09	cGGGACCCGttaccccgacgga	x||||||||xxxxxxxxxxxxx	cCCCTGGGCctatcctagaact	NACAD	NAC-alpha domain-containing protein 1 isoform X4 [Bos indicus x Bos taurus]	-	-	-	-	GO:0044424//intracellular part	-	GO:0008104//protein localization;GO:0051234//establishment of localization	--
miR-331-y	MSTRG.24398	73	94	-22.24	tGGGACCCGGGAAcccggtgtg	x|||||||||:x|xxxxxxxxx	cCCCTGGGCCTATcctagaact	--	hypothetical protein FD755_012438 [Muntiacus reevesi]	-	-	-	-	-	-	-	--
miR-331-y	MSTRG.26271	5781	5802	-26.42	gGGGACCCGAGTCGCAgaggga	x||||||||x:|x|x|xxxxxx	cCCCTGGGCCTATCCTagaact	NCAPD2	PREDICTED: condensin complex subunit 1 [Bos mutus]	-	-	-	-	GO:0000793//condensed chromosome;GO:0031981//nuclear lumen;GO:0043234//protein complex;GO:0044444//cytoplasmic part	GO:0005515//protein binding	GO:0000278//mitotic cell cycle;GO:0000279//M phase;GO:0000280//nuclear division;GO:0022402//cell cycle process;GO:0051276//chromosome organization	--
miR-331-y	MSTRG.26738	7996	8017	-24.82	cGGGACCCGGACCAGCTTTggg	x||||||||||xxx|x|:|xxx	cCCCTGGGCCTATCCTAGAact	--	PREDICTED: serine/threonine-protein kinase pim-3 [Bos mutus]	-	-	-	-	-	-	-	--
miR-331-y	MSTRG.26794	6714	6737	-27.37	cGGGACCCGCCGAGAGGGTCcggc	x||||||||xx||x|||:||xxxx	cCCCTGGGC--CTATCCTAGaact	SHANK3	LOW QUALITY PROTEIN: SH3 and multiple ankyrin repeat domains protein 3 [Cervus elaphus]	Organismal Systems	Nervous system	ko04724//Glutamatergic synapse	K15009	GO:0014069//postsynaptic density;GO:0031090//organelle membrane;GO:0044309//neuron spine;GO:0044424//intracellular part;GO:0097060//synaptic membrane	GO:0008092//cytoskeletal protein binding;GO:0019904//protein domain specific binding;GO:0030159//receptor signaling complex scaffold activity;GO:0035254//glutamate receptor binding;GO:0046914//transition metal ion binding	GO:0001662//behavioral fear response;GO:0006461//protein complex assembly;GO:0006884//cell volume homeostasis;GO:0007611//learning or memory;GO:0007625//grooming behavior;GO:0007626//locomotory behavior;GO:0009887//organ morphogenesis;GO:0009967//positive regulation of signal transduction;GO:0021879//forebrain neuron differentiation;GO:0031223//auditory behavior;GO:0032231//regulation of actin fi…	--
miR-331-y	MSTRG.28956	152	173	-16.42	cGGGACCCaatcctcccaggcg	x|||||||xxxxxxxxxxxxxx	cCCCTGGGcctatcctagaact	NIBAN3	LOW QUALITY PROTEIN: protein Niban 3 [Oryx dammah]	-	-	-	-	-	-	-	--
miR-331-y	MSTRG.29222	3809	3830	-26.52	aGGGACCCGGCGGAGGCCTTca	x|||||||||xx:x|:x|||xx	cCCCTGGGCCTATCCTAGAAct	--	serine/arginine repetitive matrix protein 1-like [Zalophus californianus]	-	-	-	-	GO:0042579//microbody	GO:0005515//protein binding;GO:0016647//oxidoreductase activity, acting on the CH-NH group of donors, oxygen as acceptor	GO:0006596//polyamine biosynthetic process;GO:0006598//polyamine catabolic process;GO:0031328//positive regulation of cellular biosynthetic process;GO:0044710//single-organism metabolic process;GO:0051234//establishment of localization	--
miR-331-y	MSTRG.29423	495	516	-27.61	cGGGACCCGGtcctgggtgtgg	x|||||||||xxxxxxxxxxxx	cCCCTGGGCCtatcctagaact	FBN3	fibrillin-3 [Bos taurus]	-	-	-	-	-	-	GO:0007507//heart development;GO:0009887//organ morphogenesis;GO:0009987//cellular process	--
miR-331-y	MSTRG.31308	502	523	-23.09	aGGGACCCGGTTGTGTTCTccg	x|||||||||x|:x|x|||xxx	cCCCTGGGCCTATCCTAGAact	--	hornerin-like, partial [Bos taurus]	-	-	-	-	-	-	-	--
miR-331-y	MSTRG.31464	211	232	-20.66	aGGGACCCTAAGAGGTCCGTtc	x|||||||xx|x|||xx|x|xx	cCCCTGGGCCTATCCTAGAAct	--	protein N-lysine methyltransferase METTL21A isoform X3 [Ovis aries]	Organismal Systems	Sensory system	ko04742//Taste transduction	K08474	GO:0005576//extracellular region;GO:0031224//intrinsic component of membrane;GO:0044424//intracellular part	GO:0005488//binding;GO:0060089//molecular transducer activity	GO:0001525//angiogenesis;GO:0007166//cell surface receptor signaling pathway;GO:0007606//sensory perception of chemical stimulus;GO:0040013//negative regulation of locomotion;GO:0048523//negative regulation of cellular process;GO:0051241//negative regulation of multicellular organismal process	--
miR-331-y	MSTRG.4090	1752	1776	-22.48	tGGGACCCGAGACCTGGTATGTgta	x||||||||x||xx|:|x||x|xxx	cCCCTGGGC-CT--ATCCTAGAact	--	PREDICTED: basic salivary proline-rich protein 1-like isoform X2 [Bos indicus]	-	-	-	-	GO:0031224//intrinsic component of membrane;GO:0044421//extracellular region part	GO:0043169//cation binding;GO:0060089//molecular transducer activity	GO:0007162//negative regulation of cell adhesion;GO:0007169//transmembrane receptor protein tyrosine kinase signaling pathway;GO:0007606//sensory perception of chemical stimulus;GO:0010596//negative regulation of endothelial cell migration;GO:0045765//regulation of angiogenesis;GO:0048869//cellular developmental process;GO:0050922//negative regulation of chemotaxis	--
miR-331-y	MSTRG.4101	224	247	-28.31	cGGGACCCAGGGACAGGGTCccct	x|||||||xx|||x|||:||xxxx	cCCCTGGG--CCTATCCTAGaact	--	-	-	-	-	-	-	-	-	--
miR-331-y	MSTRG.6791	5205	5227	-21.76	aGGGACCCCGGGTCGCACCTcat	x|||||||x||:|x|x|x||xxx	cCCCTGGG-CCTATCCTAGAact	--	-	-	-	-	-	-	-	-	--
miR-331-y	MSTRG.6892	537	559	-22.44	aGGGACCCAGAGTAGAGACTTag	x|||||||x||x|||x:x|||xx	cCCCTGGGCCT-ATCCTAGAAct	ABCC4	multidrug resistance-associated protein 4 [Bos taurus]	Environmental Information Processing;Organismal Systems;Environmental Information Processing;Human Diseases	Signal transduction;Digestive system;Membrane transport;Drug resistance: antineoplastic	ko04024//cAMP signaling pathway;ko04976//Bile secretion;ko02010//ABC transporters;ko01523//Antifolate resistance	K05673;K05673;K05673;K05673	GO:0030667//secretory granule membrane;GO:0031224//intrinsic component of membrane	GO:0015405//P-P-bond-hydrolysis-driven transmembrane transporter activity;GO:0016616//oxidoreductase activity, acting on the CH-OH group of donors, NAD or NADP as acceptor;GO:0017111//nucleoside-triphosphatase activity;GO:0032550//purine ribonucleoside binding	GO:0001775//cell activation;GO:0006821//chloride transport;GO:0007599//hemostasis;GO:0008284//positive regulation of cell proliferation;GO:0009719//response to endogenous stimulus;GO:0010033//response to organic substance;GO:0044710//single-organism metabolic process	--
miR-331-y	MSTRG.9480	4410	4433	-18.9	aGGGACCCACGAGTTGTCTCTctt	x|||||||xx|x:|x|xx|||xxx	cCCCTGGG--CCTATCCTAGAact	CDC42BPB	serine/threonine-protein kinase MRCK beta isoform X2 [Bos indicus x Bos taurus]	-	-	-	-	GO:0016020//membrane;GO:0030054//cell junction;GO:0031988//membrane-bounded vesicle;GO:0044430//cytoskeletal part	GO:0004672//protein kinase activity;GO:0017016//Ras GTPase binding;GO:0032550//purine ribonucleoside binding;GO:0046872//metal ion binding	GO:0006464//cellular protein modification process;GO:0006796//phosphate-containing compound metabolic process;GO:0007165//signal transduction;GO:0030036//actin cytoskeleton organization;GO:0048870//cell motility	--
miR-331-y	MSTRG.9556	46	69	-20.67	cGGGACCCCCGAAGAGGAcgactc	x|||||||xx|x|x||||xxxxxx	cCCCTGGG--CCTATCCTagaact	--	-	-	-	-	-	-	-	-	--
miR-331-y	MSTRG.9970	976	997	-22.18	cGGGACCCCGTGTGGAcagggc	x|||||||x|xxx|||xxxxxx	cCCCTGGGCCTATCCTagaact	RECQL4	ATP-dependent DNA helicase Q4 isoform X2 [Bos indicus x Bos taurus]	-	-	-	-	GO:0043231//intracellular membrane-bounded organelle	GO:0000217//DNA secondary structure binding;GO:0004003//ATP-dependent DNA helicase activity;GO:0032550//purine ribonucleoside binding;GO:0046914//transition metal ion binding	GO:0006259//DNA metabolic process;GO:0007063//regulation of sister chromatid cohesion;GO:0009887//organ morphogenesis;GO:0032392//DNA geometric change;GO:0042127//regulation of cell proliferation	--
miR-499-y	MSTRG.1430	1499	1523	-13.85	tTTGTAGTCGGTACGCTGATAgtct	x|||||||xx||x||x|x|x|xxxx	gAACATCA--CA-GCAAGTCTgtgc	FBXO30	PREDICTED: F-box only protein 30 [Bison bison bison]	-	-	-	-	-	GO:0004721//phosphoprotein phosphatase activity;GO:0019787//ubiquitin-like protein transferase activity;GO:0030247//polysaccharide binding;GO:0046914//transition metal ion binding	GO:0006470//protein dephosphorylation;GO:0032446//protein modification by small protein conjugation	--
miR-499-y	MSTRG.4478	3595	3616	-11.42	aTTGTAGTcaggaaggttactc	x|||||||xxxxxxxxxxxxxx	gAACATCAcagcaagtctgtgc	F52C9.6	endonuclease-reverse transcriptase [Babesia ovata]	-	-	-	-	-	-	-	--
miR-193-x	MSTRG.14261	5995	6016	-15.86	aCCCAGAAGTGgaggggaccaa	x|||||||::|xxxxxxxxxxx	tGGGTCTTTGCgggcgagatga	--	hCG2014900 [Homo sapiens]	-	-	-	-	-	-	-	--
miR-193-x	MSTRG.16214	980	1000	-21.91	gCCCAGAAG-GCCGGagggggt	x|||||||:x|||x|xxxxxxx	tGGGTCTTTGCGGGCgagatga	COL7A1	Collagen alpha-1(VII) chain [Bos mutus]	Organismal Systems	Digestive system	ko04974//Protein digestion and absorption	K16628	GO:0005578//proteinaceous extracellular matrix;GO:0044420//extracellular matrix component	GO:0005515//protein binding	GO:0032502//developmental process;GO:0043170//macromolecule metabolic process;GO:0044763//single-organism cellular process	--
miR-193-x	MSTRG.18801	1388	1409	-20.47	gCCCAGAAGTGaggcgacggag	x|||||||::|xxxxxxxxxxx	tGGGTCTTTGCgggcgagatga	MKI67	PREDICTED: antigen KI-67 [Bos mutus]	-	-	-	-	GO:0005694//chromosome;GO:0043231//intracellular membrane-bounded organelle	GO:0003723//RNA binding;GO:0005515//protein binding;GO:0036094//small molecule binding	GO:0000280//nuclear division;GO:0009408//response to heat;GO:0010033//response to organic substance;GO:0031099//regeneration;GO:0044260//cellular macromolecule metabolic process;GO:0044763//single-organism cellular process;GO:1903510//mucopolysaccharide metabolic process	--
miR-193-x	MSTRG.18859	1239	1260	-20.16	tCCCAGAAGAACCTTCTggaag	x|||||||:xx||:x||xxxxx	tGGGTCTTTGCGGGCGAgatga	TLR1	Toll-like receptor 2 [Camelus dromedarius]	-	-	-	-	-	-	-	--
miR-193-x	MSTRG.20434	13242	13263	-24.57	tCCCAGAAACGTGTGagacaag	x||||||||||:x:|xxxxxxx	tGGGTCTTTGCGGGCgagatga	--	elongation factor G, mitochondrial isoform X2 [Ovis aries]	Organismal Systems	Sensory system	ko04742//Taste transduction	K08474	GO:0005924//cell-substrate adherens junction;GO:0031224//intrinsic component of membrane;GO:0043231//intracellular membrane-bounded organelle;GO:0044421//extracellular region part;GO:0044459//plasma membrane part	GO:0019904//protein domain specific binding;GO:0043169//cation binding;GO:0060089//molecular transducer activity	GO:0006357//regulation of transcription from RNA polymerase II promoter;GO:0007028//cytoplasm organization;GO:0007045//cell-substrate adherens junction assembly;GO:0007162//negative regulation of cell adhesion;GO:0007169//transmembrane receptor protein tyrosine kinase signaling pathway;GO:0007568//aging;GO:0007606//sensory perception of chemical stimulus;GO:0008284//positive regulation of cell pr…	--
miR-193-x	MSTRG.22496	1569	1590	-21.01	tCCCAGAAAAGGTTACTCagct	x||||||||x|x::x|||xxxx	tGGGTCTTTGCGGGCGAGatga	--	endonuclease-reverse transcriptase [Babesia ovata]	-	-	-	-	GO:0031252//cell leading edge;GO:0070161//anchoring junction	GO:0003779//actin binding;GO:0050839//cell adhesion molecule binding	GO:0010468//regulation of gene expression;GO:0098602//single organism cell adhesion	--
miR-193-x	MSTRG.26738	1408	1428	-22.13	tCCCAGAAGT-CTAGTTCTGag	x|||||||::x|:x|:|||:xx	tGGGTCTTTGCGGGCGAGATga	--	PREDICTED: serine/threonine-protein kinase pim-3 [Bos mutus]	-	-	-	-	-	-	-	--
miR-193-x	MSTRG.26794	7281	7302	-18.3	cCCCAGAAACGgagaggggttc	x||||||||||xxxxxxxxxxx	tGGGTCTTTGCgggcgagatga	SHANK3	LOW QUALITY PROTEIN: SH3 and multiple ankyrin repeat domains protein 3 [Cervus elaphus]	Organismal Systems	Nervous system	ko04724//Glutamatergic synapse	K15009	GO:0014069//postsynaptic density;GO:0031090//organelle membrane;GO:0044309//neuron spine;GO:0044424//intracellular part;GO:0097060//synaptic membrane	GO:0008092//cytoskeletal protein binding;GO:0019904//protein domain specific binding;GO:0030159//receptor signaling complex scaffold activity;GO:0035254//glutamate receptor binding;GO:0046914//transition metal ion binding	GO:0001662//behavioral fear response;GO:0006461//protein complex assembly;GO:0006884//cell volume homeostasis;GO:0007611//learning or memory;GO:0007625//grooming behavior;GO:0007626//locomotory behavior;GO:0009887//organ morphogenesis;GO:0009967//positive regulation of signal transduction;GO:0021879//forebrain neuron differentiation;GO:0031223//auditory behavior;GO:0032231//regulation of actin fi…	--
miR-193-x	MSTRG.29222	1440	1460	-19.35	cCCCAGAA-CTCCCTCgagggt	x|||||||x|x|||x|xxxxxx	tGGGTCTTTGCGGGCGagatga	--	serine/arginine repetitive matrix protein 1-like [Zalophus californianus]	-	-	-	-	GO:0042579//microbody	GO:0005515//protein binding;GO:0016647//oxidoreductase activity, acting on the CH-NH group of donors, oxygen as acceptor	GO:0006596//polyamine biosynthetic process;GO:0006598//polyamine catabolic process;GO:0031328//positive regulation of cellular biosynthetic process;GO:0044710//single-organism metabolic process;GO:0051234//establishment of localization	--
miR-193-x	MSTRG.33171	1771	1792	-21.62	cCCCAGAAGTTCCCGgaccggg	x|||||||::x||||xxxxxxx	tGGGTCTTTGCGGGCgagatga	--	rho guanine nucleotide exchange factor 9 isoform X3 [Bos taurus]	-	-	-	-	-	-	GO:0035023//regulation of Rho protein signal transduction	--
miR-193-x	MSTRG.4090	9047	9067	-25.86	aCCCAGAA--GTTCGTCTCGAca	x|||||||xx|::||x|||x|xx	tGGGTCTTTGCGGGC-GAGATga	--	PREDICTED: basic salivary proline-rich protein 1-like isoform X2 [Bos indicus]	-	-	-	-	GO:0031224//intrinsic component of membrane;GO:0044421//extracellular region part	GO:0043169//cation binding;GO:0060089//molecular transducer activity	GO:0007162//negative regulation of cell adhesion;GO:0007169//transmembrane receptor protein tyrosine kinase signaling pathway;GO:0007606//sensory perception of chemical stimulus;GO:0010596//negative regulation of endothelial cell migration;GO:0045765//regulation of angiogenesis;GO:0048869//cellular developmental process;GO:0050922//negative regulation of chemotaxis	--
miR-193-x	MSTRG.5784	372	393	-19.7	tCCCAGAAGAACCTGaggttta	x|||||||:xx||:|xxxxxxx	tGGGTCTTTGCGGGCgagatga	SETMAR	mariner transposase [Homo sapiens]	Metabolism;Metabolism	Global and overview maps;Amino acid metabolism	ko01100//Metabolic pathways;ko00310//Lysine degradation	K11433;K11433	GO:0005634//nucleus;GO:0030139//endocytic vesicle;GO:0031224//intrinsic component of membrane;GO:0042995//cell projection;GO:0044427//chromosomal part	GO:0004520//endodeoxyribonuclease activity;GO:0018024//histone-lysine N-methyltransferase activity;GO:0019899//enzyme binding;GO:0043566//structure-specific DNA binding;GO:0046983//protein dimerization activity	GO:0006282//regulation of DNA repair;GO:0006303//double-strand break repair via nonhomologous end joining;GO:0006308//DNA catabolic process;GO:0007041//lysosomal transport;GO:0007093//mitotic cell cycle checkpoint;GO:0010452//histone H3-K36 methylation;GO:0010912//positive regulation of isomerase activity;GO:0010948//negative regulation of cell cycle process;GO:0016050//vesicle organization;GO:00…	--
miR-193-x	MSTRG.6400	1345	1366	-16.12	aCCCAGAACTGaagagacttcc	x|||||||x:|xxxxxxxxxxx	tGGGTCTTTGCgggcgagatga	--	-	-	-	-	-	-	-	-	--
miR-193-x	MSTRG.6791	2168	2190	-20.11	aCCCAGAACACTTCCtgaaagac	x|||||||x||x:||xxxxxxxx	tGGGTCTT-TGCGGGcgagatga	--	-	-	-	-	-	-	-	-	--
miR-196-x	MSTRG.19263	308	329	-16.64	gTCCATCAccatcggggtaccg	x|||||||xxxxxxxxxxxxxx	tAGGTAGTttcatgttgttggg	--	-	-	-	-	-	-	-	-	--
miR-196-x	MSTRG.28097	90	111	-15.62	aTCCATCACAGGTTGAGGAgtt	x|||||||x||xx::|x:|xxx	tAGGTAGTTTCATGTTGTTggg	ZNF462	PREDICTED: zinc finger protein 462 isoform X4 [Bos indicus]	-	-	-	-	GO:0043231//intracellular membrane-bounded organelle	GO:0003676//nucleic acid binding;GO:0043169//cation binding	GO:0006357//regulation of transcription from RNA polymerase II promoter;GO:0051100//negative regulation of binding;GO:0051276//chromosome organization	--
miR-708-y	MSTRG.11118	3196	3218	-10.32	tTAGATCTTCCAGTTcctcccac	x|||||||xx||x|:xxxxxxxx	cATCTAGACTGTGAGcttctaga	PLEKHH3	pleckstrin homology domain-containing family H member 3 isoform X3 [Bos taurus]	-	-	-	-	GO:0043232//intracellular non-membrane-bounded organelle;GO:0044421//extracellular region part	-	GO:0050794//regulation of cellular process	--
miR-708-y	MSTRG.27704	927	949	-11.77	aTAGATCTGTCTGTTTAtccatt	x||||||||x|xx|:x|xxxxxx	cATCTAGACTGTGAGCTtctaga	pol	PREDICTED: endogenous retrovirus group K member 19 Env polyprotein-like [Bison bison bison]	-	-	-	-	GO:0019012//virion;GO:0030131//clathrin adaptor complex;GO:0030135//coated vesicle;GO:0036464//cytoplasmic ribonucleoprotein granule	GO:0000175//3'-5'-exoribonuclease activity;GO:0008289//lipid binding;GO:0015631//tubulin binding;GO:0016740//transferase activity;GO:0043167//ion binding;GO:0044822//poly(A) RNA binding	GO:0001649//osteoblast differentiation;GO:0002237//response to molecule of bacterial origin;GO:0006259//DNA metabolic process;GO:0007009//plasma membrane organization;GO:0007623//circadian rhythm;GO:0022618//ribonucleoprotein complex assembly;GO:0043488//regulation of mRNA stability;GO:0045597//positive regulation of cell differentiation;GO:0045807//positive regulation of endocytosis;GO:0090501//…	--
miR-708-y	MSTRG.28097	518	541	-15.25	aTAGATCTACTCCTCTGTAGGTtt	x|||||||xx:x|||x|x||:|xx	cATCTAGACTGTGAG-CTTCTAga	ZNF462	PREDICTED: zinc finger protein 462 isoform X4 [Bos indicus]	-	-	-	-	GO:0043231//intracellular membrane-bounded organelle	GO:0003676//nucleic acid binding;GO:0043169//cation binding	GO:0006357//regulation of transcription from RNA polymerase II promoter;GO:0051100//negative regulation of binding;GO:0051276//chromosome organization	--
miR-208-y	MSTRG.28097	628	649	-12.38	tATTCTGCcccgagacttcagt	x|||||||xxxxxxxxxxxxxx	aTAAGACGaacaaaaggtttgt	ZNF462	PREDICTED: zinc finger protein 462 isoform X4 [Bos indicus]	-	-	-	-	GO:0043231//intracellular membrane-bounded organelle	GO:0003676//nucleic acid binding;GO:0043169//cation binding	GO:0006357//regulation of transcription from RNA polymerase II promoter;GO:0051100//negative regulation of binding;GO:0051276//chromosome organization	--
miR-409-y	MSTRG.21761	180	200	-16.09	gTTACAACG-GCCGTgagtccc	x||||||||x|||::xxxxxxx	gAATGTTGCTCGGTGaacccct	STIP1	stress-induced-phosphoprotein 1-like [Oryx dammah]	Human Diseases	Neurodegenerative disease	ko05020//Prion disease	K09553	GO:0032991//macromolecular complex;GO:0043231//intracellular membrane-bounded organelle	GO:0003723//RNA binding;GO:0031072//heat shock protein binding	GO:0050896//response to stimulus	--
miR-409-y	MSTRG.28465	523	548	-12.45	gTTACAACCTTGGACTCACTTacgag	x|||||||xxxx||x:|||||xxxxx	gAATGTTG----CTCGGTGAAcccct	--	Barrier-to-autointegration factor [Varanus komodoensis]	Human Diseases	Infectious disease: viral	ko05168//Herpes simplex virus 1 infection	K09228	GO:0031224//intrinsic component of membrane;GO:0042579//microbody	GO:0005515//protein binding;GO:0016647//oxidoreductase activity, acting on the CH-NH group of donors, oxygen as acceptor;GO:0043168//anion binding	GO:0006596//polyamine biosynthetic process;GO:0006598//polyamine catabolic process;GO:0031328//positive regulation of cellular biosynthetic process;GO:0044710//single-organism metabolic process	--
miR-409-y	MSTRG.4478	3174	3196	-17.2	cTTACAACTCGGTCGaaaaggtg	x|||||||xx:|:|:xxxxxxxx	gAATGTTGC-TCGGTgaacccct	F52C9.6	endonuclease-reverse transcriptase [Babesia ovata]	-	-	-	-	-	-	-	--
miR-409-y	MSTRG.6896	386	409	-20.36	tTTACAACGGTATAAGTACGGGga	x||||||||:xx:|xx|xx|||xx	gAATGTTGCTCGGTGAA--CCCct	ABCC4	TPA: ATP-binding cassette, sub-family C (CFTR/MRP), member 4, partial [Bos taurus]	Environmental Information Processing;Organismal Systems;Environmental Information Processing;Human Diseases	Signal transduction;Digestive system;Membrane transport;Drug resistance: antineoplastic	ko04024//cAMP signaling pathway;ko04976//Bile secretion;ko02010//ABC transporters;ko01523//Antifolate resistance	K05673;K05673;K05673;K05673	GO:0030667//secretory granule membrane;GO:0031224//intrinsic component of membrane	GO:0005253//anion channel activity;GO:0016616//oxidoreductase activity, acting on the CH-OH group of donors, NAD or NADP as acceptor;GO:0032550//purine ribonucleoside binding;GO:0042626//ATPase activity, coupled to transmembrane movement of substances	GO:0001775//cell activation;GO:0006821//chloride transport;GO:0007599//hemostasis;GO:0008284//positive regulation of cell proliferation;GO:0009719//response to endogenous stimulus;GO:0010033//response to organic substance;GO:0044710//single-organism metabolic process	--
miR-27-z	MSTRG.28097	2517	2541	-16.54	aAGTGTCACAACGACCTTCtcccca	x||||||||xx|||xx|||xxxxxx	tTCACAGTG--GCT--AAGttcttc	ZNF462	PREDICTED: zinc finger protein 462 isoform X4 [Bos indicus]	-	-	-	-	GO:0043231//intracellular membrane-bounded organelle	GO:0003676//nucleic acid binding;GO:0043169//cation binding	GO:0006357//regulation of transcription from RNA polymerase II promoter;GO:0051100//negative regulation of binding;GO:0051276//chromosome organization	--
miR-27-z	MSTRG.28465	8	27	-16.03	gAGTGTCAC-GACTACAGAca	x||||||||x||x|xx|||xx	tTCACAGTGGCTAAGTTCTtc	--	Barrier-to-autointegration factor [Varanus komodoensis]	Human Diseases	Infectious disease: viral	ko05168//Herpes simplex virus 1 infection	K09228	GO:0031224//intrinsic component of membrane;GO:0042579//microbody	GO:0005515//protein binding;GO:0016647//oxidoreductase activity, acting on the CH-NH group of donors, oxygen as acceptor;GO:0043168//anion binding	GO:0006596//polyamine biosynthetic process;GO:0006598//polyamine catabolic process;GO:0031328//positive regulation of cellular biosynthetic process;GO:0044710//single-organism metabolic process	--
miR-27-z	MSTRG.30256	1108	1128	-15.58	gAGTGTCATTACTTTAAttca	x|||||||::xx||:||xxxx	tTCACAGTGGCTAAGTTcttc	TAF7	transcription initiation factor TFIID subunit 7 [Ovis aries]	Genetic Information Processing	Transcription	ko03022//Basal transcription factors	K03132	-	-	-	--
miR-27-z	MSTRG.3598	877	894	-18.75	gAGTGTCA---ATTAAGGAgt	x|||||||xxx|||x|:||xx	tTCACAGTGGCTAAGTTCTtc	OPTN	PREDICTED: optineurin isoform X2 [Bos mutus]	Cellular Processes	Transport and catabolism	ko04137//Mitophagy - animal	K19946	-	-	-	--
miR-27-z	MSTRG.4478	3457	3474	-16.07	aAGTGTCA--GGTT-GAGAgt	x|||||||xx|:||x:|||xx	tTCACAGTGGCTAAGTTCTtc	F52C9.6	endonuclease-reverse transcriptase [Babesia ovata]	-	-	-	-	-	-	-	--
miR-504-z	MSTRG.14261	7319	7342	-21.76	cCTGGGACGAGCACtaccggaccc	x|||||||x||x||xxxxxxxxxx	aGACCCTGGTC-TGcactctgtct	--	hCG2014900 [Homo sapiens]	-	-	-	-	-	-	-	--
miR-504-z	MSTRG.14602	1202	1225	-23.75	aCTGGGACCTCGTTGTAAGGGAgg	x||||||||xx|x:||x||:x|xx	aGACCCTGGT-CTGCACTCTGTct	ZNF671	zinc finger protein 28 homolog [Zalophus californianus]	Human Diseases	Infectious disease: viral	ko05168//Herpes simplex virus 1 infection	K09228	-	-	-	--
miR-504-z	MSTRG.18418	683	703	-25.42	tCTGGGACC-GTCGTC-GACccc	x||||||||x|x|||xx|||xxx	aGACCCTGGTCTGCACTCTGtct	--	-	-	-	-	-	-	-	-	--
miR-504-z	MSTRG.19793	1561	1584	-28.72	tCTGGGACTGGTGCCAGAGGggga	x|||||||::|x:|xx|||:xxxx	aGACCCTGGTC-TGCACTCTgtct	CORO7	coronin-7 isoform X6 [Camelus ferus]	-	-	-	-	-	-	-	--
miR-504-z	MSTRG.20434	7071	7092	-29.2	tCTGGGAC-GGACACGAGGTAga	x|||||||x:|||xx|||::|xx	aGACCCTGGTCTGCACTCTGTct	--	elongation factor G, mitochondrial isoform X2 [Ovis aries]	Organismal Systems	Sensory system	ko04742//Taste transduction	K08474	GO:0005924//cell-substrate adherens junction;GO:0031224//intrinsic component of membrane;GO:0043231//intracellular membrane-bounded organelle;GO:0044421//extracellular region part;GO:0044459//plasma membrane part	GO:0019904//protein domain specific binding;GO:0043169//cation binding;GO:0060089//molecular transducer activity	GO:0006357//regulation of transcription from RNA polymerase II promoter;GO:0007028//cytoplasm organization;GO:0007045//cell-substrate adherens junction assembly;GO:0007162//negative regulation of cell adhesion;GO:0007169//transmembrane receptor protein tyrosine kinase signaling pathway;GO:0007568//aging;GO:0007606//sensory perception of chemical stimulus;GO:0008284//positive regulation of cell pr…	--
miR-504-z	MSTRG.21715	861	882	-19.26	tCTGGGACGA-ACATctacgggt	x|||||||x|x||x|xxxxxxxx	aGACCCTGGTCTGCActctgtct	RASGRP2	RAS guanyl-releasing protein 2 isoform X4 [Rousettus aegyptiacus]	Human Diseases;Environmental Information Processing;Environmental Information Processing;Environmental Information Processing;Organismal Systems;Organismal Systems	Cancer: overview;Signal transduction;Signal transduction;Signal transduction;Immune system;Immune system	ko05200//Pathways in cancer;ko04010//MAPK signaling pathway;ko04014//Ras signaling pathway;ko04015//Rap1 signaling pathway;ko04062//Chemokine signaling pathway;ko04611//Platelet activation	K12361;K12361;K12361;K12361;K12361;K12361	GO:0031253//cell projection membrane;GO:0044444//cytoplasmic part	GO:0008289//lipid binding;GO:0046872//metal ion binding	GO:0001775//cell activation;GO:0007599//hemostasis;GO:0016049//cell growth;GO:0043087//regulation of GTPase activity;GO:0051592//response to calcium ion	--
miR-504-z	MSTRG.26271	1342	1364	-18.06	aCTGGGACTACAGGgctcgtacg	x|||||||:|x|x|xxxxxxxxx	aGACCCTGGTCTGCactctgtct	NCAPD2	PREDICTED: condensin complex subunit 1 [Bos mutus]	-	-	-	-	GO:0000793//condensed chromosome;GO:0031981//nuclear lumen;GO:0043234//protein complex;GO:0044444//cytoplasmic part	GO:0005515//protein binding	GO:0000278//mitotic cell cycle;GO:0000279//M phase;GO:0000280//nuclear division;GO:0022402//cell cycle process;GO:0051276//chromosome organization	--
miR-504-z	MSTRG.26738	10404	10426	-31.29	gCTGGGACGGGGCGAGGGGCtct	x|||||||x:|:||x|:|:|xxx	aGACCCTGGTCTGCACTCTGtct	--	PREDICTED: serine/threonine-protein kinase pim-3 [Bos mutus]	-	-	-	-	-	-	-	--
miR-504-z	MSTRG.26794	6562	6583	-25.58	cCTGGGACCGGTTG-GGGTCtgg	x||||||||:|x:|x|:|x|xxx	aGACCCTGGTCTGCACTCTGtct	SHANK3	LOW QUALITY PROTEIN: SH3 and multiple ankyrin repeat domains protein 3 [Cervus elaphus]	Organismal Systems	Nervous system	ko04724//Glutamatergic synapse	K15009	GO:0014069//postsynaptic density;GO:0031090//organelle membrane;GO:0044309//neuron spine;GO:0044424//intracellular part;GO:0097060//synaptic membrane	GO:0008092//cytoskeletal protein binding;GO:0019904//protein domain specific binding;GO:0030159//receptor signaling complex scaffold activity;GO:0035254//glutamate receptor binding;GO:0046914//transition metal ion binding	GO:0001662//behavioral fear response;GO:0006461//protein complex assembly;GO:0006884//cell volume homeostasis;GO:0007611//learning or memory;GO:0007625//grooming behavior;GO:0007626//locomotory behavior;GO:0009887//organ morphogenesis;GO:0009967//positive regulation of signal transduction;GO:0021879//forebrain neuron differentiation;GO:0031223//auditory behavior;GO:0032231//regulation of actin fi…	--
miR-504-z	MSTRG.31466	981	1003	-21.57	cCTGGGACCGACAAGT-ATACcga	x||||||||x|x|x||x|x||xxx	aGACCCTGG-TCTGCACTCTGtct	LONRF2	LOW QUALITY PROTEIN: LON peptidase N-terminal domain and RING finger protein 2 [Bos taurus]	-	-	-	-	-	GO:0046914//transition metal ion binding	GO:0019538//protein metabolic process	--
miR-504-z	MSTRG.4090	4259	4279	-35.96	cCTGGGAC-AGACG-GGGACAga	x|||||||x|||||x|:||||xx	aGACCCTGGTCTGCACTCTGTct	--	PREDICTED: basic salivary proline-rich protein 1-like isoform X2 [Bos indicus]	-	-	-	-	GO:0031224//intrinsic component of membrane;GO:0044421//extracellular region part	GO:0043169//cation binding;GO:0060089//molecular transducer activity	GO:0007162//negative regulation of cell adhesion;GO:0007169//transmembrane receptor protein tyrosine kinase signaling pathway;GO:0007606//sensory perception of chemical stimulus;GO:0010596//negative regulation of endothelial cell migration;GO:0045765//regulation of angiogenesis;GO:0048869//cellular developmental process;GO:0050922//negative regulation of chemotaxis	--
miR-504-z	MSTRG.6892	461	483	-25.99	tCTGGGACGAAGTGTGGccgggt	x|||||||x|x::|||:xxxxxx	aGACCCTGGTCTGCACTctgtct	ABCC4	multidrug resistance-associated protein 4 [Bos taurus]	Environmental Information Processing;Organismal Systems;Environmental Information Processing;Human Diseases	Signal transduction;Digestive system;Membrane transport;Drug resistance: antineoplastic	ko04024//cAMP signaling pathway;ko04976//Bile secretion;ko02010//ABC transporters;ko01523//Antifolate resistance	K05673;K05673;K05673;K05673	GO:0030667//secretory granule membrane;GO:0031224//intrinsic component of membrane	GO:0015405//P-P-bond-hydrolysis-driven transmembrane transporter activity;GO:0016616//oxidoreductase activity, acting on the CH-OH group of donors, NAD or NADP as acceptor;GO:0017111//nucleoside-triphosphatase activity;GO:0032550//purine ribonucleoside binding	GO:0001775//cell activation;GO:0006821//chloride transport;GO:0007599//hemostasis;GO:0008284//positive regulation of cell proliferation;GO:0009719//response to endogenous stimulus;GO:0010033//response to organic substance;GO:0044710//single-organism metabolic process	--
miR-504-z	MSTRG.9421	1436	1458	-18.48	cCTGGGACTTTATTTTAGAggag	x|||||||:xx|:x|x|||xxxx	aGACCCTGGTCTGCACTCTgtct	--	thymocyte nuclear protein 1 isoform X2 [Odocoileus virginianus texanus]	-	-	-	-	-	-	-	--
miR-504-z	MSTRG.9556	1014	1036	-25.86	gCTGGGACGGGGCTCGTTACGga	x|||||||x:|:|xx|xx||:xx	aGACCCTGGTCTGCACTCTGTct	--	-	-	-	-	-	-	-	-	--
miR-885-x	MSTRG.14261	5970	5990	-17.32	gGGTAATGAG-TGGtttctcgg	x|||||||x|x|||xxxxxxxx	tCCATTACACTACCctgcctct	--	hCG2014900 [Homo sapiens]	-	-	-	-	-	-	-	--
miR-885-x	MSTRG.20434	1844	1867	-18.43	cGGTAATGAATAAGGGTTGAGAag	x|||||||xxx|x|||x:|x||xx	tCCATTACAC-TACCCTGC-CTct	--	elongation factor G, mitochondrial isoform X2 [Ovis aries]	Organismal Systems	Sensory system	ko04742//Taste transduction	K08474	GO:0005924//cell-substrate adherens junction;GO:0031224//intrinsic component of membrane;GO:0043231//intracellular membrane-bounded organelle;GO:0044421//extracellular region part;GO:0044459//plasma membrane part	GO:0019904//protein domain specific binding;GO:0043169//cation binding;GO:0060089//molecular transducer activity	GO:0006357//regulation of transcription from RNA polymerase II promoter;GO:0007028//cytoplasm organization;GO:0007045//cell-substrate adherens junction assembly;GO:0007162//negative regulation of cell adhesion;GO:0007169//transmembrane receptor protein tyrosine kinase signaling pathway;GO:0007568//aging;GO:0007606//sensory perception of chemical stimulus;GO:0008284//positive regulation of cell pr…	--
miR-885-x	MSTRG.29222	3593	3615	-21.21	gGGTAATGGCATCCGCACGGGga	x|||||||xx||xx|x||||:xx	tCCATTACACTACCC-TGCCTct	--	serine/arginine repetitive matrix protein 1-like [Zalophus californianus]	-	-	-	-	GO:0042579//microbody	GO:0005515//protein binding;GO:0016647//oxidoreductase activity, acting on the CH-NH group of donors, oxygen as acceptor	GO:0006596//polyamine biosynthetic process;GO:0006598//polyamine catabolic process;GO:0031328//positive regulation of cellular biosynthetic process;GO:0044710//single-organism metabolic process;GO:0051234//establishment of localization	--
miR-885-x	MSTRG.4090	3662	3684	-17.71	gGGTAATGACTACGGGTCAGGta	x|||||||xxx|x|||x|x|:xx	tCCATTACAC-TACCCTGCCTct	--	PREDICTED: basic salivary proline-rich protein 1-like isoform X2 [Bos indicus]	-	-	-	-	GO:0031224//intrinsic component of membrane;GO:0044421//extracellular region part	GO:0043169//cation binding;GO:0060089//molecular transducer activity	GO:0007162//negative regulation of cell adhesion;GO:0007169//transmembrane receptor protein tyrosine kinase signaling pathway;GO:0007606//sensory perception of chemical stimulus;GO:0010596//negative regulation of endothelial cell migration;GO:0045765//regulation of angiogenesis;GO:0048869//cellular developmental process;GO:0050922//negative regulation of chemotaxis	--
miR-9993-y	MSTRG.14602	63	78	-20.4	tAGAGCGAGC--GGAagg	x|||||||x|xx|||xxx	aTCTCGCTGGGGCCTcca	ZNF671	zinc finger protein 28 homolog [Zalophus californianus]	Human Diseases	Infectious disease: viral	ko05168//Herpes simplex virus 1 infection	K09228	-	-	-	--
miR-9993-y	MSTRG.17511	869	886	-19.63	gAGAGCGACCagacgccg	x|||||||||xxxxxxxx	aTCTCGCTGGggcctcca	TNXB	tenascin-X precursor [Bos taurus]	Environmental Information Processing;Human Diseases;Cellular Processes;Human Diseases;Environmental Information Processing	Signal transduction;Infectious disease: viral;Cellular community - eukaryotes;Cancer: overview;Signaling molecules and interaction	ko04151//PI3K-Akt signaling pathway;ko05165//Human papillomavirus infection;ko04510//Focal adhesion;ko05206//MicroRNAs in cancer;ko04512//ECM-receptor interaction	K06252;K06252;K06252;K06252;K06252	GO:0005581//collagen trimer;GO:0031012//extracellular matrix;GO:0031988//membrane-bounded vesicle;GO:0044421//extracellular region part;GO:0044464//cell part	GO:0005539//glycosaminoglycan binding	GO:0006639//acylglycerol metabolic process;GO:0031589//cell-substrate adhesion;GO:0032787//monocarboxylic acid metabolic process;GO:0043405//regulation of MAP kinase activity;GO:0044259//multicellular organismal macromolecule metabolic process;GO:0085029//extracellular matrix assembly;GO:0098602//single organism cell adhesion	--
miR-9993-y	MSTRG.19823	123	140	-24.07	tAGAGCGACCAGGGtaag	x|||||||||xx||xxxx	aTCTCGCTGGGGCCtcca	--	deoxyribonuclease-1 isoform X1 [Ovis aries]	-	-	-	-	-	-	-	--
miR-9993-y	MSTRG.21190	198	215	-26.41	cAGAGCGACCCCGccatt	x||||||||||||xxxxx	aTCTCGCTGGGGCctcca	IGF2	insulin-like growth factor II isoform X4 [Equus caballus]	Human Diseases;Environmental Information Processing;Environmental Information Processing;Environmental Information Processing;Human Diseases;Human Diseases	Cancer: overview;Signal transduction;Signal transduction;Signal transduction;Cancer: overview;Cancer: specific types	ko05200//Pathways in cancer;ko04151//PI3K-Akt signaling pathway;ko04010//MAPK signaling pathway;ko04014//Ras signaling pathway;ko05205//Proteoglycans in cancer;ko05225//Hepatocellular carcinoma	K13769;K13769;K13769;K13769;K13769;K13769	GO:0016020//membrane;GO:0034774//secretory granule lumen;GO:0044421//extracellular region part	GO:0005102//receptor binding;GO:0030295//protein kinase activator activity;GO:0030545//receptor regulator activity	GO:0001503//ossification;GO:0001911//negative regulation of leukocyte mediated cytotoxicity;GO:0005979//regulation of glycogen biosynthetic process;GO:0006357//regulation of transcription from RNA polymerase II promoter;GO:0006887//exocytosis;GO:0007088//regulation of mitotic nuclear division;GO:0007275//multicellular organism development;GO:0007599//hemostasis;GO:0007611//learning or memory;GO:0…	--
miR-9993-y	MSTRG.26271	4622	4641	-22.11	tAGAGCGAGTGGACGGGGaa	x|||||||x:xxx|||:|xx	aTCTCGCTGGG--GCCTCca	NCAPD2	PREDICTED: condensin complex subunit 1 [Bos mutus]	-	-	-	-	GO:0000793//condensed chromosome;GO:0031981//nuclear lumen;GO:0043234//protein complex;GO:0044444//cytoplasmic part	GO:0005515//protein binding	GO:0000278//mitotic cell cycle;GO:0000279//M phase;GO:0000280//nuclear division;GO:0022402//cell cycle process;GO:0051276//chromosome organization	--
miR-9993-y	MSTRG.9480	2461	2479	-22.15	tAGAGCGACACGGCGAGag	x||||||||x|x|x|||xx	aTCTCGCTGGGGC-CTCca	CDC42BPB	serine/threonine-protein kinase MRCK beta isoform X2 [Bos indicus x Bos taurus]	-	-	-	-	GO:0016020//membrane;GO:0030054//cell junction;GO:0031988//membrane-bounded vesicle;GO:0044430//cytoskeletal part	GO:0004672//protein kinase activity;GO:0017016//Ras GTPase binding;GO:0032550//purine ribonucleoside binding;GO:0046872//metal ion binding	GO:0006464//cellular protein modification process;GO:0006796//phosphate-containing compound metabolic process;GO:0007165//signal transduction;GO:0030036//actin cytoskeleton organization;GO:0048870//cell motility	--
miR-9993-y	MSTRG.9556	267	284	-25.13	gAGAGCGACCCCtccgac	x|||||||||||xxxxxx	aTCTCGCTGGGGcctcca	--	-	-	-	-	-	-	-	-	--
miR-1386-z	MSTRG.1226	973	990	-26.89	cAGGACCGACGGGGTGag	x|||||||||x|:|:|xx	cTCCTGGCTGGCTCGCca	COL18A1	collagen alpha-1(XVIII) chain isoform X6 [Orcinus orca]	Organismal Systems	Digestive system	ko04974//Protein digestion and absorption	K06823	GO:0005581//collagen trimer;GO:0031988//membrane-bounded vesicle;GO:0044420//extracellular matrix component;GO:0044421//extracellular region part;GO:0044432//endoplasmic reticulum part	GO:0005515//protein binding;GO:0043169//cation binding	GO:0003382//epithelial cell morphogenesis;GO:0006950//response to stress;GO:0022411//cellular component disassembly;GO:0022610//biological adhesion;GO:0030334//regulation of cell migration;GO:0032963//collagen metabolic process;GO:0042127//regulation of cell proliferation;GO:0042221//response to chemical;GO:0043062//extracellular structure organization;GO:0048646//anatomical structure formation i…	--
miR-1386-z	MSTRG.14261	3346	3362	-25.74	cAGGACCGATTGA-CGgc	x||||||||::||x||xx	cTCCTGGCTGGCTCGCca	--	hCG2014900 [Homo sapiens]	-	-	-	-	-	-	-	--
miR-1386-z	MSTRG.16712	932	949	-28.33	gAGGACCGTCTGGGGGcg	x|||||||x|:|:|x|xx	cTCCTGGCTGGCTCGCca	GASK1A	Protein FAM198A, partial [Bos mutus]	-	-	-	-	-	-	-	--
miR-1386-z	MSTRG.18801	785	800	-16.33	aAGGACCG--CGGGactc	x|||||||xx||:|xxxx	cTCCTGGCTGGCTCgcca	MKI67	PREDICTED: antigen KI-67 [Bos mutus]	-	-	-	-	GO:0005694//chromosome;GO:0043231//intracellular membrane-bounded organelle	GO:0003723//RNA binding;GO:0005515//protein binding;GO:0036094//small molecule binding	GO:0000280//nuclear division;GO:0009408//response to heat;GO:0010033//response to organic substance;GO:0031099//regeneration;GO:0044260//cellular macromolecule metabolic process;GO:0044763//single-organism cellular process;GO:1903510//mucopolysaccharide metabolic process	--
miR-1386-z	MSTRG.18859	1994	2010	-22.24	aAGGACCGAC-GTGCGtt	x|||||||||x|x|||xx	cTCCTGGCTGGCTCGCca	TLR1	Toll-like receptor 2 [Camelus dromedarius]	-	-	-	-	-	-	-	--
miR-1386-z	MSTRG.19793	1105	1122	-19.31	gAGGACCGAACttcaaac	x||||||||x|xxxxxxx	cTCCTGGCTGGctcgcca	CORO7	coronin-7 isoform X6 [Camelus ferus]	-	-	-	-	-	-	-	--
miR-1386-z	MSTRG.1997	72	88	-17.99	cAGGACCG-CAGAGTtcg	x|||||||x|x|||:xxx	cTCCTGGCTGGCTCGcca	DACT2	dapper homolog 2 [Bos indicus x Bos taurus]	-	-	-	-	GO:0043231//intracellular membrane-bounded organelle	GO:0019901//protein kinase binding	GO:0000904//cell morphogenesis involved in differentiation;GO:0007155//cell adhesion;GO:0030097//hemopoiesis;GO:0032926//negative regulation of activin receptor signaling pathway;GO:0072044//collecting duct development	--
miR-1386-z	MSTRG.20434	1989	2006	-22.78	gAGGACCGACTctttcct	x|||||||||:xxxxxxx	cTCCTGGCTGGctcgcca	--	elongation factor G, mitochondrial isoform X2 [Ovis aries]	Organismal Systems	Sensory system	ko04742//Taste transduction	K08474	GO:0005924//cell-substrate adherens junction;GO:0031224//intrinsic component of membrane;GO:0043231//intracellular membrane-bounded organelle;GO:0044421//extracellular region part;GO:0044459//plasma membrane part	GO:0019904//protein domain specific binding;GO:0043169//cation binding;GO:0060089//molecular transducer activity	GO:0006357//regulation of transcription from RNA polymerase II promoter;GO:0007028//cytoplasm organization;GO:0007045//cell-substrate adherens junction assembly;GO:0007162//negative regulation of cell adhesion;GO:0007169//transmembrane receptor protein tyrosine kinase signaling pathway;GO:0007568//aging;GO:0007606//sensory perception of chemical stimulus;GO:0008284//positive regulation of cell pr…	--
miR-1386-z	MSTRG.21179	640	657	-26.04	cAGGACCGGCGGACCGga	x|||||||:|x||x||xx	cTCCTGGCTGGCTCGCca	--	LOW QUALITY PROTEIN: collagen alpha-1(IV) chain-like [Phocoena sinus]	-	-	-	-	-	-	-	--
miR-1386-z	MSTRG.21715	1248	1266	-19.25	cAGGACCGGGACGGGAGtc	x|||||||:xx||:|x|xx	cTCCTGGCTG-GCTCGCca	RASGRP2	RAS guanyl-releasing protein 2 isoform X4 [Rousettus aegyptiacus]	Human Diseases;Environmental Information Processing;Environmental Information Processing;Environmental Information Processing;Organismal Systems;Organismal Systems	Cancer: overview;Signal transduction;Signal transduction;Signal transduction;Immune system;Immune system	ko05200//Pathways in cancer;ko04010//MAPK signaling pathway;ko04014//Ras signaling pathway;ko04015//Rap1 signaling pathway;ko04062//Chemokine signaling pathway;ko04611//Platelet activation	K12361;K12361;K12361;K12361;K12361;K12361	GO:0031253//cell projection membrane;GO:0044444//cytoplasmic part	GO:0008289//lipid binding;GO:0046872//metal ion binding	GO:0001775//cell activation;GO:0007599//hemostasis;GO:0016049//cell growth;GO:0043087//regulation of GTPase activity;GO:0051592//response to calcium ion	--
miR-1386-z	MSTRG.23823	380	396	-18.69	cAGGACCGAG-GACTGga	x||||||||xx||x:|xx	cTCCTGGCTGGCTCGCca	--	PREDICTED: arginyl aminopeptidase-like 1 [Bison bison bison]	-	-	-	-	-	-	-	--
miR-1386-z	MSTRG.24397	911	928	-19.07	gAGGACCGGggtccttct	x|||||||:xxxxxxxxx	cTCCTGGCTggctcgcca	NACAD	NAC-alpha domain-containing protein 1 isoform X4 [Bos indicus x Bos taurus]	-	-	-	-	GO:0044424//intracellular part	-	GO:0008104//protein localization;GO:0051234//establishment of localization	--
miR-1386-z	MSTRG.26738	5362	5379	-20.16	tAGGACCGTCCCGGTcga	x|||||||x||x:|:xxx	cTCCTGGCTGGCTCGcca	--	PREDICTED: serine/threonine-protein kinase pim-3 [Bos mutus]	-	-	-	-	-	-	-	--
miR-1386-z	MSTRG.26794	6063	6080	-24.3	aAGGACCGGGCCCGCGgc	x|||||||:x|xx|||xx	cTCCTGGCTGGCTCGCca	SHANK3	LOW QUALITY PROTEIN: SH3 and multiple ankyrin repeat domains protein 3 [Cervus elaphus]	Organismal Systems	Nervous system	ko04724//Glutamatergic synapse	K15009	GO:0014069//postsynaptic density;GO:0031090//organelle membrane;GO:0044309//neuron spine;GO:0044424//intracellular part;GO:0097060//synaptic membrane	GO:0008092//cytoskeletal protein binding;GO:0019904//protein domain specific binding;GO:0030159//receptor signaling complex scaffold activity;GO:0035254//glutamate receptor binding;GO:0046914//transition metal ion binding	GO:0001662//behavioral fear response;GO:0006461//protein complex assembly;GO:0006884//cell volume homeostasis;GO:0007611//learning or memory;GO:0007625//grooming behavior;GO:0007626//locomotory behavior;GO:0009887//organ morphogenesis;GO:0009967//positive regulation of signal transduction;GO:0021879//forebrain neuron differentiation;GO:0031223//auditory behavior;GO:0032231//regulation of actin fi…	--
miR-1386-z	MSTRG.29222	3541	3557	-21.95	gAGGACCG-TCGACCtcc	x|||||||x:|||x|xxx	cTCCTGGCTGGCTCGcca	--	serine/arginine repetitive matrix protein 1-like [Zalophus californianus]	-	-	-	-	GO:0042579//microbody	GO:0005515//protein binding;GO:0016647//oxidoreductase activity, acting on the CH-NH group of donors, oxygen as acceptor	GO:0006596//polyamine biosynthetic process;GO:0006598//polyamine catabolic process;GO:0031328//positive regulation of cellular biosynthetic process;GO:0044710//single-organism metabolic process;GO:0051234//establishment of localization	--
miR-1386-z	MSTRG.33171	151	172	-31.83	gAGGACCGCGACGACGAGCGgt	x|||||||xx||xx||||||xx	cTCCTGGC--TG--GCTCGCca	--	rho guanine nucleotide exchange factor 9 isoform X3 [Bos taurus]	-	-	-	-	-	-	GO:0035023//regulation of Rho protein signal transduction	--
miR-1386-z	MSTRG.4090	6406	6424	-22.63	tAGGACCGGTCCGTGTGcc	x|||||||:x|||x|:|xx	cTCCTGGCT-GGCTCGCca	--	PREDICTED: basic salivary proline-rich protein 1-like isoform X2 [Bos indicus]	-	-	-	-	GO:0031224//intrinsic component of membrane;GO:0044421//extracellular region part	GO:0043169//cation binding;GO:0060089//molecular transducer activity	GO:0007162//negative regulation of cell adhesion;GO:0007169//transmembrane receptor protein tyrosine kinase signaling pathway;GO:0007606//sensory perception of chemical stimulus;GO:0010596//negative regulation of endothelial cell migration;GO:0045765//regulation of angiogenesis;GO:0048869//cellular developmental process;GO:0050922//negative regulation of chemotaxis	--
miR-1386-z	MSTRG.6791	4752	4770	-23.96	gAGGACCGGACCCAGAGag	x|||||||x|||x||x|xx	cTCCTGGC-TGGCTCGCca	--	-	-	-	-	-	-	-	-	--
miR-1386-z	MSTRG.9480	1769	1786	-22.12	gAGGACCGCCTctcagtg	x|||||||x|:xxxxxxx	cTCCTGGCTGGctcgcca	CDC42BPB	serine/threonine-protein kinase MRCK beta isoform X2 [Bos indicus x Bos taurus]	-	-	-	-	GO:0016020//membrane;GO:0030054//cell junction;GO:0031988//membrane-bounded vesicle;GO:0044430//cytoskeletal part	GO:0004672//protein kinase activity;GO:0017016//Ras GTPase binding;GO:0032550//purine ribonucleoside binding;GO:0046872//metal ion binding	GO:0006464//cellular protein modification process;GO:0006796//phosphate-containing compound metabolic process;GO:0007165//signal transduction;GO:0030036//actin cytoskeleton organization;GO:0048870//cell motility	--
miR-1386-z	MSTRG.9970	389	409	-19.22	cAGGACCGGGACCCCGGCctc	x|||||||:xxx||x:||xxx	cTCCTGGCT---GGCTCGcca	RECQL4	ATP-dependent DNA helicase Q4 isoform X2 [Bos indicus x Bos taurus]	-	-	-	-	GO:0043231//intracellular membrane-bounded organelle	GO:0000217//DNA secondary structure binding;GO:0004003//ATP-dependent DNA helicase activity;GO:0032550//purine ribonucleoside binding;GO:0046914//transition metal ion binding	GO:0006259//DNA metabolic process;GO:0007063//regulation of sister chromatid cohesion;GO:0009887//organ morphogenesis;GO:0032392//DNA geometric change;GO:0042127//regulation of cell proliferation	--
miR-335-y	MSTRG.1430	473	496	-12.96	tAAAAGTATACTAAAGGCGAgacg	x|||||||x|x|||x|:x||xxxx	tTTTTCAT-T-ATTGCTCCTgacc	FBXO30	PREDICTED: F-box only protein 30 [Bison bison bison]	-	-	-	-	-	GO:0004721//phosphoprotein phosphatase activity;GO:0019787//ubiquitin-like protein transferase activity;GO:0030247//polysaccharide binding;GO:0046914//transition metal ion binding	GO:0006470//protein dephosphorylation;GO:0032446//protein modification by small protein conjugation	--
miR-335-y	MSTRG.27704	559	583	-11.78	gAAAAGTAGACCAAATGATCGCTag	x|||||||:xxxx||:||xx:||xx	tTTTTCATTA---TTGCTCCTGAcc	pol	PREDICTED: endogenous retrovirus group K member 19 Env polyprotein-like [Bison bison bison]	-	-	-	-	GO:0019012//virion;GO:0030131//clathrin adaptor complex;GO:0030135//coated vesicle;GO:0036464//cytoplasmic ribonucleoprotein granule	GO:0000175//3'-5'-exoribonuclease activity;GO:0008289//lipid binding;GO:0015631//tubulin binding;GO:0016740//transferase activity;GO:0043167//ion binding;GO:0044822//poly(A) RNA binding	GO:0001649//osteoblast differentiation;GO:0002237//response to molecule of bacterial origin;GO:0006259//DNA metabolic process;GO:0007009//plasma membrane organization;GO:0007623//circadian rhythm;GO:0022618//ribonucleoprotein complex assembly;GO:0043488//regulation of mRNA stability;GO:0045597//positive regulation of cell differentiation;GO:0045807//positive regulation of endocytosis;GO:0090501//…	--
miR-335-y	MSTRG.3598	1222	1244	-11.37	aAAAAGTAAGTCAAGACTACccg	x||||||||x|x|x||xx||xxx	tTTTTCATT-ATTGCTCCTGacc	OPTN	PREDICTED: optineurin isoform X2 [Bos mutus]	Cellular Processes	Transport and catabolism	ko04137//Mitophagy - animal	K19946	-	-	-	--
miR-493-x	MSTRG.4478	1557	1578	-15.43	gACATGTACTGACTCActgatt	x||||||||::x|:x|xxxxxx	tTGTACATGGTAGGCTttcatt	F52C9.6	endonuclease-reverse transcriptase [Babesia ovata]	-	-	-	-	-	-	-	--
miR-136-x	MSTRG.1430	1104	1125	-17.76	aGAGGTAAACAATTCAATGAaa	x|||||||||||xx|x|:x|xx	aCTCCATTTGTTTTGATGATgg	FBXO30	PREDICTED: F-box only protein 30 [Bison bison bison]	-	-	-	-	-	GO:0004721//phosphoprotein phosphatase activity;GO:0019787//ubiquitin-like protein transferase activity;GO:0030247//polysaccharide binding;GO:0046914//transition metal ion binding	GO:0006470//protein dephosphorylation;GO:0032446//protein modification by small protein conjugation	--
miR-136-x	MSTRG.33108	248	268	-12.09	cGAGGTAA-TGGACCAAGTcga	x|||||||x:::|x|x|x|xxx	aCTCCATTTGTTTTGATGAtgg	SMC1A	structural maintenance of chromosomes 1A [Phyllostomus discolor]	Cellular Processes;Cellular Processes	Cell growth and death;Cell growth and death	ko04110//Cell cycle;ko04114//Oocyte meiosis	K06636;K06636	GO:0000228//nuclear chromosome;GO:0000776//kinetochore;GO:0008278//cohesin complex;GO:0044444//cytoplasmic part	GO:0003723//RNA binding;GO:0003774//motor activity;GO:0016616//oxidoreductase activity, acting on the CH-OH group of donors, NAD or NADP as acceptor;GO:0032403//protein complex binding;GO:0032550//purine ribonucleoside binding;GO:0046983//protein dimerization activity	GO:0000075//cell cycle checkpoint;GO:0000087//mitotic M phase;GO:0000278//mitotic cell cycle;GO:0000280//nuclear division;GO:0000377//RNA splicing, via transesterification reactions with bulged adenosine as nucleophile;GO:0000819//sister chromatid segregation;GO:0006259//DNA metabolic process;GO:0007051//spindle organization;GO:0007062//sister chromatid cohesion;GO:0009628//response to abiotic st…	--
miR-136-x	MSTRG.3753	817	839	-15.55	cGAGGTAATCGTAGTTTACTAaa	x|||||||x|:x|::|x||||xx	aCTCCATTTGTTTTGA-TGATgg	WAC	WW domain-containing adapter protein with coiled-coil isoform X2 [Bos taurus]	-	-	-	-	GO:0016604//nuclear body;GO:0030529//intracellular ribonucleoprotein complex	GO:0001099//basal RNA polymerase II transcription machinery binding	GO:0000077//DNA damage checkpoint;GO:0006355//regulation of transcription, DNA-templated;GO:0006513//protein monoubiquitination;GO:0010508//positive regulation of autophagy;GO:0031330//negative regulation of cellular catabolic process;GO:0033523//histone H2B ubiquitination	--
miR-9226-x	MSTRG.1226	901	923	-24.37	aCCAGGGACCCCAGGTCGACGtg	x||||||||xxx|:|:|xx||xx	aGGTCCCTG---TTCGGGCGCca	COL18A1	collagen alpha-1(XVIII) chain isoform X6 [Orcinus orca]	Organismal Systems	Digestive system	ko04974//Protein digestion and absorption	K06823	GO:0005581//collagen trimer;GO:0031988//membrane-bounded vesicle;GO:0044420//extracellular matrix component;GO:0044421//extracellular region part;GO:0044432//endoplasmic reticulum part	GO:0005515//protein binding;GO:0043169//cation binding	GO:0003382//epithelial cell morphogenesis;GO:0006950//response to stress;GO:0022411//cellular component disassembly;GO:0022610//biological adhesion;GO:0030334//regulation of cell migration;GO:0032963//collagen metabolic process;GO:0042127//regulation of cell proliferation;GO:0042221//response to chemical;GO:0043062//extracellular structure organization;GO:0048646//anatomical structure formation i…	--
miR-9226-x	MSTRG.13727	3	22	-16.03	gCCAGGGAGAActattcttg	x|||||||x||xxxxxxxxx	aGGTCCCTGTTcgggcgcca	--	collagen alpha-1(II) chain-like [Bos taurus]	-	-	-	-	-	-	-	--
miR-9226-x	MSTRG.14261	2580	2599	-26.37	cCCAGGGAAACCCCCGCtac	x|||||||x|xx|||||xxx	aGGTCCCTGTTCGGGCGcca	--	hCG2014900 [Homo sapiens]	-	-	-	-	-	-	-	--
miR-9226-x	MSTRG.18801	908	927	-23.39	tCCAGGGACTACGATGTGac	x||||||||x|xxx:|:|xx	aGGTCCCTGTTCGGGCGCca	MKI67	PREDICTED: antigen KI-67 [Bos mutus]	-	-	-	-	GO:0005694//chromosome;GO:0043231//intracellular membrane-bounded organelle	GO:0003723//RNA binding;GO:0005515//protein binding;GO:0036094//small molecule binding	GO:0000280//nuclear division;GO:0009408//response to heat;GO:0010033//response to organic substance;GO:0031099//regeneration;GO:0044260//cellular macromolecule metabolic process;GO:0044763//single-organism cellular process;GO:1903510//mucopolysaccharide metabolic process	--
miR-9226-x	MSTRG.18859	2433	2453	-24.2	cCCAGGGATCCGACCCGaccc	x|||||||:xx|x||||xxxx	aGGTCCCTGTTC-GGGCgcca	TLR1	Toll-like receptor 2 [Camelus dromedarius]	-	-	-	-	-	-	-	--
miR-9226-x	MSTRG.20434	13342	13361	-21.55	aCCAGGGACTGGTggaacga	x||||||||x:|:xxxxxxx	aGGTCCCTGTTCGggcgcca	--	elongation factor G, mitochondrial isoform X2 [Ovis aries]	Organismal Systems	Sensory system	ko04742//Taste transduction	K08474	GO:0005924//cell-substrate adherens junction;GO:0031224//intrinsic component of membrane;GO:0043231//intracellular membrane-bounded organelle;GO:0044421//extracellular region part;GO:0044459//plasma membrane part	GO:0019904//protein domain specific binding;GO:0043169//cation binding;GO:0060089//molecular transducer activity	GO:0006357//regulation of transcription from RNA polymerase II promoter;GO:0007028//cytoplasm organization;GO:0007045//cell-substrate adherens junction assembly;GO:0007162//negative regulation of cell adhesion;GO:0007169//transmembrane receptor protein tyrosine kinase signaling pathway;GO:0007568//aging;GO:0007606//sensory perception of chemical stimulus;GO:0008284//positive regulation of cell pr…	--
miR-9226-x	MSTRG.20629	433	452	-24.93	aCCAGGGACCCACCACCGgc	x||||||||xxx||xx||xx	aGGTCCCTGTTCGGGCGCca	ARHGEF10	rho guanine nucleotide exchange factor 10 isoform X1 [Bos indicus x Bos taurus]	-	-	-	-	GO:0005815//microtubule organizing center	GO:0005088//Ras guanyl-nucleotide exchange factor activity;GO:0008092//cytoskeletal protein binding	GO:0007052//mitotic spindle organization;GO:0032233//positive regulation of actin filament bundle assembly;GO:0032292//peripheral nervous system axon ensheathment;GO:0043087//regulation of GTPase activity	--
miR-9226-x	MSTRG.21019	305	324	-21.91	gCCAGGGACCTGTTCtacgc	x||||||||xx|::|xxxxx	aGGTCCCTGTTCGGGcgcca	RIC8A	synembryn-A isoform X1 [Delphinapterus leucas]	-	-	-	-	-	-	-	--
miR-9226-x	MSTRG.26738	7769	7788	-26.9	cCCAGGGACGGACGCACGga	x||||||||::x|x|x||xx	aGGTCCCTGTTCGGGCGCca	--	PREDICTED: serine/threonine-protein kinase pim-3 [Bos mutus]	-	-	-	-	-	-	-	--
miR-9226-x	MSTRG.26794	5044	5062	-26.12	cCCAGGGACTT-CCAGTGgc	x||||||||xxx||x|:|xx	aGGTCCCTGTTCGGGCGCca	SHANK3	LOW QUALITY PROTEIN: SH3 and multiple ankyrin repeat domains protein 3 [Cervus elaphus]	Organismal Systems	Nervous system	ko04724//Glutamatergic synapse	K15009	GO:0014069//postsynaptic density;GO:0031090//organelle membrane;GO:0044309//neuron spine;GO:0044424//intracellular part;GO:0097060//synaptic membrane	GO:0008092//cytoskeletal protein binding;GO:0019904//protein domain specific binding;GO:0030159//receptor signaling complex scaffold activity;GO:0035254//glutamate receptor binding;GO:0046914//transition metal ion binding	GO:0001662//behavioral fear response;GO:0006461//protein complex assembly;GO:0006884//cell volume homeostasis;GO:0007611//learning or memory;GO:0007625//grooming behavior;GO:0007626//locomotory behavior;GO:0009887//organ morphogenesis;GO:0009967//positive regulation of signal transduction;GO:0021879//forebrain neuron differentiation;GO:0031223//auditory behavior;GO:0032231//regulation of actin fi…	--
miR-9226-x	MSTRG.29222	2679	2698	-29.38	tCCAGGGACAGGGTCGgtag	x|||||||||:|x:||xxxx	aGGTCCCTGTTCGGGCgcca	--	serine/arginine repetitive matrix protein 1-like [Zalophus californianus]	-	-	-	-	GO:0042579//microbody	GO:0005515//protein binding;GO:0016647//oxidoreductase activity, acting on the CH-NH group of donors, oxygen as acceptor	GO:0006596//polyamine biosynthetic process;GO:0006598//polyamine catabolic process;GO:0031328//positive regulation of cellular biosynthetic process;GO:0044710//single-organism metabolic process;GO:0051234//establishment of localization	--
miR-9226-x	MSTRG.4090	11646	11664	-32.14	tCCAGGGAGGAGTTC-CGgt	x|||||||x:||::|x||xx	aGGTCCCTGTTCGGGCGCca	--	PREDICTED: basic salivary proline-rich protein 1-like isoform X2 [Bos indicus]	-	-	-	-	GO:0031224//intrinsic component of membrane;GO:0044421//extracellular region part	GO:0043169//cation binding;GO:0060089//molecular transducer activity	GO:0007162//negative regulation of cell adhesion;GO:0007169//transmembrane receptor protein tyrosine kinase signaling pathway;GO:0007606//sensory perception of chemical stimulus;GO:0010596//negative regulation of endothelial cell migration;GO:0045765//regulation of angiogenesis;GO:0048869//cellular developmental process;GO:0050922//negative regulation of chemotaxis	--
miR-9226-x	MSTRG.4101	223	242	-26.53	cCCAGGGACAGGGTCCCctc	x|||||||||:|x:|x|xxx	aGGTCCCTGTTCGGGCGcca	--	-	-	-	-	-	-	-	-	--
miR-9226-x	MSTRG.6400	1118	1135	-21.02	aCCAGGGAGA--CCCGAGac	x|||||||x|xx||||x|xx	aGGTCCCTGTTCGGGCGCca	--	-	-	-	-	-	-	-	-	--
miR-9226-x	MSTRG.6791	5214	5230	-29.19	tCCAGGGAC---CCCGGGtc	x||||||||xxx||||x|xx	aGGTCCCTGTTCGGGCGCca	--	-	-	-	-	-	-	-	-	--
miR-9226-x	MSTRG.9556	747	768	-28.99	aCCAGGGACACGAGTCCGTccc	x|||||||||xx||:|||:xxx	aGGTCCCTGT--TCGGGCGcca	--	-	-	-	-	-	-	-	-	--
miR-299-y	MSTRG.1430	651	672	-19.12	cATACACCATaaagactctgtg	x|||||||x|xxxxxxxxxxxx	gTATGTGGGAcggtaaaccgct	FBXO30	PREDICTED: F-box only protein 30 [Bison bison bison]	-	-	-	-	-	GO:0004721//phosphoprotein phosphatase activity;GO:0019787//ubiquitin-like protein transferase activity;GO:0030247//polysaccharide binding;GO:0046914//transition metal ion binding	GO:0006470//protein dephosphorylation;GO:0032446//protein modification by small protein conjugation	--
miR-299-y	MSTRG.27708	103	121	-16.3	aATACACCATT---TTTGGgtg	x|||||||x|xxxx|||||xxx	gTATGTGGGACGGTAAACCgct	MAD2L1	mitotic spindle assembly checkpoint protein MAD2A [Pongo abelii]	Human Diseases;Cellular Processes;Cellular Processes;Organismal Systems	Infectious disease: viral;Cell growth and death;Cell growth and death;Endocrine system	ko05166//Human T-cell leukemia virus 1 infection;ko04110//Cell cycle;ko04114//Oocyte meiosis;ko04914//Progesterone-mediated oocyte maturation	K02537;K02537;K02537;K02537	GO:0000776//kinetochore;GO:0005819//spindle;GO:0043231//intracellular membrane-bounded organelle;GO:0044444//cytoplasmic part;GO:0046930//pore complex	GO:0046983//protein dimerization activity	GO:0000087//mitotic M phase;GO:0030071//regulation of mitotic metaphase/anaphase transition;GO:0032435//negative regulation of proteasomal ubiquitin-dependent protein catabolic process;GO:0035556//intracellular signal transduction;GO:0042981//regulation of apoptotic process;GO:0045931//positive regulation of mitotic cell cycle;GO:0051439//regulation of ubiquitin-protein ligase activity involved i…	--
miR-299-y	MSTRG.4478	1267	1289	-16.29	aATACACCGCCCCCAcccccacg	x|||||||x|xx|||xxxxxxxx	gTATGTGG-GACGGTaaaccgct	F52C9.6	endonuclease-reverse transcriptase [Babesia ovata]	-	-	-	-	-	-	-	--
miR-6519-z	MSTRG.11118	2449	2470	-16.31	cTCGTCGCGGCTTGggacctgt	x|||||||xx||||xxxxxxxx	tAGCAGCGG-GAACagtaaaaa	PLEKHH3	pleckstrin homology domain-containing family H member 3 isoform X3 [Bos taurus]	-	-	-	-	GO:0043232//intracellular non-membrane-bounded organelle;GO:0044421//extracellular region part	-	GO:0050794//regulation of cellular process	--
miR-542-y	MSTRG.28465	1038	1058	-13.83	tCACTGTCTC-TTCGTCACTtt	x||||||||xx:|xx|x|||xx	tGTGACAGATTGATAACTGAaa	--	Barrier-to-autointegration factor [Varanus komodoensis]	Human Diseases	Infectious disease: viral	ko05168//Herpes simplex virus 1 infection	K09228	GO:0031224//intrinsic component of membrane;GO:0042579//microbody	GO:0005515//protein binding;GO:0016647//oxidoreductase activity, acting on the CH-NH group of donors, oxygen as acceptor;GO:0043168//anion binding	GO:0006596//polyamine biosynthetic process;GO:0006598//polyamine catabolic process;GO:0031328//positive regulation of cellular biosynthetic process;GO:0044710//single-organism metabolic process	--
miR-542-y	MSTRG.4478	4233	4253	-11.73	tCACTGTC-ACCTGCTctccct	x|||||||x|x||:x|xxxxxx	tGTGACAGATTGATAActgaaa	F52C9.6	endonuclease-reverse transcriptase [Babesia ovata]	-	-	-	-	-	-	-	--
miR-503-x	MSTRG.11118	2451	2470	-16.31	cTCGTCGCGGCTTGggacct	x|||||||xx||||xxxxxx	tAGCAGCGG-GAACagtaaa	PLEKHH3	pleckstrin homology domain-containing family H member 3 isoform X3 [Bos taurus]	-	-	-	-	GO:0043232//intracellular non-membrane-bounded organelle;GO:0044421//extracellular region part	-	GO:0050794//regulation of cellular process	--
miR-370-y	MSTRG.27708	387	408	-23.6	aGGACGACATCAatacccgacc	x|||||||x:||xxxxxxxxxx	gCCTGCTGGGGTggaacctggt	MAD2L1	mitotic spindle assembly checkpoint protein MAD2A [Pongo abelii]	Human Diseases;Cellular Processes;Cellular Processes;Organismal Systems	Infectious disease: viral;Cell growth and death;Cell growth and death;Endocrine system	ko05166//Human T-cell leukemia virus 1 infection;ko04110//Cell cycle;ko04114//Oocyte meiosis;ko04914//Progesterone-mediated oocyte maturation	K02537;K02537;K02537;K02537	GO:0000776//kinetochore;GO:0005819//spindle;GO:0043231//intracellular membrane-bounded organelle;GO:0044444//cytoplasmic part;GO:0046930//pore complex	GO:0046983//protein dimerization activity	GO:0000087//mitotic M phase;GO:0030071//regulation of mitotic metaphase/anaphase transition;GO:0032435//negative regulation of proteasomal ubiquitin-dependent protein catabolic process;GO:0035556//intracellular signal transduction;GO:0042981//regulation of apoptotic process;GO:0045931//positive regulation of mitotic cell cycle;GO:0051439//regulation of ubiquitin-protein ligase activity involved i…	--
miR-497-x	MSTRG.10600	3088	3108	-18.32	tTCGTCGTCTCGGC-CCGAGtt	x|||||||x|x|:|x||:|:xx	cAGCAGCACA-CTGTGGTTTgt	Qrich2	glutamine-rich protein 2 isoform X4 [Bos taurus]	-	-	-	-	GO:0042579//microbody	GO:0005515//protein binding;GO:0016647//oxidoreductase activity, acting on the CH-NH group of donors, oxygen as acceptor	GO:0006596//polyamine biosynthetic process;GO:0006598//polyamine catabolic process;GO:0031328//positive regulation of cellular biosynthetic process;GO:0044710//single-organism metabolic process	--
miR-497-x	MSTRG.11118	2034	2055	-25.82	gTCGTCGTCTCGCACTCGGAcg	x|||||||x|x:|||x|::|xx	cAGCAGCACACTGTG-GTTTgt	PLEKHH3	pleckstrin homology domain-containing family H member 3 isoform X3 [Bos taurus]	-	-	-	-	GO:0043232//intracellular non-membrane-bounded organelle;GO:0044421//extracellular region part	-	GO:0050794//regulation of cellular process	--
miR-497-x	MSTRG.1430	734	758	-23.08	tTCGTCGTCGGTTTGAAGCCCAAca	x|||||||x|xxx|||x:||x||xx	cAGCAGCA-C---ACTGTGGTTTgt	FBXO30	PREDICTED: F-box only protein 30 [Bison bison bison]	-	-	-	-	-	GO:0004721//phosphoprotein phosphatase activity;GO:0019787//ubiquitin-like protein transferase activity;GO:0030247//polysaccharide binding;GO:0046914//transition metal ion binding	GO:0006470//protein dephosphorylation;GO:0032446//protein modification by small protein conjugation	--
miR-497-x	MSTRG.27704	1750	1767	-15.91	tTCGTCGTC--AT-CTAAAcg	x|||||||xxx|:x|:|||xx	cAGCAGCACACTGTGGTTTgt	pol	PREDICTED: endogenous retrovirus group K member 19 Env polyprotein-like [Bison bison bison]	-	-	-	-	GO:0019012//virion;GO:0030131//clathrin adaptor complex;GO:0030135//coated vesicle;GO:0036464//cytoplasmic ribonucleoprotein granule	GO:0000175//3'-5'-exoribonuclease activity;GO:0008289//lipid binding;GO:0015631//tubulin binding;GO:0016740//transferase activity;GO:0043167//ion binding;GO:0044822//poly(A) RNA binding	GO:0001649//osteoblast differentiation;GO:0002237//response to molecule of bacterial origin;GO:0006259//DNA metabolic process;GO:0007009//plasma membrane organization;GO:0007623//circadian rhythm;GO:0022618//ribonucleoprotein complex assembly;GO:0043488//regulation of mRNA stability;GO:0045597//positive regulation of cell differentiation;GO:0045807//positive regulation of endocytosis;GO:0090501//…	--
miR-497-x	MSTRG.4478	4129	4148	-16.85	tTCGTCGTGA-ACCCCGttcc	x||||||||xx||x||:xxxx	cAGCAGCACACTGTGGTttgt	F52C9.6	endonuclease-reverse transcriptase [Babesia ovata]	-	-	-	-	-	-	-	--
miR-432-x	MSTRG.10600	2953	2973	-17.22	aGAACCTCCTCGAATcgaagg	x|||||||x||x|x|xxxxxx	tCTTGGAGTAGGTCAttgggt	Qrich2	glutamine-rich protein 2 isoform X4 [Bos taurus]	-	-	-	-	GO:0042579//microbody	GO:0005515//protein binding;GO:0016647//oxidoreductase activity, acting on the CH-NH group of donors, oxygen as acceptor	GO:0006596//polyamine biosynthetic process;GO:0006598//polyamine catabolic process;GO:0031328//positive regulation of cellular biosynthetic process;GO:0044710//single-organism metabolic process	--
miR-432-x	MSTRG.11118	1067	1087	-22.23	gGAACCTCCGCTAGTGAaggg	x|||||||xx|:|||:|xxxx	tCTTGGAGTAGGTCATTgggt	PLEKHH3	pleckstrin homology domain-containing family H member 3 isoform X3 [Bos taurus]	-	-	-	-	GO:0043232//intracellular non-membrane-bounded organelle;GO:0044421//extracellular region part	-	GO:0050794//regulation of cellular process	--
miR-432-x	MSTRG.1430	1416	1434	-25.08	gGAACCTC--TGGGTAACCta	x|||||||xx:x:||||||xx	tCTTGGAGTAGGTCATTGGgt	FBXO30	PREDICTED: F-box only protein 30 [Bison bison bison]	-	-	-	-	-	GO:0004721//phosphoprotein phosphatase activity;GO:0019787//ubiquitin-like protein transferase activity;GO:0030247//polysaccharide binding;GO:0046914//transition metal ion binding	GO:0006470//protein dephosphorylation;GO:0032446//protein modification by small protein conjugation	--
miR-432-x	MSTRG.28097	139	160	-14.53	gGAACCTCCGTGAAGTtggaga	x|||||||x:|xx|||xxxxxx	tCTTGGAG-TAGGTCAttgggt	ZNF462	PREDICTED: zinc finger protein 462 isoform X4 [Bos indicus]	-	-	-	-	GO:0043231//intracellular membrane-bounded organelle	GO:0003676//nucleic acid binding;GO:0043169//cation binding	GO:0006357//regulation of transcription from RNA polymerase II promoter;GO:0051100//negative regulation of binding;GO:0051276//chromosome organization	--
miR-432-x	MSTRG.28465	84	101	-15.57	aGAACCTC--CCA-TAAagga	x|||||||xx|||x|||xxxx	tCTTGGAGTAGGTCATTgggt	--	Barrier-to-autointegration factor [Varanus komodoensis]	Human Diseases	Infectious disease: viral	ko05168//Herpes simplex virus 1 infection	K09228	GO:0031224//intrinsic component of membrane;GO:0042579//microbody	GO:0005515//protein binding;GO:0016647//oxidoreductase activity, acting on the CH-NH group of donors, oxygen as acceptor;GO:0043168//anion binding	GO:0006596//polyamine biosynthetic process;GO:0006598//polyamine catabolic process;GO:0031328//positive regulation of cellular biosynthetic process;GO:0044710//single-organism metabolic process	--
miR-432-x	MSTRG.30256	905	925	-19.1	aGAACCTCGAACGGAAAgtac	x|||||||:xx|:|x||xxxx	tCTTGGAGTAGGTCATTgggt	TAF7	transcription initiation factor TFIID subunit 7 [Ovis aries]	Genetic Information Processing	Transcription	ko03022//Basal transcription factors	K03132	-	-	-	--
miR-432-x	MSTRG.3598	644	666	-25.34	cGAACCTCCGCACGGTGGACCca	x|||||||xx|x|:||:x|||xx	tCTTGGAGTAG-GTCAT-TGGgt	OPTN	PREDICTED: optineurin isoform X2 [Bos mutus]	Cellular Processes	Transport and catabolism	ko04137//Mitophagy - animal	K19946	-	-	-	--
miR-432-x	MSTRG.3753	1324	1347	-17.79	gGAACCTCTGTGTATGCTAGCacc	x|||||||x:|x:|x|x||:|xxx	tCTTGGAG-TAGGT-C-ATTGggt	WAC	WW domain-containing adapter protein with coiled-coil isoform X2 [Bos taurus]	-	-	-	-	GO:0016604//nuclear body;GO:0030529//intracellular ribonucleoprotein complex	GO:0001099//basal RNA polymerase II transcription machinery binding	GO:0000077//DNA damage checkpoint;GO:0006355//regulation of transcription, DNA-templated;GO:0006513//protein monoubiquitination;GO:0010508//positive regulation of autophagy;GO:0031330//negative regulation of cellular catabolic process;GO:0033523//histone H2B ubiquitination	--
miR-432-x	MSTRG.5822	1568	1588	-14.27	aGAACCTCCTTTACTGttgag	x|||||||x|::|x|:xxxxx	tCTTGGAGTAGGTCATtgggt	--	-	-	-	-	-	-	-	-	--
miR-493-y	MSTRG.10600	1858	1879	-19.75	cCTTCCAGGGGACctcttcctt	x|||||||:x|||xxxxxxxxx	tGAAGGTCTACTGtgtgccagg	Qrich2	glutamine-rich protein 2 isoform X4 [Bos taurus]	-	-	-	-	GO:0042579//microbody	GO:0005515//protein binding;GO:0016647//oxidoreductase activity, acting on the CH-NH group of donors, oxygen as acceptor	GO:0006596//polyamine biosynthetic process;GO:0006598//polyamine catabolic process;GO:0031328//positive regulation of cellular biosynthetic process;GO:0044710//single-organism metabolic process	--
miR-493-y	MSTRG.11118	3191	3213	-16.72	tCTTCCAGTTCCTCCCACctcgg	x|||||||x|xxx|x|||xxxxx	tGAAGGTCTACT-GTGTGccagg	PLEKHH3	pleckstrin homology domain-containing family H member 3 isoform X3 [Bos taurus]	-	-	-	-	GO:0043232//intracellular non-membrane-bounded organelle;GO:0044421//extracellular region part	-	GO:0050794//regulation of cellular process	--
miR-493-y	MSTRG.33108	511	532	-18.28	tCTTCCAGAGTCCGAGGGGTgc	x||||||||xxx|:x:x|||xx	tGAAGGTCTACTGTGTGCCAgg	SMC1A	structural maintenance of chromosomes 1A [Phyllostomus discolor]	Cellular Processes;Cellular Processes	Cell growth and death;Cell growth and death	ko04110//Cell cycle;ko04114//Oocyte meiosis	K06636;K06636	GO:0000228//nuclear chromosome;GO:0000776//kinetochore;GO:0008278//cohesin complex;GO:0044444//cytoplasmic part	GO:0003723//RNA binding;GO:0003774//motor activity;GO:0016616//oxidoreductase activity, acting on the CH-OH group of donors, NAD or NADP as acceptor;GO:0032403//protein complex binding;GO:0032550//purine ribonucleoside binding;GO:0046983//protein dimerization activity	GO:0000075//cell cycle checkpoint;GO:0000087//mitotic M phase;GO:0000278//mitotic cell cycle;GO:0000280//nuclear division;GO:0000377//RNA splicing, via transesterification reactions with bulged adenosine as nucleophile;GO:0000819//sister chromatid segregation;GO:0006259//DNA metabolic process;GO:0007051//spindle organization;GO:0007062//sister chromatid cohesion;GO:0009628//response to abiotic st…	--
miR-1296-x	MSTRG.18801	2494	2513	-17.81	cATCCCGGCTCGGccacgcc	x|||||||xx|x|xxxxxxx	tTAGGGCCCTGGCtccatct	MKI67	PREDICTED: antigen KI-67 [Bos mutus]	-	-	-	-	GO:0005694//chromosome;GO:0043231//intracellular membrane-bounded organelle	GO:0003723//RNA binding;GO:0005515//protein binding;GO:0036094//small molecule binding	GO:0000280//nuclear division;GO:0009408//response to heat;GO:0010033//response to organic substance;GO:0031099//regeneration;GO:0044260//cellular macromolecule metabolic process;GO:0044763//single-organism cellular process;GO:1903510//mucopolysaccharide metabolic process	--
miR-1296-x	MSTRG.20434	3618	3637	-33.56	gATCCCGGGACTGGGTTGgg	x||||||||||:|:|x|:xx	tTAGGGCCCTGGCTCCATct	--	elongation factor G, mitochondrial isoform X2 [Ovis aries]	Organismal Systems	Sensory system	ko04742//Taste transduction	K08474	GO:0005924//cell-substrate adherens junction;GO:0031224//intrinsic component of membrane;GO:0043231//intracellular membrane-bounded organelle;GO:0044421//extracellular region part;GO:0044459//plasma membrane part	GO:0019904//protein domain specific binding;GO:0043169//cation binding;GO:0060089//molecular transducer activity	GO:0006357//regulation of transcription from RNA polymerase II promoter;GO:0007028//cytoplasm organization;GO:0007045//cell-substrate adherens junction assembly;GO:0007162//negative regulation of cell adhesion;GO:0007169//transmembrane receptor protein tyrosine kinase signaling pathway;GO:0007568//aging;GO:0007606//sensory perception of chemical stimulus;GO:0008284//positive regulation of cell pr…	--
miR-1296-x	MSTRG.26738	11084	11102	-21.52	gATCCCGG-ACCGtctcccc	x|||||||x||||xxxxxxx	tTAGGGCCCTGGCtccatct	--	PREDICTED: serine/threonine-protein kinase pim-3 [Bos mutus]	-	-	-	-	-	-	-	--
miR-1296-x	MSTRG.29222	4716	4734	-22.89	gATCCCGG-AGGGGGGTAcc	x|||||||x|xx|:||||xx	tTAGGGCCCTGGCTCCATct	--	serine/arginine repetitive matrix protein 1-like [Zalophus californianus]	-	-	-	-	GO:0042579//microbody	GO:0005515//protein binding;GO:0016647//oxidoreductase activity, acting on the CH-NH group of donors, oxygen as acceptor	GO:0006596//polyamine biosynthetic process;GO:0006598//polyamine catabolic process;GO:0031328//positive regulation of cellular biosynthetic process;GO:0044710//single-organism metabolic process;GO:0051234//establishment of localization	--
miR-1296-x	MSTRG.29423	1375	1395	-19.47	tATCCCGG-ACCTTGAGtcgtc	x|||||||x|||xx|||xxxxx	tTAGGGCCCTGG--CTCcatct	FBN3	fibrillin-3 [Bos taurus]	-	-	-	-	-	-	GO:0007507//heart development;GO:0009887//organ morphogenesis;GO:0009987//cellular process	--
miR-1296-x	MSTRG.31464	1026	1045	-16.28	cATCCCGGtgggttctccct	x|||||||xxxxxxxxxxxx	tTAGGGCCctggctccatct	--	protein N-lysine methyltransferase METTL21A isoform X3 [Ovis aries]	Organismal Systems	Sensory system	ko04742//Taste transduction	K08474	GO:0005576//extracellular region;GO:0031224//intrinsic component of membrane;GO:0044424//intracellular part	GO:0005488//binding;GO:0060089//molecular transducer activity	GO:0001525//angiogenesis;GO:0007166//cell surface receptor signaling pathway;GO:0007606//sensory perception of chemical stimulus;GO:0040013//negative regulation of locomotion;GO:0048523//negative regulation of cellular process;GO:0051241//negative regulation of multicellular organismal process	--
miR-1296-x	MSTRG.4090	17300	17320	-20.83	aATCCCGGACACACGGGTccc	x|||||||xx||xx:|||xxx	tTAGGGCCC-TGGCTCCAtct	--	PREDICTED: basic salivary proline-rich protein 1-like isoform X2 [Bos indicus]	-	-	-	-	GO:0031224//intrinsic component of membrane;GO:0044421//extracellular region part	GO:0043169//cation binding;GO:0060089//molecular transducer activity	GO:0007162//negative regulation of cell adhesion;GO:0007169//transmembrane receptor protein tyrosine kinase signaling pathway;GO:0007606//sensory perception of chemical stimulus;GO:0010596//negative regulation of endothelial cell migration;GO:0045765//regulation of angiogenesis;GO:0048869//cellular developmental process;GO:0050922//negative regulation of chemotaxis	--
miR-1296-x	MSTRG.5784	604	623	-17.93	cATCCCGGAGTCcctagaac	x|||||||x::|xxxxxxxx	tTAGGGCCCTGGctccatct	SETMAR	mariner transposase [Homo sapiens]	Metabolism;Metabolism	Global and overview maps;Amino acid metabolism	ko01100//Metabolic pathways;ko00310//Lysine degradation	K11433;K11433	GO:0005634//nucleus;GO:0030139//endocytic vesicle;GO:0031224//intrinsic component of membrane;GO:0042995//cell projection;GO:0044427//chromosomal part	GO:0004520//endodeoxyribonuclease activity;GO:0018024//histone-lysine N-methyltransferase activity;GO:0019899//enzyme binding;GO:0043566//structure-specific DNA binding;GO:0046983//protein dimerization activity	GO:0006282//regulation of DNA repair;GO:0006303//double-strand break repair via nonhomologous end joining;GO:0006308//DNA catabolic process;GO:0007041//lysosomal transport;GO:0007093//mitotic cell cycle checkpoint;GO:0010452//histone H3-K36 methylation;GO:0010912//positive regulation of isomerase activity;GO:0010948//negative regulation of cell cycle process;GO:0016050//vesicle organization;GO:00…	--
miR-146-z	MSTRG.6896	147	171	-20.98	tACTCTTGGTGGTAAGGTCGTTCtg	x|||||||::xx||||||x:|:|xx	tTGAGAACTGA-ATTCCA-TAGGtt	ABCC4	TPA: ATP-binding cassette, sub-family C (CFTR/MRP), member 4, partial [Bos taurus]	Environmental Information Processing;Organismal Systems;Environmental Information Processing;Human Diseases	Signal transduction;Digestive system;Membrane transport;Drug resistance: antineoplastic	ko04024//cAMP signaling pathway;ko04976//Bile secretion;ko02010//ABC transporters;ko01523//Antifolate resistance	K05673;K05673;K05673;K05673	GO:0030667//secretory granule membrane;GO:0031224//intrinsic component of membrane	GO:0005253//anion channel activity;GO:0016616//oxidoreductase activity, acting on the CH-OH group of donors, NAD or NADP as acceptor;GO:0032550//purine ribonucleoside binding;GO:0042626//ATPase activity, coupled to transmembrane movement of substances	GO:0001775//cell activation;GO:0006821//chloride transport;GO:0007599//hemostasis;GO:0008284//positive regulation of cell proliferation;GO:0009719//response to endogenous stimulus;GO:0010033//response to organic substance;GO:0044710//single-organism metabolic process	--
miR-10955-z	MSTRG.18859	3045	3062	-17.4	gGGGGCATTTCAGtctcc	x|||||||x:|x|xxxxx	tCCCCGTACGGGCcacca	TLR1	Toll-like receptor 2 [Camelus dromedarius]	-	-	-	-	-	-	-	--
miR-10955-z	MSTRG.26271	2121	2138	-25.12	gGGGGCATCCCAGGgctg	x|||||||x||x||xxxx	tCCCCGTACGGGCCacca	NCAPD2	PREDICTED: condensin complex subunit 1 [Bos mutus]	-	-	-	-	GO:0000793//condensed chromosome;GO:0031981//nuclear lumen;GO:0043234//protein complex;GO:0044444//cytoplasmic part	GO:0005515//protein binding	GO:0000278//mitotic cell cycle;GO:0000279//M phase;GO:0000280//nuclear division;GO:0022402//cell cycle process;GO:0051276//chromosome organization	--
miR-10955-z	MSTRG.29222	8623	8640	-17.43	gGGGGCATcttttagagg	x|||||||xxxxxxxxxx	tCCCCGTAcgggccacca	--	serine/arginine repetitive matrix protein 1-like [Zalophus californianus]	-	-	-	-	GO:0042579//microbody	GO:0005515//protein binding;GO:0016647//oxidoreductase activity, acting on the CH-NH group of donors, oxygen as acceptor	GO:0006596//polyamine biosynthetic process;GO:0006598//polyamine catabolic process;GO:0031328//positive regulation of cellular biosynthetic process;GO:0044710//single-organism metabolic process;GO:0051234//establishment of localization	--
miR-10955-z	MSTRG.9556	973	990	-22.73	aGGGGCATCCCTttcttt	x|||||||x||:xxxxxx	tCCCCGTACGGGccacca	--	-	-	-	-	-	-	-	-	--
miR-221-x	MSTRG.10600	2024	2045	-17.22	aGGACCGTGTAGGACCCCTtct	x|||||||:|xxx||xx||xxx	aCCTGGCATACAATGTAGAttt	Qrich2	glutamine-rich protein 2 isoform X4 [Bos taurus]	-	-	-	-	GO:0042579//microbody	GO:0005515//protein binding;GO:0016647//oxidoreductase activity, acting on the CH-NH group of donors, oxygen as acceptor	GO:0006596//polyamine biosynthetic process;GO:0006598//polyamine catabolic process;GO:0031328//positive regulation of cellular biosynthetic process;GO:0044710//single-organism metabolic process	--
miR-221-x	MSTRG.4478	5596	5617	-13.77	cGGACCGTcggaggagacttgt	x|||||||xxxxxxxxxxxxxx	aCCTGGCAtacaatgtagattt	F52C9.6	endonuclease-reverse transcriptase [Babesia ovata]	-	-	-	-	-	-	-	--
miR-221-x	MSTRG.5822	272	293	-16.29	tGGACCGTcgacccagtccttc	x|||||||xxxxxxxxxxxxxx	aCCTGGCAtacaatgtagattt	--	-	-	-	-	-	-	-	-	--
miR-155-x	MSTRG.1430	1439	1460	-14.34	cATTACGACGA-CACTAATCTag	x|||||||xx|x|||||x:|:xx	tTAATGCTAATCGTGATAGGGgt	FBXO30	PREDICTED: F-box only protein 30 [Bison bison bison]	-	-	-	-	-	GO:0004721//phosphoprotein phosphatase activity;GO:0019787//ubiquitin-like protein transferase activity;GO:0030247//polysaccharide binding;GO:0046914//transition metal ion binding	GO:0006470//protein dephosphorylation;GO:0032446//protein modification by small protein conjugation	--
miR-5119-z	MSTRG.14602	454	472	-19.36	tGTGTAGGAGCTTCCAgtg	x||||||||x|::|x|xxx	tCACATCCT-GGGGCTgga	ZNF671	zinc finger protein 28 homolog [Zalophus californianus]	Human Diseases	Infectious disease: viral	ko05168//Herpes simplex virus 1 infection	K09228	-	-	-	--
miR-5119-z	MSTRG.16712	1121	1138	-20.86	cGTGTAGGACgagacact	x|||||||||xxxxxxxx	tCACATCCTGgggctgga	GASK1A	Protein FAM198A, partial [Bos mutus]	-	-	-	-	-	-	-	--
miR-5119-z	MSTRG.17511	1048	1064	-19.57	aGTGTAGG-CAGTGGCag	x|||||||x|xx:|:|xx	tCACATCCTGGGGCTGga	TNXB	tenascin-X precursor [Bos taurus]	Environmental Information Processing;Human Diseases;Cellular Processes;Human Diseases;Environmental Information Processing	Signal transduction;Infectious disease: viral;Cellular community - eukaryotes;Cancer: overview;Signaling molecules and interaction	ko04151//PI3K-Akt signaling pathway;ko05165//Human papillomavirus infection;ko04510//Focal adhesion;ko05206//MicroRNAs in cancer;ko04512//ECM-receptor interaction	K06252;K06252;K06252;K06252;K06252	GO:0005581//collagen trimer;GO:0031012//extracellular matrix;GO:0031988//membrane-bounded vesicle;GO:0044421//extracellular region part;GO:0044464//cell part	GO:0005539//glycosaminoglycan binding	GO:0006639//acylglycerol metabolic process;GO:0031589//cell-substrate adhesion;GO:0032787//monocarboxylic acid metabolic process;GO:0043405//regulation of MAP kinase activity;GO:0044259//multicellular organismal macromolecule metabolic process;GO:0085029//extracellular matrix assembly;GO:0098602//single organism cell adhesion	--
miR-5119-z	MSTRG.20434	9619	9636	-15.61	tGTGTAGGcggcagggtc	x|||||||xxxxxxxxxx	tCACATCCtggggctgga	--	elongation factor G, mitochondrial isoform X2 [Ovis aries]	Organismal Systems	Sensory system	ko04742//Taste transduction	K08474	GO:0005924//cell-substrate adherens junction;GO:0031224//intrinsic component of membrane;GO:0043231//intracellular membrane-bounded organelle;GO:0044421//extracellular region part;GO:0044459//plasma membrane part	GO:0019904//protein domain specific binding;GO:0043169//cation binding;GO:0060089//molecular transducer activity	GO:0006357//regulation of transcription from RNA polymerase II promoter;GO:0007028//cytoplasm organization;GO:0007045//cell-substrate adherens junction assembly;GO:0007162//negative regulation of cell adhesion;GO:0007169//transmembrane receptor protein tyrosine kinase signaling pathway;GO:0007568//aging;GO:0007606//sensory perception of chemical stimulus;GO:0008284//positive regulation of cell pr…	--
miR-5119-z	MSTRG.20629	478	495	-23.15	aGTGTAGGAAGGGGACct	x||||||||xxxx|||xx	tCACATCCTGGGGCTGga	ARHGEF10	rho guanine nucleotide exchange factor 10 isoform X1 [Bos indicus x Bos taurus]	-	-	-	-	GO:0005815//microtubule organizing center	GO:0005088//Ras guanyl-nucleotide exchange factor activity;GO:0008092//cytoskeletal protein binding	GO:0007052//mitotic spindle organization;GO:0032233//positive regulation of actin filament bundle assembly;GO:0032292//peripheral nervous system axon ensheathment;GO:0043087//regulation of GTPase activity	--
miR-5119-z	MSTRG.21019	996	1014	-16.29	aGTGTAGGTACaagtgagg	x|||||||x||xxxxxxxx	tCACATCC-TGgggctgga	RIC8A	synembryn-A isoform X1 [Delphinapterus leucas]	-	-	-	-	-	-	-	--
miR-5119-z	MSTRG.21190	381	400	-22.21	tGTGTAGGAGAGCCTGAacc	x||||||||xxx||:||xxx	tCACATCCTG--GGGCTgga	IGF2	insulin-like growth factor II isoform X4 [Equus caballus]	Human Diseases;Environmental Information Processing;Environmental Information Processing;Environmental Information Processing;Human Diseases;Human Diseases	Cancer: overview;Signal transduction;Signal transduction;Signal transduction;Cancer: overview;Cancer: specific types	ko05200//Pathways in cancer;ko04151//PI3K-Akt signaling pathway;ko04010//MAPK signaling pathway;ko04014//Ras signaling pathway;ko05205//Proteoglycans in cancer;ko05225//Hepatocellular carcinoma	K13769;K13769;K13769;K13769;K13769;K13769	GO:0016020//membrane;GO:0034774//secretory granule lumen;GO:0044421//extracellular region part	GO:0005102//receptor binding;GO:0030295//protein kinase activator activity;GO:0030545//receptor regulator activity	GO:0001503//ossification;GO:0001911//negative regulation of leukocyte mediated cytotoxicity;GO:0005979//regulation of glycogen biosynthetic process;GO:0006357//regulation of transcription from RNA polymerase II promoter;GO:0006887//exocytosis;GO:0007088//regulation of mitotic nuclear division;GO:0007275//multicellular organism development;GO:0007599//hemostasis;GO:0007611//learning or memory;GO:0…	--
miR-5119-z	MSTRG.22496	133	151	-19.95	cGTGTAGGCCTCACGttac	x|||||||x|:|x||xxxx	tCACATCCTGGG-GCtgga	--	endonuclease-reverse transcriptase [Babesia ovata]	-	-	-	-	GO:0031252//cell leading edge;GO:0070161//anchoring junction	GO:0003779//actin binding;GO:0050839//cell adhesion molecule binding	GO:0010468//regulation of gene expression;GO:0098602//single organism cell adhesion	--
miR-5119-z	MSTRG.24397	780	797	-13.57	cGTGTAGGTCgggaagcc	x|||||||x|xxxxxxxx	tCACATCCTGgggctgga	NACAD	NAC-alpha domain-containing protein 1 isoform X4 [Bos indicus x Bos taurus]	-	-	-	-	GO:0044424//intracellular part	-	GO:0008104//protein localization;GO:0051234//establishment of localization	--
miR-5119-z	MSTRG.26794	2627	2644	-19.55	gGTGTAGGTGGCTGAgct	x|||||||xxx|:||xxx	tCACATCCTGGGGCTgga	SHANK3	LOW QUALITY PROTEIN: SH3 and multiple ankyrin repeat domains protein 3 [Cervus elaphus]	Organismal Systems	Nervous system	ko04724//Glutamatergic synapse	K15009	GO:0014069//postsynaptic density;GO:0031090//organelle membrane;GO:0044309//neuron spine;GO:0044424//intracellular part;GO:0097060//synaptic membrane	GO:0008092//cytoskeletal protein binding;GO:0019904//protein domain specific binding;GO:0030159//receptor signaling complex scaffold activity;GO:0035254//glutamate receptor binding;GO:0046914//transition metal ion binding	GO:0001662//behavioral fear response;GO:0006461//protein complex assembly;GO:0006884//cell volume homeostasis;GO:0007611//learning or memory;GO:0007625//grooming behavior;GO:0007626//locomotory behavior;GO:0009887//organ morphogenesis;GO:0009967//positive regulation of signal transduction;GO:0021879//forebrain neuron differentiation;GO:0031223//auditory behavior;GO:0032231//regulation of actin fi…	--
miR-5119-z	MSTRG.31464	655	672	-24.89	gGTGTAGGTTCCGGTCct	x|||||||x:||x|x|xx	tCACATCCTGGGGCTGga	--	protein N-lysine methyltransferase METTL21A isoform X3 [Ovis aries]	Organismal Systems	Sensory system	ko04742//Taste transduction	K08474	GO:0005576//extracellular region;GO:0031224//intrinsic component of membrane;GO:0044424//intracellular part	GO:0005488//binding;GO:0060089//molecular transducer activity	GO:0001525//angiogenesis;GO:0007166//cell surface receptor signaling pathway;GO:0007606//sensory perception of chemical stimulus;GO:0040013//negative regulation of locomotion;GO:0048523//negative regulation of cellular process;GO:0051241//negative regulation of multicellular organismal process	--
miR-5119-z	MSTRG.4090	2720	2736	-19.34	tGTGTAGG-TACCGAgtc	x|||||||x:x||||xxx	tCACATCCTGGGGCTgga	--	PREDICTED: basic salivary proline-rich protein 1-like isoform X2 [Bos indicus]	-	-	-	-	GO:0031224//intrinsic component of membrane;GO:0044421//extracellular region part	GO:0043169//cation binding;GO:0060089//molecular transducer activity	GO:0007162//negative regulation of cell adhesion;GO:0007169//transmembrane receptor protein tyrosine kinase signaling pathway;GO:0007606//sensory perception of chemical stimulus;GO:0010596//negative regulation of endothelial cell migration;GO:0045765//regulation of angiogenesis;GO:0048869//cellular developmental process;GO:0050922//negative regulation of chemotaxis	--
miR-5119-z	MSTRG.9480	4027	4044	-25.09	aGTGTAGGGCCCAGtgga	x|||||||:|||x|xxxx	tCACATCCTGGGGCtgga	CDC42BPB	serine/threonine-protein kinase MRCK beta isoform X2 [Bos indicus x Bos taurus]	-	-	-	-	GO:0016020//membrane;GO:0030054//cell junction;GO:0031988//membrane-bounded vesicle;GO:0044430//cytoskeletal part	GO:0004672//protein kinase activity;GO:0017016//Ras GTPase binding;GO:0032550//purine ribonucleoside binding;GO:0046872//metal ion binding	GO:0006464//cellular protein modification process;GO:0006796//phosphate-containing compound metabolic process;GO:0007165//signal transduction;GO:0030036//actin cytoskeleton organization;GO:0048870//cell motility	--
miR-654-y	MSTRG.10600	4498	4518	-13.17	aTACAGACTGAgaaacgttgg	x|||||||x||xxxxxxxxxx	tATGTCTG-CTgaccatcacc	Qrich2	glutamine-rich protein 2 isoform X4 [Bos taurus]	-	-	-	-	GO:0042579//microbody	GO:0005515//protein binding;GO:0016647//oxidoreductase activity, acting on the CH-NH group of donors, oxygen as acceptor	GO:0006596//polyamine biosynthetic process;GO:0006598//polyamine catabolic process;GO:0031328//positive regulation of cellular biosynthetic process;GO:0044710//single-organism metabolic process	--
miR-654-y	MSTRG.27704	222	241	-11.95	aTACAGACAAGTtactaaag	x|||||||x|x|xxxxxxxx	tATGTCTGCTGAccatcacc	pol	PREDICTED: endogenous retrovirus group K member 19 Env polyprotein-like [Bison bison bison]	-	-	-	-	GO:0019012//virion;GO:0030131//clathrin adaptor complex;GO:0030135//coated vesicle;GO:0036464//cytoplasmic ribonucleoprotein granule	GO:0000175//3'-5'-exoribonuclease activity;GO:0008289//lipid binding;GO:0015631//tubulin binding;GO:0016740//transferase activity;GO:0043167//ion binding;GO:0044822//poly(A) RNA binding	GO:0001649//osteoblast differentiation;GO:0002237//response to molecule of bacterial origin;GO:0006259//DNA metabolic process;GO:0007009//plasma membrane organization;GO:0007623//circadian rhythm;GO:0022618//ribonucleoprotein complex assembly;GO:0043488//regulation of mRNA stability;GO:0045597//positive regulation of cell differentiation;GO:0045807//positive regulation of endocytosis;GO:0090501//…	--
miR-654-y	MSTRG.28465	839	859	-15.31	gTACAGACTGAgaaacgctgg	x|||||||x||xxxxxxxxxx	tATGTCTG-CTgaccatcacc	--	Barrier-to-autointegration factor [Varanus komodoensis]	Human Diseases	Infectious disease: viral	ko05168//Herpes simplex virus 1 infection	K09228	GO:0031224//intrinsic component of membrane;GO:0042579//microbody	GO:0005515//protein binding;GO:0016647//oxidoreductase activity, acting on the CH-NH group of donors, oxygen as acceptor;GO:0043168//anion binding	GO:0006596//polyamine biosynthetic process;GO:0006598//polyamine catabolic process;GO:0031328//positive regulation of cellular biosynthetic process;GO:0044710//single-organism metabolic process	--
miR-654-y	MSTRG.4478	2345	2365	-11.15	cTACAGACCGAgatccactca	x|||||||x||xxxxxxxxxx	tATGTCTG-CTgaccatcacc	F52C9.6	endonuclease-reverse transcriptase [Babesia ovata]	-	-	-	-	-	-	-	--
miR-9985-z	MSTRG.28097	2518	2541	-16.54	aAGTGTCACAACGACCTTCtcccc	x||||||||xx|||xx|||xxxxx	tTCACAGTG--GCT--AAGttatg	ZNF462	PREDICTED: zinc finger protein 462 isoform X4 [Bos indicus]	-	-	-	-	GO:0043231//intracellular membrane-bounded organelle	GO:0003676//nucleic acid binding;GO:0043169//cation binding	GO:0006357//regulation of transcription from RNA polymerase II promoter;GO:0051100//negative regulation of binding;GO:0051276//chromosome organization	--
miR-9985-z	MSTRG.28465	8	27	-16.73	gAGTGTCAC-GACTACAGaca	x||||||||x||x|x||:xxx	tTCACAGTGGCTAA-GTTatg	--	Barrier-to-autointegration factor [Varanus komodoensis]	Human Diseases	Infectious disease: viral	ko05168//Herpes simplex virus 1 infection	K09228	GO:0031224//intrinsic component of membrane;GO:0042579//microbody	GO:0005515//protein binding;GO:0016647//oxidoreductase activity, acting on the CH-NH group of donors, oxygen as acceptor;GO:0043168//anion binding	GO:0006596//polyamine biosynthetic process;GO:0006598//polyamine catabolic process;GO:0031328//positive regulation of cellular biosynthetic process;GO:0044710//single-organism metabolic process	--
miR-9985-z	MSTRG.30256	1109	1128	-16.49	gAGTGTCATTACTTTAATtc	x|||||||::xx||:|||xx	tTCACAGTGGCTAAGTTAtg	TAF7	transcription initiation factor TFIID subunit 7 [Ovis aries]	Genetic Information Processing	Transcription	ko03022//Basal transcription factors	K03132	-	-	-	--
miR-9985-z	MSTRG.3598	875	894	-11.14	gAGTGTCAATTAAGGAGTtt	x|||||||x:x|xxx|:|xx	tTCACAGTGGCTAAGTTAtg	OPTN	PREDICTED: optineurin isoform X2 [Bos mutus]	Cellular Processes	Transport and catabolism	ko04137//Mitophagy - animal	K19946	-	-	-	--
miR-9985-z	MSTRG.4478	3457	3474	-13.17	aAGTGTCA--GGTTGAGagt	x|||||||xx|:||x|:xxx	tTCACAGTGGCTAAGTTatg	F52C9.6	endonuclease-reverse transcriptase [Babesia ovata]	-	-	-	-	-	-	-	--
miR-130-y	MSTRG.4478	2585	2608	-11.77	cTCACGTTAACACGTCATCaaact	x||||||||x||x:|xx||xxxxx	cAGTGCAAT-GT-TAAAAGggcac	F52C9.6	endonuclease-reverse transcriptase [Babesia ovata]	-	-	-	-	-	-	-	--
miR-382-x	MSTRG.27704	605	630	-23.65	cTTCAACAACGGCTCTACCATTAAat	x||||||||xx||x|:|||xx|||xx	gAAGTTGTT--CGTGGTGG--ATTcg	pol	PREDICTED: endogenous retrovirus group K member 19 Env polyprotein-like [Bison bison bison]	-	-	-	-	GO:0019012//virion;GO:0030131//clathrin adaptor complex;GO:0030135//coated vesicle;GO:0036464//cytoplasmic ribonucleoprotein granule	GO:0000175//3'-5'-exoribonuclease activity;GO:0008289//lipid binding;GO:0015631//tubulin binding;GO:0016740//transferase activity;GO:0043167//ion binding;GO:0044822//poly(A) RNA binding	GO:0001649//osteoblast differentiation;GO:0002237//response to molecule of bacterial origin;GO:0006259//DNA metabolic process;GO:0007009//plasma membrane organization;GO:0007623//circadian rhythm;GO:0022618//ribonucleoprotein complex assembly;GO:0043488//regulation of mRNA stability;GO:0045597//positive regulation of cell differentiation;GO:0045807//positive regulation of endocytosis;GO:0090501//…	--
miR-382-x	MSTRG.28097	2440	2461	-11.54	gTTCAACAGTGTCTTTCTCAca	x|||||||:xxx|:x:||x|xx	gAAGTTGTTCGTGGTGGATTcg	ZNF462	PREDICTED: zinc finger protein 462 isoform X4 [Bos indicus]	-	-	-	-	GO:0043231//intracellular membrane-bounded organelle	GO:0003676//nucleic acid binding;GO:0043169//cation binding	GO:0006357//regulation of transcription from RNA polymerase II promoter;GO:0051100//negative regulation of binding;GO:0051276//chromosome organization	--
miR-6412-z	MSTRG.14261	6531	6549	-15.34	aTGGTAGGTAGTCaccggt	x|||||||x||x|xxxxxx	aACCATCC-TCTGctacca	--	hCG2014900 [Homo sapiens]	-	-	-	-	-	-	-	--
miR-6412-z	MSTRG.20318	848	865	-11.54	cTGGTAGGGcttcaagtt	x|||||||:xxxxxxxxx	aACCATCCTctgctacca	--	-	-	-	-	-	-	-	-	--
miR-6412-z	MSTRG.20434	7583	7600	-13.98	cTGGTAGGGCGTGTTcag	x|||||||:x::|x|xxx	aACCATCCTCTGCTAcca	--	elongation factor G, mitochondrial isoform X2 [Ovis aries]	Organismal Systems	Sensory system	ko04742//Taste transduction	K08474	GO:0005924//cell-substrate adherens junction;GO:0031224//intrinsic component of membrane;GO:0043231//intracellular membrane-bounded organelle;GO:0044421//extracellular region part;GO:0044459//plasma membrane part	GO:0019904//protein domain specific binding;GO:0043169//cation binding;GO:0060089//molecular transducer activity	GO:0006357//regulation of transcription from RNA polymerase II promoter;GO:0007028//cytoplasm organization;GO:0007045//cell-substrate adherens junction assembly;GO:0007162//negative regulation of cell adhesion;GO:0007169//transmembrane receptor protein tyrosine kinase signaling pathway;GO:0007568//aging;GO:0007606//sensory perception of chemical stimulus;GO:0008284//positive regulation of cell pr…	--
miR-6412-z	MSTRG.29222	4550	4567	-13.91	aTGGTAGGttcggagtca	x|||||||xxxxxxxxxx	aACCATCCtctgctacca	--	serine/arginine repetitive matrix protein 1-like [Zalophus californianus]	-	-	-	-	GO:0042579//microbody	GO:0005515//protein binding;GO:0016647//oxidoreductase activity, acting on the CH-NH group of donors, oxygen as acceptor	GO:0006596//polyamine biosynthetic process;GO:0006598//polyamine catabolic process;GO:0031328//positive regulation of cellular biosynthetic process;GO:0044710//single-organism metabolic process;GO:0051234//establishment of localization	--
miR-6412-z	MSTRG.3702	68	85	-16.45	cTGGTAGGCTACGGTttc	x|||||||xx|||:|xxx	aACCATCCTCTGCTAcca	NSUN6	NOP2/Sun RNA methyltransferase 6 [Molossus molossus]	-	-	-	-	-	GO:0016740//transferase activity	-	--
miR-6412-z	MSTRG.4090	6412	6428	-15.6	cTGGTAGGAC-CGGTccg	x||||||||xx||:|xxx	aACCATCCTCTGCTAcca	--	PREDICTED: basic salivary proline-rich protein 1-like isoform X2 [Bos indicus]	-	-	-	-	GO:0031224//intrinsic component of membrane;GO:0044421//extracellular region part	GO:0043169//cation binding;GO:0060089//molecular transducer activity	GO:0007162//negative regulation of cell adhesion;GO:0007169//transmembrane receptor protein tyrosine kinase signaling pathway;GO:0007606//sensory perception of chemical stimulus;GO:0010596//negative regulation of endothelial cell migration;GO:0045765//regulation of angiogenesis;GO:0048869//cellular developmental process;GO:0050922//negative regulation of chemotaxis	--
miR-6412-z	MSTRG.4193	737	754	-16.31	aTGGTAGGAttggtaaaa	x||||||||xxxxxxxxx	aACCATCCTctgctacca	BMP7	bone morphogenetic protein 7 [Rousettus aegyptiacus]	Environmental Information Processing;Environmental Information Processing;Organismal Systems;Environmental Information Processing	Signaling molecules and interaction;Signal transduction;Development and regeneration;Signal transduction	ko04060//Cytokine-cytokine receptor interaction;ko04390//Hippo signaling pathway;ko04360//Axon guidance;ko04350//TGF-beta signaling pathway	K16621;K16621;K16621;K16621	-	-	-	--
miR-6412-z	MSTRG.9480	6079	6096	-10.74	gTGGTAGGtcatctcccg	x|||||||xxxxxxxxxx	aACCATCCtctgctacca	CDC42BPB	serine/threonine-protein kinase MRCK beta isoform X2 [Bos indicus x Bos taurus]	-	-	-	-	GO:0016020//membrane;GO:0030054//cell junction;GO:0031988//membrane-bounded vesicle;GO:0044430//cytoskeletal part	GO:0004672//protein kinase activity;GO:0017016//Ras GTPase binding;GO:0032550//purine ribonucleoside binding;GO:0046872//metal ion binding	GO:0006464//cellular protein modification process;GO:0006796//phosphate-containing compound metabolic process;GO:0007165//signal transduction;GO:0030036//actin cytoskeleton organization;GO:0048870//cell motility	--
miR-1271-z	MSTRG.31303	652	675	-23.65	gAACCGTGGGAACTACGCTGGGtg	x||||||||:xxx|x|:x||:|xx	cTTGGCACCTAGTAAGT-ACTCaa	--	hornerin-like, partial [Bos taurus]	-	-	-	-	-	-	-	--
miR-205-x	MSTRG.1226	1590	1614	-20.38	gGGAAGTAGAGCCGTGGgtcgacct	x|||||||x||xx||||xxxxxxxx	tCCTTCAT-TC--CACCggagtctg	COL18A1	collagen alpha-1(XVIII) chain isoform X6 [Orcinus orca]	Organismal Systems	Digestive system	ko04974//Protein digestion and absorption	K06823	GO:0005581//collagen trimer;GO:0031988//membrane-bounded vesicle;GO:0044420//extracellular matrix component;GO:0044421//extracellular region part;GO:0044432//endoplasmic reticulum part	GO:0005515//protein binding;GO:0043169//cation binding	GO:0003382//epithelial cell morphogenesis;GO:0006950//response to stress;GO:0022411//cellular component disassembly;GO:0022610//biological adhesion;GO:0030334//regulation of cell migration;GO:0032963//collagen metabolic process;GO:0042127//regulation of cell proliferation;GO:0042221//response to chemical;GO:0043062//extracellular structure organization;GO:0048646//anatomical structure formation i…	--
miR-205-x	MSTRG.18801	1171	1192	-10.58	cGGAAGTAcacccccgaaaccg	x|||||||xxxxxxxxxxxxxx	tCCTTCATtccaccggagtctg	MKI67	PREDICTED: antigen KI-67 [Bos mutus]	-	-	-	-	GO:0005694//chromosome;GO:0043231//intracellular membrane-bounded organelle	GO:0003723//RNA binding;GO:0005515//protein binding;GO:0036094//small molecule binding	GO:0000280//nuclear division;GO:0009408//response to heat;GO:0010033//response to organic substance;GO:0031099//regeneration;GO:0044260//cellular macromolecule metabolic process;GO:0044763//single-organism cellular process;GO:1903510//mucopolysaccharide metabolic process	--
miR-205-x	MSTRG.19793	1645	1667	-16.08	gGGAAGTAGACTTTGCaagaaga	x|||||||x|xx|x||xxxxxxx	tCCTTCAT-TCCACCGgagtctg	CORO7	coronin-7 isoform X6 [Camelus ferus]	-	-	-	-	-	-	-	--
miR-205-x	MSTRG.20318	553	574	-16.78	cGGAAGTAGACCGGGTTGGGgt	x|||||||:xxx||x:|x:|xx	tCCTTCATTCCACCGGAGTCtg	--	-	-	-	-	-	-	-	-	--
miR-205-x	MSTRG.26271	90	110	-19.93	tGGAAGTAGAG-GGAGTCAact	x|||||||:x|x||xx|||xxx	tCCTTCATTCCACCGGAGTctg	NCAPD2	PREDICTED: condensin complex subunit 1 [Bos mutus]	-	-	-	-	GO:0000793//condensed chromosome;GO:0031981//nuclear lumen;GO:0043234//protein complex;GO:0044444//cytoplasmic part	GO:0005515//protein binding	GO:0000278//mitotic cell cycle;GO:0000279//M phase;GO:0000280//nuclear division;GO:0022402//cell cycle process;GO:0051276//chromosome organization	--
miR-205-x	MSTRG.26794	2759	2780	-14.6	tGGAAGTActgctccgccaagg	x|||||||xxxxxxxxxxxxxx	tCCTTCATtccaccggagtctg	SHANK3	LOW QUALITY PROTEIN: SH3 and multiple ankyrin repeat domains protein 3 [Cervus elaphus]	Organismal Systems	Nervous system	ko04724//Glutamatergic synapse	K15009	GO:0014069//postsynaptic density;GO:0031090//organelle membrane;GO:0044309//neuron spine;GO:0044424//intracellular part;GO:0097060//synaptic membrane	GO:0008092//cytoskeletal protein binding;GO:0019904//protein domain specific binding;GO:0030159//receptor signaling complex scaffold activity;GO:0035254//glutamate receptor binding;GO:0046914//transition metal ion binding	GO:0001662//behavioral fear response;GO:0006461//protein complex assembly;GO:0006884//cell volume homeostasis;GO:0007611//learning or memory;GO:0007625//grooming behavior;GO:0007626//locomotory behavior;GO:0009887//organ morphogenesis;GO:0009967//positive regulation of signal transduction;GO:0021879//forebrain neuron differentiation;GO:0031223//auditory behavior;GO:0032231//regulation of actin fi…	--
miR-205-x	MSTRG.33171	981	1002	-13.48	cGGAAGTAAGCTAGaaaattac	x|||||||||x|x|xxxxxxxx	tCCTTCATTCCACCggagtctg	--	rho guanine nucleotide exchange factor 9 isoform X3 [Bos taurus]	-	-	-	-	-	-	GO:0035023//regulation of Rho protein signal transduction	--
miR-205-x	MSTRG.4090	10188	10209	-16.4	aGGAAGTAActctcaccggtct	x||||||||xxxxxxxxxxxxx	tCCTTCATTccaccggagtctg	--	PREDICTED: basic salivary proline-rich protein 1-like isoform X2 [Bos indicus]	-	-	-	-	GO:0031224//intrinsic component of membrane;GO:0044421//extracellular region part	GO:0043169//cation binding;GO:0060089//molecular transducer activity	GO:0007162//negative regulation of cell adhesion;GO:0007169//transmembrane receptor protein tyrosine kinase signaling pathway;GO:0007606//sensory perception of chemical stimulus;GO:0010596//negative regulation of endothelial cell migration;GO:0045765//regulation of angiogenesis;GO:0048869//cellular developmental process;GO:0050922//negative regulation of chemotaxis	--
miR-205-x	MSTRG.6400	602	623	-21.72	gGGAAGTACGGAGGgggtcgac	x|||||||x||x||xxxxxxxx	tCCTTCATTCCACCggagtctg	--	-	-	-	-	-	-	-	-	--
miR-205-x	MSTRG.6897	279	300	-17.97	aGGAAGTACCCCGGTCCTAccg	x|||||||xxxx||:|x:|xxx	tCCTTCATTCCACCGGAGTctg	ABCC4	multidrug resistance-associated protein 4-like isoform X1 [Bos taurus]	Environmental Information Processing;Organismal Systems;Environmental Information Processing;Human Diseases	Signal transduction;Digestive system;Membrane transport;Drug resistance: antineoplastic	ko04024//cAMP signaling pathway;ko04976//Bile secretion;ko02010//ABC transporters;ko01523//Antifolate resistance	K05673;K05673;K05673;K05673	GO:0030667//secretory granule membrane;GO:0031224//intrinsic component of membrane	GO:0015405//P-P-bond-hydrolysis-driven transmembrane transporter activity;GO:0016616//oxidoreductase activity, acting on the CH-OH group of donors, NAD or NADP as acceptor;GO:0017111//nucleoside-triphosphatase activity	GO:0001775//cell activation;GO:0007599//hemostasis;GO:0008284//positive regulation of cell proliferation;GO:0009719//response to endogenous stimulus;GO:0010033//response to organic substance;GO:0015893//drug transport;GO:0044710//single-organism metabolic process	--
miR-205-x	MSTRG.9480	5576	5599	-25.4	aGGAAGTACACGTTTGCCTCGacg	x|||||||x|x||xx|||||:xxx	tCCTTCAT-TCCAC-CGGAGTctg	CDC42BPB	serine/threonine-protein kinase MRCK beta isoform X2 [Bos indicus x Bos taurus]	-	-	-	-	GO:0016020//membrane;GO:0030054//cell junction;GO:0031988//membrane-bounded vesicle;GO:0044430//cytoskeletal part	GO:0004672//protein kinase activity;GO:0017016//Ras GTPase binding;GO:0032550//purine ribonucleoside binding;GO:0046872//metal ion binding	GO:0006464//cellular protein modification process;GO:0006796//phosphate-containing compound metabolic process;GO:0007165//signal transduction;GO:0030036//actin cytoskeleton organization;GO:0048870//cell motility	--
miR-9277-z	MSTRG.1226	627	645	-18.6	gAGGACGGTCCGGTACGag	x|||||||x|x|:|x||xx	aTCCTGCC-GACTACGCca	COL18A1	collagen alpha-1(XVIII) chain isoform X6 [Orcinus orca]	Organismal Systems	Digestive system	ko04974//Protein digestion and absorption	K06823	GO:0005581//collagen trimer;GO:0031988//membrane-bounded vesicle;GO:0044420//extracellular matrix component;GO:0044421//extracellular region part;GO:0044432//endoplasmic reticulum part	GO:0005515//protein binding;GO:0043169//cation binding	GO:0003382//epithelial cell morphogenesis;GO:0006950//response to stress;GO:0022411//cellular component disassembly;GO:0022610//biological adhesion;GO:0030334//regulation of cell migration;GO:0032963//collagen metabolic process;GO:0042127//regulation of cell proliferation;GO:0042221//response to chemical;GO:0043062//extracellular structure organization;GO:0048646//anatomical structure formation i…	--
miR-9277-z	MSTRG.13725	367	383	-22.1	tAGGACGGC-GTTGAGct	x||||||||x|x||x|xx	aTCCTGCCGACTACGCca	--	serine/arginine repetitive matrix protein 2-like, partial [Bos taurus]	-	-	-	-	-	-	-	--
miR-9277-z	MSTRG.14261	4935	4950	-13.73	aAGGACGG--GACCCGac	x|||||||xx||xx||xx	aTCCTGCCGACTACGCca	--	hCG2014900 [Homo sapiens]	-	-	-	-	-	-	-	--
miR-9277-z	MSTRG.17511	4825	4841	-22.62	aAGGACGGATGGT-CGgg	x|||||||x||:|x||xx	aTCCTGCCGACTACGCca	TNXB	tenascin-X precursor [Bos taurus]	Environmental Information Processing;Human Diseases;Cellular Processes;Human Diseases;Environmental Information Processing	Signal transduction;Infectious disease: viral;Cellular community - eukaryotes;Cancer: overview;Signaling molecules and interaction	ko04151//PI3K-Akt signaling pathway;ko05165//Human papillomavirus infection;ko04510//Focal adhesion;ko05206//MicroRNAs in cancer;ko04512//ECM-receptor interaction	K06252;K06252;K06252;K06252;K06252	GO:0005581//collagen trimer;GO:0031012//extracellular matrix;GO:0031988//membrane-bounded vesicle;GO:0044421//extracellular region part;GO:0044464//cell part	GO:0005539//glycosaminoglycan binding	GO:0006639//acylglycerol metabolic process;GO:0031589//cell-substrate adhesion;GO:0032787//monocarboxylic acid metabolic process;GO:0043405//regulation of MAP kinase activity;GO:0044259//multicellular organismal macromolecule metabolic process;GO:0085029//extracellular matrix assembly;GO:0098602//single organism cell adhesion	--
miR-9277-z	MSTRG.18418	583	603	-14.92	tAGGACGGGACAGAGTTCGtg	x|||||||xx|x||x|x||xx	aTCCTGCC--GACT-ACGCca	--	-	-	-	-	-	-	-	-	--
miR-9277-z	MSTRG.18859	547	564	-18.08	aAGGACGGCccgcacttc	x||||||||xxxxxxxxx	aTCCTGCCGactacgcca	TLR1	Toll-like receptor 2 [Camelus dromedarius]	-	-	-	-	-	-	-	--
miR-9277-z	MSTRG.19823	8	25	-16.68	cAGGACGGGCCGCGCGac	x|||||||xxx:x|||xx	aTCCTGCCGACTACGCca	--	deoxyribonuclease-1 isoform X1 [Ovis aries]	-	-	-	-	-	-	-	--
miR-9277-z	MSTRG.20318	403	420	-12.65	aAGGACGGaccgtccaga	x|||||||xxxxxxxxxx	aTCCTGCCgactacgcca	--	-	-	-	-	-	-	-	-	--
miR-9277-z	MSTRG.20434	1002	1017	-18.7	gAGGACGGGT--TGCGat	x|||||||x|xx||||xx	aTCCTGCCGACTACGCca	--	elongation factor G, mitochondrial isoform X2 [Ovis aries]	Organismal Systems	Sensory system	ko04742//Taste transduction	K08474	GO:0005924//cell-substrate adherens junction;GO:0031224//intrinsic component of membrane;GO:0043231//intracellular membrane-bounded organelle;GO:0044421//extracellular region part;GO:0044459//plasma membrane part	GO:0019904//protein domain specific binding;GO:0043169//cation binding;GO:0060089//molecular transducer activity	GO:0006357//regulation of transcription from RNA polymerase II promoter;GO:0007028//cytoplasm organization;GO:0007045//cell-substrate adherens junction assembly;GO:0007162//negative regulation of cell adhesion;GO:0007169//transmembrane receptor protein tyrosine kinase signaling pathway;GO:0007568//aging;GO:0007606//sensory perception of chemical stimulus;GO:0008284//positive regulation of cell pr…	--
miR-9277-z	MSTRG.21190	32	49	-22.7	gAGGACGGCCCGTGAGga	x||||||||xx:||x|xx	aTCCTGCCGACTACGCca	IGF2	insulin-like growth factor II isoform X4 [Equus caballus]	Human Diseases;Environmental Information Processing;Environmental Information Processing;Environmental Information Processing;Human Diseases;Human Diseases	Cancer: overview;Signal transduction;Signal transduction;Signal transduction;Cancer: overview;Cancer: specific types	ko05200//Pathways in cancer;ko04151//PI3K-Akt signaling pathway;ko04010//MAPK signaling pathway;ko04014//Ras signaling pathway;ko05205//Proteoglycans in cancer;ko05225//Hepatocellular carcinoma	K13769;K13769;K13769;K13769;K13769;K13769	GO:0016020//membrane;GO:0034774//secretory granule lumen;GO:0044421//extracellular region part	GO:0005102//receptor binding;GO:0030295//protein kinase activator activity;GO:0030545//receptor regulator activity	GO:0001503//ossification;GO:0001911//negative regulation of leukocyte mediated cytotoxicity;GO:0005979//regulation of glycogen biosynthetic process;GO:0006357//regulation of transcription from RNA polymerase II promoter;GO:0006887//exocytosis;GO:0007088//regulation of mitotic nuclear division;GO:0007275//multicellular organism development;GO:0007599//hemostasis;GO:0007611//learning or memory;GO:0…	--
miR-9277-z	MSTRG.22496	1600	1617	-18.02	gAGGACGGGGGTTaggga	x|||||||xx|x|xxxxx	aTCCTGCCGACTAcgcca	--	endonuclease-reverse transcriptase [Babesia ovata]	-	-	-	-	GO:0031252//cell leading edge;GO:0070161//anchoring junction	GO:0003779//actin binding;GO:0050839//cell adhesion molecule binding	GO:0010468//regulation of gene expression;GO:0098602//single organism cell adhesion	--
miR-9277-z	MSTRG.26738	8695	8711	-27.01	gAGGACGGTTGA-GTGgc	x|||||||:|||x|:|xx	aTCCTGCCGACTACGCca	--	PREDICTED: serine/threonine-protein kinase pim-3 [Bos mutus]	-	-	-	-	-	-	-	--
miR-9277-z	MSTRG.26794	1539	1556	-17.56	aAGGACGGTCGGcaagag	x|||||||:x|:xxxxxx	aTCCTGCCGACTacgcca	SHANK3	LOW QUALITY PROTEIN: SH3 and multiple ankyrin repeat domains protein 3 [Cervus elaphus]	Organismal Systems	Nervous system	ko04724//Glutamatergic synapse	K15009	GO:0014069//postsynaptic density;GO:0031090//organelle membrane;GO:0044309//neuron spine;GO:0044424//intracellular part;GO:0097060//synaptic membrane	GO:0008092//cytoskeletal protein binding;GO:0019904//protein domain specific binding;GO:0030159//receptor signaling complex scaffold activity;GO:0035254//glutamate receptor binding;GO:0046914//transition metal ion binding	GO:0001662//behavioral fear response;GO:0006461//protein complex assembly;GO:0006884//cell volume homeostasis;GO:0007611//learning or memory;GO:0007625//grooming behavior;GO:0007626//locomotory behavior;GO:0009887//organ morphogenesis;GO:0009967//positive regulation of signal transduction;GO:0021879//forebrain neuron differentiation;GO:0031223//auditory behavior;GO:0032231//regulation of actin fi…	--
miR-9277-z	MSTRG.29222	7778	7795	-13.92	aAGGACGGacatctctga	x|||||||xxxxxxxxxx	aTCCTGCCgactacgcca	--	serine/arginine repetitive matrix protein 1-like [Zalophus californianus]	-	-	-	-	GO:0042579//microbody	GO:0005515//protein binding;GO:0016647//oxidoreductase activity, acting on the CH-NH group of donors, oxygen as acceptor	GO:0006596//polyamine biosynthetic process;GO:0006598//polyamine catabolic process;GO:0031328//positive regulation of cellular biosynthetic process;GO:0044710//single-organism metabolic process;GO:0051234//establishment of localization	--
miR-9277-z	MSTRG.3748	560	577	-19.26	gAGGACGGGTGACTCGtc	x|||||||x|||xx||xx	aTCCTGCCGACTACGCca	MAP3K8	mitogen-activated protein kinase kinase kinase 8 isoform X1 [Balaenoptera musculus]	Environmental Information Processing;Organismal Systems;Environmental Information Processing;Organismal Systems	Signal transduction;Immune system;Signal transduction;Immune system	ko04010//MAPK signaling pathway;ko04660//T cell receptor signaling pathway;ko04668//TNF signaling pathway;ko04620//Toll-like receptor signaling pathway	K04415;K04415;K04415;K04415	-	-	-	--
miR-9277-z	MSTRG.4090	10615	10631	-24.7	gAGGACGGGTGGT-CGga	x|||||||x||:|x||xx	aTCCTGCCGACTACGCca	--	PREDICTED: basic salivary proline-rich protein 1-like isoform X2 [Bos indicus]	-	-	-	-	GO:0031224//intrinsic component of membrane;GO:0044421//extracellular region part	GO:0043169//cation binding;GO:0060089//molecular transducer activity	GO:0007162//negative regulation of cell adhesion;GO:0007169//transmembrane receptor protein tyrosine kinase signaling pathway;GO:0007606//sensory perception of chemical stimulus;GO:0010596//negative regulation of endothelial cell migration;GO:0045765//regulation of angiogenesis;GO:0048869//cellular developmental process;GO:0050922//negative regulation of chemotaxis	--
miR-9277-z	MSTRG.6791	1844	1860	-22.13	gAGGACGGGCG-TGTGga	x|||||||xx|x||:|xx	aTCCTGCCGACTACGCca	--	-	-	-	-	-	-	-	-	--
miR-9277-z	MSTRG.9480	1832	1850	-28.33	gAGGACGGCGTGGTGCGcc	x||||||||x||:||||xx	aTCCTGCCG-ACTACGCca	CDC42BPB	serine/threonine-protein kinase MRCK beta isoform X2 [Bos indicus x Bos taurus]	-	-	-	-	GO:0016020//membrane;GO:0030054//cell junction;GO:0031988//membrane-bounded vesicle;GO:0044430//cytoskeletal part	GO:0004672//protein kinase activity;GO:0017016//Ras GTPase binding;GO:0032550//purine ribonucleoside binding;GO:0046872//metal ion binding	GO:0006464//cellular protein modification process;GO:0006796//phosphate-containing compound metabolic process;GO:0007165//signal transduction;GO:0030036//actin cytoskeleton organization;GO:0048870//cell motility	--
miR-27-x	MSTRG.10600	2945	2966	-17.65	cCTCGAATCGAaggaagaggga	x||||||||||xxxxxxxxxxx	aGAGCTTAGCTgattggtgaac	Qrich2	glutamine-rich protein 2 isoform X4 [Bos taurus]	-	-	-	-	GO:0042579//microbody	GO:0005515//protein binding;GO:0016647//oxidoreductase activity, acting on the CH-NH group of donors, oxygen as acceptor	GO:0006596//polyamine biosynthetic process;GO:0006598//polyamine catabolic process;GO:0031328//positive regulation of cellular biosynthetic process;GO:0044710//single-organism metabolic process	--
miR-27-x	MSTRG.4478	141	162	-19.26	tCTCGAATTGTCCAGTTtgatg	x|||||||:|x|x|:::xxxxx	aGAGCTTAGCTGATTGGtgaac	F52C9.6	endonuclease-reverse transcriptase [Babesia ovata]	-	-	-	-	-	-	-	--
miR-154-x	MSTRG.11118	1402	1422	-14.19	gCTCCAGACGA-ATCG-GTcgac	x|||||||x|xx|:|:x||xxxx	aGAGGTCTTCCATGGTGCAttcg	PLEKHH3	pleckstrin homology domain-containing family H member 3 isoform X3 [Bos taurus]	-	-	-	-	GO:0043232//intracellular non-membrane-bounded organelle;GO:0044421//extracellular region part	-	GO:0050794//regulation of cellular process	--
miR-154-x	MSTRG.28097	2464	2485	-18.3	aCTCCAGACGGGGA-GCTTAAaa	x|||||||x||x:xx:|x|||xx	aGAGGTCTTCCATGGTGCATTcg	ZNF462	PREDICTED: zinc finger protein 462 isoform X4 [Bos indicus]	-	-	-	-	GO:0043231//intracellular membrane-bounded organelle	GO:0003676//nucleic acid binding;GO:0043169//cation binding	GO:0006357//regulation of transcription from RNA polymerase II promoter;GO:0051100//negative regulation of binding;GO:0051276//chromosome organization	--
miR-154-x	MSTRG.31303	894	917	-19.63	aCTCCAGATAACCGGGACGTCAgt	x|||||||x|xxx:xx||||x|xx	aGAGGTCT-TCCATGGTGCATTcg	--	hornerin-like, partial [Bos taurus]	-	-	-	-	-	-	-	--
miR-758-y	MSTRG.4478	5473	5494	-20.21	aAACACTGGGGTACCTGATaag	x||||||||:x:|xx||||xxx	tTTGTGACCTGGTCCACTAact	F52C9.6	endonuclease-reverse transcriptase [Babesia ovata]	-	-	-	-	-	-	-	--
miR-2779-z	MSTRG.13725	180	197	-18.03	aAAGGCCGTGGTgaagga	x|||||||x|x|xxxxxx	tTTCCGGCTCGAaggacc	--	serine/arginine repetitive matrix protein 2-like, partial [Bos taurus]	-	-	-	-	-	-	-	--
miR-2779-z	MSTRG.13727	333	350	-18.03	aAAGGCCGTGGTgaagga	x|||||||x|x|xxxxxx	tTTCCGGCTCGAaggacc	--	collagen alpha-1(II) chain-like [Bos taurus]	-	-	-	-	-	-	-	--
miR-2779-z	MSTRG.16214	978	995	-16.33	gAAGGCCGGagggggtgt	x|||||||:xxxxxxxxx	tTTCCGGCTcgaaggacc	COL7A1	Collagen alpha-1(VII) chain [Bos mutus]	Organismal Systems	Digestive system	ko04974//Protein digestion and absorption	K16628	GO:0005578//proteinaceous extracellular matrix;GO:0044420//extracellular matrix component	GO:0005515//protein binding	GO:0032502//developmental process;GO:0043170//macromolecule metabolic process;GO:0044763//single-organism cellular process	--
miR-2779-z	MSTRG.19823	1414	1430	-20.39	tAAGGCCGA-CGTCCTag	x||||||||x|x||||xx	tTTCCGGCTCGAAGGAcc	--	deoxyribonuclease-1 isoform X1 [Ovis aries]	-	-	-	-	-	-	-	--
miR-2779-z	MSTRG.31308	271	288	-18.03	aAAGGCCGTGGTgaagga	x|||||||x|x|xxxxxx	tTTCCGGCTCGAaggacc	--	hornerin-like, partial [Bos taurus]	-	-	-	-	-	-	-	--
miR-2779-z	MSTRG.3748	1587	1605	-24.15	gAAGGCCGAGTCGTCggcg	x|||||||||x|x||xxxx	tTTCCGGCTC-GAAGgacc	MAP3K8	mitogen-activated protein kinase kinase kinase 8 isoform X1 [Balaenoptera musculus]	Environmental Information Processing;Organismal Systems;Environmental Information Processing;Organismal Systems	Signal transduction;Immune system;Signal transduction;Immune system	ko04010//MAPK signaling pathway;ko04660//T cell receptor signaling pathway;ko04668//TNF signaling pathway;ko04620//Toll-like receptor signaling pathway	K04415;K04415;K04415;K04415	-	-	-	--
miR-2779-z	MSTRG.9480	4112	4130	-20.4	cAAGGCCGGCGTCTCCTcc	x|||||||:x|:x||||xx	tTTCCGGCT-CGAAGGAcc	CDC42BPB	serine/threonine-protein kinase MRCK beta isoform X2 [Bos indicus x Bos taurus]	-	-	-	-	GO:0016020//membrane;GO:0030054//cell junction;GO:0031988//membrane-bounded vesicle;GO:0044430//cytoskeletal part	GO:0004672//protein kinase activity;GO:0017016//Ras GTPase binding;GO:0032550//purine ribonucleoside binding;GO:0046872//metal ion binding	GO:0006464//cellular protein modification process;GO:0006796//phosphate-containing compound metabolic process;GO:0007165//signal transduction;GO:0030036//actin cytoskeleton organization;GO:0048870//cell motility	--
miR-421-y	MSTRG.10600	1622	1644	-19.42	gAGTTGTCTGctcccccgagtga	x|||||||||xxxxxxxxxxxxx	aTCAACAGACattaattgggcgc	Qrich2	glutamine-rich protein 2 isoform X4 [Bos taurus]	-	-	-	-	GO:0042579//microbody	GO:0005515//protein binding;GO:0016647//oxidoreductase activity, acting on the CH-NH group of donors, oxygen as acceptor	GO:0006596//polyamine biosynthetic process;GO:0006598//polyamine catabolic process;GO:0031328//positive regulation of cellular biosynthetic process;GO:0044710//single-organism metabolic process	--
miR-421-y	MSTRG.1430	3042	3063	-14.54	tAGTTGTCT-TGTTTTACgtcat	x||||||||x|:x||x||xxxxx	aTCAACAGACATTAATTGggcgc	FBXO30	PREDICTED: F-box only protein 30 [Bison bison bison]	-	-	-	-	-	GO:0004721//phosphoprotein phosphatase activity;GO:0019787//ubiquitin-like protein transferase activity;GO:0030247//polysaccharide binding;GO:0046914//transition metal ion binding	GO:0006470//protein dephosphorylation;GO:0032446//protein modification by small protein conjugation	--
miR-421-y	MSTRG.28097	359	381	-13.38	gAGTTGTC-GTCAGGGAGCATGtc	x|||||||x||x|:xx|:|x:|xx	aTCAACAGACA-TTAATTGGGCgc	ZNF462	PREDICTED: zinc finger protein 462 isoform X4 [Bos indicus]	-	-	-	-	GO:0043231//intracellular membrane-bounded organelle	GO:0003676//nucleic acid binding;GO:0043169//cation binding	GO:0006357//regulation of transcription from RNA polymerase II promoter;GO:0051100//negative regulation of binding;GO:0051276//chromosome organization	--
miR-421-y	MSTRG.5822	1310	1331	-17.81	gAGTTGTCCC-AAGAGACCCagt	x|||||||xxx||xx:||||xxx	aTCAACAGACATTAATTGGGcgc	--	-	-	-	-	-	-	-	-	--
miR-142-y	MSTRG.11118	181	200	-20.37	aCATCACA--GGTCGAGACAcc	x|||||||xx||xx||:|x|xx	tGTAGTGTTTCCTACTTTATgg	PLEKHH3	pleckstrin homology domain-containing family H member 3 isoform X3 [Bos taurus]	-	-	-	-	GO:0043232//intracellular non-membrane-bounded organelle;GO:0044421//extracellular region part	-	GO:0050794//regulation of cellular process	--
miR-142-y	MSTRG.28097	88	109	-14.35	cCATCACAGGTTGAGGAGTttt	x|||||||::xx:x|:|:|xxx	tGTAGTGTTTCCTACTTTAtgg	ZNF462	PREDICTED: zinc finger protein 462 isoform X4 [Bos indicus]	-	-	-	-	GO:0043231//intracellular membrane-bounded organelle	GO:0003676//nucleic acid binding;GO:0043169//cation binding	GO:0006357//regulation of transcription from RNA polymerase II promoter;GO:0051100//negative regulation of binding;GO:0051276//chromosome organization	--
miR-203-y	MSTRG.14261	2390	2411	-16.46	tACTTTACATTTCCgacccctt	x||||||||xx|||xxxxxxxx	gTGAAATGTTTAGGaccacttg	--	hCG2014900 [Homo sapiens]	-	-	-	-	-	-	-	--
miR-203-y	MSTRG.31466	1077	1096	-11.66	tACTTTACA--TTTTGactcct	x||||||||xx|::||xxxxxx	gTGAAATGTTTAGGACcacttg	LONRF2	LOW QUALITY PROTEIN: LON peptidase N-terminal domain and RING finger protein 2 [Bos taurus]	-	-	-	-	-	GO:0046914//transition metal ion binding	GO:0019538//protein metabolic process	--
miR-1249-y	MSTRG.1226	170	193	-24.63	aGCGGGAACCCCGGGTGCAGAGga	x|||||||xxxx|||x|x|||:xx	aCGCCCTTCC--CCCCCTTCTTca	COL18A1	collagen alpha-1(XVIII) chain isoform X6 [Orcinus orca]	Organismal Systems	Digestive system	ko04974//Protein digestion and absorption	K06823	GO:0005581//collagen trimer;GO:0031988//membrane-bounded vesicle;GO:0044420//extracellular matrix component;GO:0044421//extracellular region part;GO:0044432//endoplasmic reticulum part	GO:0005515//protein binding;GO:0043169//cation binding	GO:0003382//epithelial cell morphogenesis;GO:0006950//response to stress;GO:0022411//cellular component disassembly;GO:0022610//biological adhesion;GO:0030334//regulation of cell migration;GO:0032963//collagen metabolic process;GO:0042127//regulation of cell proliferation;GO:0042221//response to chemical;GO:0043062//extracellular structure organization;GO:0048646//anatomical structure formation i…	--
miR-1249-y	MSTRG.16214	120	140	-17.56	aGCGGGAAAAGAGG-ACGAccc	x|||||||xx|x||x|x||xxx	aCGCCCTTCCCCCCCTTCTtca	COL7A1	Collagen alpha-1(VII) chain [Bos mutus]	Organismal Systems	Digestive system	ko04974//Protein digestion and absorption	K16628	GO:0005578//proteinaceous extracellular matrix;GO:0044420//extracellular matrix component	GO:0005515//protein binding	GO:0032502//developmental process;GO:0043170//macromolecule metabolic process;GO:0044763//single-organism cellular process	--
miR-1249-y	MSTRG.19793	1645	1670	-21.53	cGCGGGAAGTAGACTTTGCAAGAAga	x||||||||xx|xxxxx|x|||||xx	aCGCCCTTCCCCC----CCTTCTTca	CORO7	coronin-7 isoform X6 [Camelus ferus]	-	-	-	-	-	-	-	--
miR-1249-y	MSTRG.1998	199	220	-18.73	gGCGGGAAGGcccccacgtccg	x|||||||||xxxxxxxxxxxx	aCGCCCTTCCcccccttcttca	DACT2	dapper homolog 2 [Bos indicus x Bos taurus]	-	-	-	-	GO:0043231//intracellular membrane-bounded organelle	GO:0019901//protein kinase binding	GO:0000904//cell morphogenesis involved in differentiation;GO:0007155//cell adhesion;GO:0032926//negative regulation of activin receptor signaling pathway;GO:0072044//collecting duct development	--
miR-1249-y	MSTRG.26738	10138	10159	-28.91	cGCGGGAAGGACGGGAGtcggg	x|||||||||xx||||:xxxxx	aCGCCCTTCCCCCCCTTcttca	--	PREDICTED: serine/threonine-protein kinase pim-3 [Bos mutus]	-	-	-	-	-	-	-	--
miR-1249-y	MSTRG.26794	6167	6188	-20.63	cGCGGGAAGGACTGGCACAcga	x|||||||||xxx||x|x|xxx	aCGCCCTTCCCCCCCTTCTtca	SHANK3	LOW QUALITY PROTEIN: SH3 and multiple ankyrin repeat domains protein 3 [Cervus elaphus]	Organismal Systems	Nervous system	ko04724//Glutamatergic synapse	K15009	GO:0014069//postsynaptic density;GO:0031090//organelle membrane;GO:0044309//neuron spine;GO:0044424//intracellular part;GO:0097060//synaptic membrane	GO:0008092//cytoskeletal protein binding;GO:0019904//protein domain specific binding;GO:0030159//receptor signaling complex scaffold activity;GO:0035254//glutamate receptor binding;GO:0046914//transition metal ion binding	GO:0001662//behavioral fear response;GO:0006461//protein complex assembly;GO:0006884//cell volume homeostasis;GO:0007611//learning or memory;GO:0007625//grooming behavior;GO:0007626//locomotory behavior;GO:0009887//organ morphogenesis;GO:0009967//positive regulation of signal transduction;GO:0021879//forebrain neuron differentiation;GO:0031223//auditory behavior;GO:0032231//regulation of actin fi…	--
miR-1249-y	MSTRG.29222	372	393	-24.33	gGCGGGAAAGGGTCGAGGcgtc	x|||||||x|||xx||:|xxxx	aCGCCCTTCCCCCCCTTCttca	--	serine/arginine repetitive matrix protein 1-like [Zalophus californianus]	-	-	-	-	GO:0042579//microbody	GO:0005515//protein binding;GO:0016647//oxidoreductase activity, acting on the CH-NH group of donors, oxygen as acceptor	GO:0006596//polyamine biosynthetic process;GO:0006598//polyamine catabolic process;GO:0031328//positive regulation of cellular biosynthetic process;GO:0044710//single-organism metabolic process;GO:0051234//establishment of localization	--
miR-1249-y	MSTRG.31466	78	101	-18.4	aGCGGGAACAGGTGCGCAACAccg	x|||||||xx||x|x|x||x|xxx	aCGCCCTT--CCCCCCCTTCTtca	LONRF2	LOW QUALITY PROTEIN: LON peptidase N-terminal domain and RING finger protein 2 [Bos taurus]	-	-	-	-	-	GO:0046914//transition metal ion binding	GO:0019538//protein metabolic process	--
miR-1249-y	MSTRG.6898	671	692	-12.75	aGCGGGAAAGtcactcccgtca	x|||||||x|xxxxxxxxxxxx	aCGCCCTTCCcccccttcttca	ABCC4	multidrug resistance-associated protein 4-like isoform X3 [Bos indicus x Bos taurus]	Environmental Information Processing;Organismal Systems;Environmental Information Processing;Human Diseases	Signal transduction;Digestive system;Membrane transport;Drug resistance: antineoplastic	ko04024//cAMP signaling pathway;ko04976//Bile secretion;ko02010//ABC transporters;ko01523//Antifolate resistance	K05673;K05673;K05673;K05673	GO:0030667//secretory granule membrane;GO:0031224//intrinsic component of membrane	GO:0005253//anion channel activity;GO:0016616//oxidoreductase activity, acting on the CH-OH group of donors, NAD or NADP as acceptor;GO:0032550//purine ribonucleoside binding;GO:0042626//ATPase activity, coupled to transmembrane movement of substances	GO:0001775//cell activation;GO:0006821//chloride transport;GO:0007599//hemostasis;GO:0008284//positive regulation of cell proliferation;GO:0009719//response to endogenous stimulus;GO:0010033//response to organic substance;GO:0015893//drug transport;GO:0044710//single-organism metabolic process	--
miR-543-y	MSTRG.30058	48	67	-17.07	cTTGTAAGGGA-GCGTCAAga	x|||||||x|xx:|||x||xx	aAACATTCGCGGTGCACTTct	--	-	-	-	-	-	-	-	-	--
miR-412-z	MSTRG.31303	534	554	-17.69	cCCAGCTGAGGGGACgaaaca	x|||||||x|xx:||xxxxxx	tGGTCGAC-CAGTTGgaaagt	--	hornerin-like, partial [Bos taurus]	-	-	-	-	-	-	-	--
miR-139-y	MSTRG.19263	421	443	-17.38	tCCTCTGCCCTGtctttttatgt	x|||||||x|:|xxxxxxxxxxx	tGGAGACGCGGCcctgttggagt	--	-	-	-	-	-	-	-	-	--
miR-139-y	MSTRG.28097	1536	1556	-24.25	aCCTCTGCAATC--ACAACCcat	x|||||||xx:xxx||||||xxx	tGGAGACGCGGCCCTGTTGGagt	ZNF462	PREDICTED: zinc finger protein 462 isoform X4 [Bos indicus]	-	-	-	-	GO:0043231//intracellular membrane-bounded organelle	GO:0003676//nucleic acid binding;GO:0043169//cation binding	GO:0006357//regulation of transcription from RNA polymerase II promoter;GO:0051100//negative regulation of binding;GO:0051276//chromosome organization	--
miR-139-y	MSTRG.4478	4740	4762	-19.63	gCCTCTGCCCCTGtttacgaggt	x|||||||x||x|xxxxxxxxxx	tGGAGACGCGGCCctgttggagt	F52C9.6	endonuclease-reverse transcriptase [Babesia ovata]	-	-	-	-	-	-	-	--
miR-200-y	MSTRG.18801	435	461	-19.46	gTTATGACGGAGGACGAGTGACTAaag	x||||||||||xxx|x|x|x||||xxx	tAATACTGCCT---GGTAA-TGATgat	MKI67	PREDICTED: antigen KI-67 [Bos mutus]	-	-	-	-	GO:0005694//chromosome;GO:0043231//intracellular membrane-bounded organelle	GO:0003723//RNA binding;GO:0005515//protein binding;GO:0036094//small molecule binding	GO:0000280//nuclear division;GO:0009408//response to heat;GO:0010033//response to organic substance;GO:0031099//regeneration;GO:0044260//cellular macromolecule metabolic process;GO:0044763//single-organism cellular process;GO:1903510//mucopolysaccharide metabolic process	--
miR-200-y	MSTRG.20434	8812	8836	-10.52	cTTATGACCTCGCCCAACAGTAaag	x|||||||xxx|x|||xx|x||xxx	tAATACTGC--CTGGTAATGATgat	--	elongation factor G, mitochondrial isoform X2 [Ovis aries]	Organismal Systems	Sensory system	ko04742//Taste transduction	K08474	GO:0005924//cell-substrate adherens junction;GO:0031224//intrinsic component of membrane;GO:0043231//intracellular membrane-bounded organelle;GO:0044421//extracellular region part;GO:0044459//plasma membrane part	GO:0019904//protein domain specific binding;GO:0043169//cation binding;GO:0060089//molecular transducer activity	GO:0006357//regulation of transcription from RNA polymerase II promoter;GO:0007028//cytoplasm organization;GO:0007045//cell-substrate adherens junction assembly;GO:0007162//negative regulation of cell adhesion;GO:0007169//transmembrane receptor protein tyrosine kinase signaling pathway;GO:0007568//aging;GO:0007606//sensory perception of chemical stimulus;GO:0008284//positive regulation of cell pr…	--
miR-200-y	MSTRG.28956	1050	1074	-13.77	tTTATGACAACCACCCTCACAATta	x|||||||xxxx|||x|x||x|:xx	tAATACTGCC--TGGTAATGATGat	NIBAN3	LOW QUALITY PROTEIN: protein Niban 3 [Oryx dammah]	-	-	-	-	-	-	-	--
miR-200-y	MSTRG.29222	5237	5261	-11.82	cTTATGACCTCACCCAACGGTACgg	x|||||||xxx|||x|xx:x|||xx	tAATACTGCC-TGG-TAATGATGat	--	serine/arginine repetitive matrix protein 1-like [Zalophus californianus]	-	-	-	-	GO:0042579//microbody	GO:0005515//protein binding;GO:0016647//oxidoreductase activity, acting on the CH-NH group of donors, oxygen as acceptor	GO:0006596//polyamine biosynthetic process;GO:0006598//polyamine catabolic process;GO:0031328//positive regulation of cellular biosynthetic process;GO:0044710//single-organism metabolic process;GO:0051234//establishment of localization	--
miR-200-y	MSTRG.6791	2446	2471	-18.55	gTTATGACGAGAGGCCGACTCGACcc	x||||||||xxx|:||:xxx|x||xx	tAATACTGC---CTGGTAATGATGat	--	-	-	-	-	-	-	-	-	--
miR-6522-z	MSTRG.1226	1236	1257	-17	gGAGCCTTcggtccgagtggga	x|||||||xxxxxxxxxxxxxx	aCTCGGAAttgtttgtgtacct	COL18A1	collagen alpha-1(XVIII) chain isoform X6 [Orcinus orca]	Organismal Systems	Digestive system	ko04974//Protein digestion and absorption	K06823	GO:0005581//collagen trimer;GO:0031988//membrane-bounded vesicle;GO:0044420//extracellular matrix component;GO:0044421//extracellular region part;GO:0044432//endoplasmic reticulum part	GO:0005515//protein binding;GO:0043169//cation binding	GO:0003382//epithelial cell morphogenesis;GO:0006950//response to stress;GO:0022411//cellular component disassembly;GO:0022610//biological adhesion;GO:0030334//regulation of cell migration;GO:0032963//collagen metabolic process;GO:0042127//regulation of cell proliferation;GO:0042221//response to chemical;GO:0043062//extracellular structure organization;GO:0048646//anatomical structure formation i…	--
miR-6522-z	MSTRG.14261	4346	4365	-19.07	tGAGCCTTCGTGAA-AC-TGgt	x|||||||x:::||x||x||xx	aCTCGGAATTGTTTGTGTACct	--	hCG2014900 [Homo sapiens]	-	-	-	-	-	-	-	--
miR-6522-z	MSTRG.9480	1869	1890	-13.73	cGAGCCTTCGGAGCTAgttaac	x|||||||x:x|:x:|xxxxxx	aCTCGGAATTGTTTGTgtacct	CDC42BPB	serine/threonine-protein kinase MRCK beta isoform X2 [Bos indicus x Bos taurus]	-	-	-	-	GO:0016020//membrane;GO:0030054//cell junction;GO:0031988//membrane-bounded vesicle;GO:0044430//cytoskeletal part	GO:0004672//protein kinase activity;GO:0017016//Ras GTPase binding;GO:0032550//purine ribonucleoside binding;GO:0046872//metal ion binding	GO:0006464//cellular protein modification process;GO:0006796//phosphate-containing compound metabolic process;GO:0007165//signal transduction;GO:0030036//actin cytoskeleton organization;GO:0048870//cell motility	--
miR-665-y	MSTRG.4478	1071	1093	-16.16	aGGTCATCAGtacttacctacac	x|||||||x|xxxxxxxxxxxxx	aCCAGTAGGCcgaggcccctcac	F52C9.6	endonuclease-reverse transcriptase [Babesia ovata]	-	-	-	-	-	-	-	--
miR-708-x	MSTRG.10600	2947	2968	-16.43	cTCCTCGAATCGAAGGAAGAgg	x|||||||||xxx||:xx||xx	aAGGAGCTTACAATCTAGCTgg	Qrich2	glutamine-rich protein 2 isoform X4 [Bos taurus]	-	-	-	-	GO:0042579//microbody	GO:0005515//protein binding;GO:0016647//oxidoreductase activity, acting on the CH-NH group of donors, oxygen as acceptor	GO:0006596//polyamine biosynthetic process;GO:0006598//polyamine catabolic process;GO:0031328//positive regulation of cellular biosynthetic process;GO:0044710//single-organism metabolic process	--
miR-708-x	MSTRG.11118	1470	1491	-17.14	cTCCTCGACGGTCATGGCGtcc	x|||||||xx||x|x:x||xxx	aAGGAGCTTACAATCTAGCtgg	PLEKHH3	pleckstrin homology domain-containing family H member 3 isoform X3 [Bos taurus]	-	-	-	-	GO:0043232//intracellular non-membrane-bounded organelle;GO:0044421//extracellular region part	-	GO:0050794//regulation of cellular process	--
miR-708-x	MSTRG.1430	3249	3269	-13.3	aTCCTCGAACGT-ACATacacg	x||||||||x||x|x||xxxxx	aAGGAGCTTACAATCTAgctgg	FBXO30	PREDICTED: F-box only protein 30 [Bison bison bison]	-	-	-	-	-	GO:0004721//phosphoprotein phosphatase activity;GO:0019787//ubiquitin-like protein transferase activity;GO:0030247//polysaccharide binding;GO:0046914//transition metal ion binding	GO:0006470//protein dephosphorylation;GO:0032446//protein modification by small protein conjugation	--
miR-708-x	MSTRG.3598	880	904	-13.7	gTCCTCGACCGAGTGTCA-ATTAAgg	x|||||||xxxx:|||x|x||:x|xx	aAGGAGCT----TACAATCTAGCTgg	OPTN	PREDICTED: optineurin isoform X2 [Bos mutus]	Cellular Processes	Transport and catabolism	ko04137//Mitophagy - animal	K19946	-	-	-	--
miR-708-x	MSTRG.4478	1597	1618	-14.53	cTCCTCGAAccacccgatgtca	x||||||||xxxxxxxxxxxxx	aAGGAGCTTacaatctagctgg	F52C9.6	endonuclease-reverse transcriptase [Babesia ovata]	-	-	-	-	-	-	-	--
miR-708-x	MSTRG.6896	442	463	-15.29	tTCCTCGAGTaaccactacttc	x|||||||:|xxxxxxxxxxxx	aAGGAGCTTAcaatctagctgg	ABCC4	TPA: ATP-binding cassette, sub-family C (CFTR/MRP), member 4, partial [Bos taurus]	Environmental Information Processing;Organismal Systems;Environmental Information Processing;Human Diseases	Signal transduction;Digestive system;Membrane transport;Drug resistance: antineoplastic	ko04024//cAMP signaling pathway;ko04976//Bile secretion;ko02010//ABC transporters;ko01523//Antifolate resistance	K05673;K05673;K05673;K05673	GO:0030667//secretory granule membrane;GO:0031224//intrinsic component of membrane	GO:0005253//anion channel activity;GO:0016616//oxidoreductase activity, acting on the CH-OH group of donors, NAD or NADP as acceptor;GO:0032550//purine ribonucleoside binding;GO:0042626//ATPase activity, coupled to transmembrane movement of substances	GO:0001775//cell activation;GO:0006821//chloride transport;GO:0007599//hemostasis;GO:0008284//positive regulation of cell proliferation;GO:0009719//response to endogenous stimulus;GO:0010033//response to organic substance;GO:0044710//single-organism metabolic process	--
miR-1-x	MSTRG.20434	5811	5832	-10.71	tGTATGAATCCCCACGTTGtgt	x|||||||xxxxx||:|x|xxx	aCATACTTCTTTATGTACCcat	--	elongation factor G, mitochondrial isoform X2 [Ovis aries]	Organismal Systems	Sensory system	ko04742//Taste transduction	K08474	GO:0005924//cell-substrate adherens junction;GO:0031224//intrinsic component of membrane;GO:0043231//intracellular membrane-bounded organelle;GO:0044421//extracellular region part;GO:0044459//plasma membrane part	GO:0019904//protein domain specific binding;GO:0043169//cation binding;GO:0060089//molecular transducer activity	GO:0006357//regulation of transcription from RNA polymerase II promoter;GO:0007028//cytoplasm organization;GO:0007045//cell-substrate adherens junction assembly;GO:0007162//negative regulation of cell adhesion;GO:0007169//transmembrane receptor protein tyrosine kinase signaling pathway;GO:0007568//aging;GO:0007606//sensory perception of chemical stimulus;GO:0008284//positive regulation of cell pr…	--
miR-1-x	MSTRG.20629	238	261	-11.15	aGTATGAACTGAAGTAagagaaga	x|||||||xx|||:||xxxxxxxx	aCATACTT--CTTTATgtacccat	ARHGEF10	rho guanine nucleotide exchange factor 10 isoform X1 [Bos indicus x Bos taurus]	-	-	-	-	GO:0005815//microtubule organizing center	GO:0005088//Ras guanyl-nucleotide exchange factor activity;GO:0008092//cytoskeletal protein binding	GO:0007052//mitotic spindle organization;GO:0032233//positive regulation of actin filament bundle assembly;GO:0032292//peripheral nervous system axon ensheathment;GO:0043087//regulation of GTPase activity	--
miR-1-x	MSTRG.4090	17354	17377	-17.3	cGTATGAACGTGTGTACGTGTGta	x|||||||x|x:x:|||:||x|xx	aCATACTT-CTT-TATGTACCCat	--	PREDICTED: basic salivary proline-rich protein 1-like isoform X2 [Bos indicus]	-	-	-	-	GO:0031224//intrinsic component of membrane;GO:0044421//extracellular region part	GO:0043169//cation binding;GO:0060089//molecular transducer activity	GO:0007162//negative regulation of cell adhesion;GO:0007169//transmembrane receptor protein tyrosine kinase signaling pathway;GO:0007606//sensory perception of chemical stimulus;GO:0010596//negative regulation of endothelial cell migration;GO:0045765//regulation of angiogenesis;GO:0048869//cellular developmental process;GO:0050922//negative regulation of chemotaxis	--
miR-10182-y	MSTRG.1226	2793	2814	-28.25	gGCCGGGCGGTCGTCGCTCCtc	x||||||||x:||xxx||x|xx	gCGGCCCGCGGGCTCGGATGct	COL18A1	collagen alpha-1(XVIII) chain isoform X6 [Orcinus orca]	Organismal Systems	Digestive system	ko04974//Protein digestion and absorption	K06823	GO:0005581//collagen trimer;GO:0031988//membrane-bounded vesicle;GO:0044420//extracellular matrix component;GO:0044421//extracellular region part;GO:0044432//endoplasmic reticulum part	GO:0005515//protein binding;GO:0043169//cation binding	GO:0003382//epithelial cell morphogenesis;GO:0006950//response to stress;GO:0022411//cellular component disassembly;GO:0022610//biological adhesion;GO:0030334//regulation of cell migration;GO:0032963//collagen metabolic process;GO:0042127//regulation of cell proliferation;GO:0042221//response to chemical;GO:0043062//extracellular structure organization;GO:0048646//anatomical structure formation i…	--
miR-10182-y	MSTRG.14261	6730	6751	-31.43	gGCCGGGCCCCAGTGGCCACca	x|||||||x||x|x|x|x||xx	gCGGCCCGCGGGCTCGGATGct	--	hCG2014900 [Homo sapiens]	-	-	-	-	-	-	-	--
miR-10182-y	MSTRG.16712	247	270	-30.94	gGCCGGGCGGGGACCGGGGC-ACct	x||||||||xxxx|||:|x|x||xx	gCGGCCCGCG---GGCTCGGATGct	GASK1A	Protein FAM198A, partial [Bos mutus]	-	-	-	-	-	-	-	--
miR-10182-y	MSTRG.18801	67	89	-30.53	gGCCGGGCGCGGCGTCCCTGgct	x|||||||||xx||xx|||:xxx	gCGGCCCGCGG-GCTCGGATgct	MKI67	PREDICTED: antigen KI-67 [Bos mutus]	-	-	-	-	GO:0005694//chromosome;GO:0043231//intracellular membrane-bounded organelle	GO:0003723//RNA binding;GO:0005515//protein binding;GO:0036094//small molecule binding	GO:0000280//nuclear division;GO:0009408//response to heat;GO:0010033//response to organic substance;GO:0031099//regeneration;GO:0044260//cellular macromolecule metabolic process;GO:0044763//single-organism cellular process;GO:1903510//mucopolysaccharide metabolic process	--
miR-10182-y	MSTRG.24397	121	143	-28.9	gGCCGGGCGGGCGGAGTCcgtcg	x||||||||xx||x||:|xxxxx	gCGGCCCGCGGGC-TCGGatgct	NACAD	NAC-alpha domain-containing protein 1 isoform X4 [Bos indicus x Bos taurus]	-	-	-	-	GO:0044424//intracellular part	-	GO:0008104//protein localization;GO:0051234//establishment of localization	--
miR-10182-y	MSTRG.26738	4200	4223	-28.91	aGCCGGGCCTGTCGGGGGCTCCag	x|||||||xx|:|x|:|x||x|xx	gCGGCCCG--CGGGCTCGGATGct	--	PREDICTED: serine/threonine-protein kinase pim-3 [Bos mutus]	-	-	-	-	-	-	-	--
miR-10182-y	MSTRG.26794	3291	3312	-33.09	cGCCGGGCCTCCGCCGCC-ACcg	x|||||||x:|||xx|||x||xx	gCGGCCCGCGGGCT-CGGATGct	SHANK3	LOW QUALITY PROTEIN: SH3 and multiple ankyrin repeat domains protein 3 [Cervus elaphus]	Organismal Systems	Nervous system	ko04724//Glutamatergic synapse	K15009	GO:0014069//postsynaptic density;GO:0031090//organelle membrane;GO:0044309//neuron spine;GO:0044424//intracellular part;GO:0097060//synaptic membrane	GO:0008092//cytoskeletal protein binding;GO:0019904//protein domain specific binding;GO:0030159//receptor signaling complex scaffold activity;GO:0035254//glutamate receptor binding;GO:0046914//transition metal ion binding	GO:0001662//behavioral fear response;GO:0006461//protein complex assembly;GO:0006884//cell volume homeostasis;GO:0007611//learning or memory;GO:0007625//grooming behavior;GO:0007626//locomotory behavior;GO:0009887//organ morphogenesis;GO:0009967//positive regulation of signal transduction;GO:0021879//forebrain neuron differentiation;GO:0031223//auditory behavior;GO:0032231//regulation of actin fi…	--
miR-10182-y	MSTRG.29222	2	26	-34.24	gGCCGGGCGGCGCCCCGGCTTAgcg	x||||||||xxx|||x:||:||xxx	gCGGCCCGC---GGGCTCGGATgct	--	serine/arginine repetitive matrix protein 1-like [Zalophus californianus]	-	-	-	-	GO:0042579//microbody	GO:0005515//protein binding;GO:0016647//oxidoreductase activity, acting on the CH-NH group of donors, oxygen as acceptor	GO:0006596//polyamine biosynthetic process;GO:0006598//polyamine catabolic process;GO:0031328//positive regulation of cellular biosynthetic process;GO:0044710//single-organism metabolic process;GO:0051234//establishment of localization	--
miR-10182-y	MSTRG.31466	462	480	-28.64	gGCCGGGC---CGAGCCccgtc	x|||||||xxx||||||xxxxx	gCGGCCCGCGGGCTCGGatgct	LONRF2	LOW QUALITY PROTEIN: LON peptidase N-terminal domain and RING finger protein 2 [Bos taurus]	-	-	-	-	-	GO:0046914//transition metal ion binding	GO:0019538//protein metabolic process	--
miR-10182-y	MSTRG.4090	7738	7759	-25.52	tGCCGGGCCTACTAtgggtagg	x|||||||x:x|x|xxxxxxxx	gCGGCCCGCGGGCTcggatgct	--	PREDICTED: basic salivary proline-rich protein 1-like isoform X2 [Bos indicus]	-	-	-	-	GO:0031224//intrinsic component of membrane;GO:0044421//extracellular region part	GO:0043169//cation binding;GO:0060089//molecular transducer activity	GO:0007162//negative regulation of cell adhesion;GO:0007169//transmembrane receptor protein tyrosine kinase signaling pathway;GO:0007606//sensory perception of chemical stimulus;GO:0010596//negative regulation of endothelial cell migration;GO:0045765//regulation of angiogenesis;GO:0048869//cellular developmental process;GO:0050922//negative regulation of chemotaxis	--
miR-10182-y	MSTRG.6791	3660	3681	-28.74	cGCCGGGCACaacaaggggccc	x|||||||x|xxxxxxxxxxxx	gCGGCCCGCGggctcggatgct	--	-	-	-	-	-	-	-	-	--
miR-10182-y	MSTRG.9480	6008	6029	-33.64	aGCCGGGCACCCGTGTCccggg	x|||||||x||||x|:|xxxxx	gCGGCCCGCGGGCTCGGatgct	CDC42BPB	serine/threonine-protein kinase MRCK beta isoform X2 [Bos indicus x Bos taurus]	-	-	-	-	GO:0016020//membrane;GO:0030054//cell junction;GO:0031988//membrane-bounded vesicle;GO:0044430//cytoskeletal part	GO:0004672//protein kinase activity;GO:0017016//Ras GTPase binding;GO:0032550//purine ribonucleoside binding;GO:0046872//metal ion binding	GO:0006464//cellular protein modification process;GO:0006796//phosphate-containing compound metabolic process;GO:0007165//signal transduction;GO:0030036//actin cytoskeleton organization;GO:0048870//cell motility	--
miR-1247-x	MSTRG.1226	453	474	-27.85	cGGGCAGGGAGGGTCCGTGCgg	x||||||||x:x|:xx|x||xx	aCCCGTCCCGTGCGTCCCCGga	COL18A1	collagen alpha-1(XVIII) chain isoform X6 [Orcinus orca]	Organismal Systems	Digestive system	ko04974//Protein digestion and absorption	K06823	GO:0005581//collagen trimer;GO:0031988//membrane-bounded vesicle;GO:0044420//extracellular matrix component;GO:0044421//extracellular region part;GO:0044432//endoplasmic reticulum part	GO:0005515//protein binding;GO:0043169//cation binding	GO:0003382//epithelial cell morphogenesis;GO:0006950//response to stress;GO:0022411//cellular component disassembly;GO:0022610//biological adhesion;GO:0030334//regulation of cell migration;GO:0032963//collagen metabolic process;GO:0042127//regulation of cell proliferation;GO:0042221//response to chemical;GO:0043062//extracellular structure organization;GO:0048646//anatomical structure formation i…	--
miR-1247-x	MSTRG.14261	8202	8224	-29.21	gGGGCAGGCGCCCGTTTGGACcc	x|||||||x||x||:xx||x|xx	aCCCGTCC-CGTGCGTCCCCGga	--	hCG2014900 [Homo sapiens]	-	-	-	-	-	-	-	--
miR-1247-x	MSTRG.17511	3455	3473	-39.44	gGGGCAGG--A-GCAGGGGCcc	x|||||||xx|x||||||||xx	aCCCGTCCCGTGCGTCCCCGga	TNXB	tenascin-X precursor [Bos taurus]	Environmental Information Processing;Human Diseases;Cellular Processes;Human Diseases;Environmental Information Processing	Signal transduction;Infectious disease: viral;Cellular community - eukaryotes;Cancer: overview;Signaling molecules and interaction	ko04151//PI3K-Akt signaling pathway;ko05165//Human papillomavirus infection;ko04510//Focal adhesion;ko05206//MicroRNAs in cancer;ko04512//ECM-receptor interaction	K06252;K06252;K06252;K06252;K06252	GO:0005581//collagen trimer;GO:0031012//extracellular matrix;GO:0031988//membrane-bounded vesicle;GO:0044421//extracellular region part;GO:0044464//cell part	GO:0005539//glycosaminoglycan binding	GO:0006639//acylglycerol metabolic process;GO:0031589//cell-substrate adhesion;GO:0032787//monocarboxylic acid metabolic process;GO:0043405//regulation of MAP kinase activity;GO:0044259//multicellular organismal macromolecule metabolic process;GO:0085029//extracellular matrix assembly;GO:0098602//single organism cell adhesion	--
miR-1247-x	MSTRG.24397	55	75	-34.76	cGGGCAGGA-AGGCAGGGGaca	x|||||||xx|x|||||||xxx	aCCCGTCCCGTGCGTCCCCgga	NACAD	NAC-alpha domain-containing protein 1 isoform X4 [Bos indicus x Bos taurus]	-	-	-	-	GO:0044424//intracellular part	-	GO:0008104//protein localization;GO:0051234//establishment of localization	--
miR-1247-x	MSTRG.26738	8519	8543	-29.17	gGGGCAGGACGGGACAACGGGGTgt	x|||||||x|:x|x||xx||||:xx	aCCCGTCCCGTGC-GT--CCCCGga	--	PREDICTED: serine/threonine-protein kinase pim-3 [Bos mutus]	-	-	-	-	-	-	-	--
miR-1247-x	MSTRG.31464	215	237	-27.59	gGGGCAGGGACCCTAAGAGGTcc	x||||||||x|x|xx||x||:xx	aCCCGTCCC-GTGCGTCCCCGga	--	protein N-lysine methyltransferase METTL21A isoform X3 [Ovis aries]	Organismal Systems	Sensory system	ko04742//Taste transduction	K08474	GO:0005576//extracellular region;GO:0031224//intrinsic component of membrane;GO:0044424//intracellular part	GO:0005488//binding;GO:0060089//molecular transducer activity	GO:0001525//angiogenesis;GO:0007166//cell surface receptor signaling pathway;GO:0007606//sensory perception of chemical stimulus;GO:0040013//negative regulation of locomotion;GO:0048523//negative regulation of cellular process;GO:0051241//negative regulation of multicellular organismal process	--
miR-1247-x	MSTRG.4090	6992	7014	-21.32	tGGGCAGGAGTATCCtttctagt	x|||||||x|:|:x|xxxxxxxx	aCCCGTCC-CGTGCGtccccgga	--	PREDICTED: basic salivary proline-rich protein 1-like isoform X2 [Bos indicus]	-	-	-	-	GO:0031224//intrinsic component of membrane;GO:0044421//extracellular region part	GO:0043169//cation binding;GO:0060089//molecular transducer activity	GO:0007162//negative regulation of cell adhesion;GO:0007169//transmembrane receptor protein tyrosine kinase signaling pathway;GO:0007606//sensory perception of chemical stimulus;GO:0010596//negative regulation of endothelial cell migration;GO:0045765//regulation of angiogenesis;GO:0048869//cellular developmental process;GO:0050922//negative regulation of chemotaxis	--
miR-1247-x	MSTRG.6791	1852	1872	-25.34	cGGGCAGGTC-CGGAGGacggg	x|||||||x|x||x|||xxxxx	aCCCGTCCCGTGCGTCCccgga	--	-	-	-	-	-	-	-	-	--
miR-1247-x	MSTRG.9480	79	104	-41.56	gGGGCAGGCGCAGCAGCGCGGGGCcg	x|||||||x|||x|x||:x|||||xx	aCCCGTCC-CGT-G-CGT-CCCCGga	CDC42BPB	serine/threonine-protein kinase MRCK beta isoform X2 [Bos indicus x Bos taurus]	-	-	-	-	GO:0016020//membrane;GO:0030054//cell junction;GO:0031988//membrane-bounded vesicle;GO:0044430//cytoskeletal part	GO:0004672//protein kinase activity;GO:0017016//Ras GTPase binding;GO:0032550//purine ribonucleoside binding;GO:0046872//metal ion binding	GO:0006464//cellular protein modification process;GO:0006796//phosphate-containing compound metabolic process;GO:0007165//signal transduction;GO:0030036//actin cytoskeleton organization;GO:0048870//cell motility	--
miR-665-x	MSTRG.10600	609	628	-17.74	tCCCCAGACTCccaaccccc	x|||||||x:|xxxxxxxxx	aGGGGTCTTGGcctctgccc	Qrich2	glutamine-rich protein 2 isoform X4 [Bos taurus]	-	-	-	-	GO:0042579//microbody	GO:0005515//protein binding;GO:0016647//oxidoreductase activity, acting on the CH-NH group of donors, oxygen as acceptor	GO:0006596//polyamine biosynthetic process;GO:0006598//polyamine catabolic process;GO:0031328//positive regulation of cellular biosynthetic process;GO:0044710//single-organism metabolic process	--
miR-665-x	MSTRG.11118	1445	1465	-23.62	gCCCCAGAACCCAACGACcgc	x||||||||||xx|x|||xxx	aGGGGTCTTGGCCT-CTGccc	PLEKHH3	pleckstrin homology domain-containing family H member 3 isoform X3 [Bos taurus]	-	-	-	-	GO:0043232//intracellular non-membrane-bounded organelle;GO:0044421//extracellular region part	-	GO:0050794//regulation of cellular process	--
miR-665-x	MSTRG.21761	226	245	-17.62	cCCCCAGAttgaattaccga	x|||||||xxxxxxxxxxxx	aGGGGTCTtggcctctgccc	STIP1	stress-induced-phosphoprotein 1-like [Oryx dammah]	Human Diseases	Neurodegenerative disease	ko05020//Prion disease	K09553	GO:0032991//macromolecular complex;GO:0043231//intracellular membrane-bounded organelle	GO:0003723//RNA binding;GO:0031072//heat shock protein binding	GO:0050896//response to stimulus	--
miR-665-x	MSTRG.28097	1342	1360	-20.34	cCCCCAGA-CTATCGACGtg	x|||||||x|:xxx||||xx	aGGGGTCTTGGCCTCTGCcc	ZNF462	PREDICTED: zinc finger protein 462 isoform X4 [Bos indicus]	-	-	-	-	GO:0043231//intracellular membrane-bounded organelle	GO:0003676//nucleic acid binding;GO:0043169//cation binding	GO:0006357//regulation of transcription from RNA polymerase II promoter;GO:0051100//negative regulation of binding;GO:0051276//chromosome organization	--
bantam-y	MSTRG.18801	1612	1637	-17.58	aCTCTAGTAGCCTCCACCTTAGAgtc	x||||||||:|xxxx||x||x||xxx	tGAGATCATTG----TGAAAGCTaat	MKI67	PREDICTED: antigen KI-67 [Bos mutus]	-	-	-	-	GO:0005694//chromosome;GO:0043231//intracellular membrane-bounded organelle	GO:0003723//RNA binding;GO:0005515//protein binding;GO:0036094//small molecule binding	GO:0000280//nuclear division;GO:0009408//response to heat;GO:0010033//response to organic substance;GO:0031099//regeneration;GO:0044260//cellular macromolecule metabolic process;GO:0044763//single-organism cellular process;GO:1903510//mucopolysaccharide metabolic process	--
bantam-y	MSTRG.20434	8000	8022	-13.6	cCTCTAGTC-CATCTTGACGActc	x|||||||xx||:x||xx|||xxx	tGAGATCATTGTGAAA--GCTaat	--	elongation factor G, mitochondrial isoform X2 [Ovis aries]	Organismal Systems	Sensory system	ko04742//Taste transduction	K08474	GO:0005924//cell-substrate adherens junction;GO:0031224//intrinsic component of membrane;GO:0043231//intracellular membrane-bounded organelle;GO:0044421//extracellular region part;GO:0044459//plasma membrane part	GO:0019904//protein domain specific binding;GO:0043169//cation binding;GO:0060089//molecular transducer activity	GO:0006357//regulation of transcription from RNA polymerase II promoter;GO:0007028//cytoplasm organization;GO:0007045//cell-substrate adherens junction assembly;GO:0007162//negative regulation of cell adhesion;GO:0007169//transmembrane receptor protein tyrosine kinase signaling pathway;GO:0007568//aging;GO:0007606//sensory perception of chemical stimulus;GO:0008284//positive regulation of cell pr…	--
bantam-y	MSTRG.31464	844	864	-13.01	cCTCTAGTCAC-CTCTTTATtg	x|||||||x||x||x|:x||xx	tGAGATCATTGTGAAAGCTAat	--	protein N-lysine methyltransferase METTL21A isoform X3 [Ovis aries]	Organismal Systems	Sensory system	ko04742//Taste transduction	K08474	GO:0005576//extracellular region;GO:0031224//intrinsic component of membrane;GO:0044424//intracellular part	GO:0005488//binding;GO:0060089//molecular transducer activity	GO:0001525//angiogenesis;GO:0007166//cell surface receptor signaling pathway;GO:0007606//sensory perception of chemical stimulus;GO:0040013//negative regulation of locomotion;GO:0048523//negative regulation of cellular process;GO:0051241//negative regulation of multicellular organismal process	--
bantam-y	MSTRG.31466	1775	1796	-16.7	aCTCTAGTAcgggtcacaccgg	x||||||||xxxxxxxxxxxxx	tGAGATCATtgtgaaagctaat	LONRF2	LOW QUALITY PROTEIN: LON peptidase N-terminal domain and RING finger protein 2 [Bos taurus]	-	-	-	-	-	GO:0046914//transition metal ion binding	GO:0019538//protein metabolic process	--
bantam-y	MSTRG.4090	1407	1428	-15.77	aCTCTAGTttctacgacgggag	x|||||||xxxxxxxxxxxxxx	tGAGATCAttgtgaaagctaat	--	PREDICTED: basic salivary proline-rich protein 1-like isoform X2 [Bos indicus]	-	-	-	-	GO:0031224//intrinsic component of membrane;GO:0044421//extracellular region part	GO:0043169//cation binding;GO:0060089//molecular transducer activity	GO:0007162//negative regulation of cell adhesion;GO:0007169//transmembrane receptor protein tyrosine kinase signaling pathway;GO:0007606//sensory perception of chemical stimulus;GO:0010596//negative regulation of endothelial cell migration;GO:0045765//regulation of angiogenesis;GO:0048869//cellular developmental process;GO:0050922//negative regulation of chemotaxis	--
bantam-y	MSTRG.6892	892	913	-14.22	cCTCTAGTCTCATCCTCAAgga	x|||||||xx||:xx||x|xxx	tGAGATCATTGTGAAAGCTaat	ABCC4	multidrug resistance-associated protein 4 [Bos taurus]	Environmental Information Processing;Organismal Systems;Environmental Information Processing;Human Diseases	Signal transduction;Digestive system;Membrane transport;Drug resistance: antineoplastic	ko04024//cAMP signaling pathway;ko04976//Bile secretion;ko02010//ABC transporters;ko01523//Antifolate resistance	K05673;K05673;K05673;K05673	GO:0030667//secretory granule membrane;GO:0031224//intrinsic component of membrane	GO:0015405//P-P-bond-hydrolysis-driven transmembrane transporter activity;GO:0016616//oxidoreductase activity, acting on the CH-OH group of donors, NAD or NADP as acceptor;GO:0017111//nucleoside-triphosphatase activity;GO:0032550//purine ribonucleoside binding	GO:0001775//cell activation;GO:0006821//chloride transport;GO:0007599//hemostasis;GO:0008284//positive regulation of cell proliferation;GO:0009719//response to endogenous stimulus;GO:0010033//response to organic substance;GO:0044710//single-organism metabolic process	--
bantam-y	MSTRG.9480	4961	4982	-14.77	cCTCTAGTAGAACCTggcgtcg	x||||||||:x||x|xxxxxxx	tGAGATCATTGTGAAagctaat	CDC42BPB	serine/threonine-protein kinase MRCK beta isoform X2 [Bos indicus x Bos taurus]	-	-	-	-	GO:0016020//membrane;GO:0030054//cell junction;GO:0031988//membrane-bounded vesicle;GO:0044430//cytoskeletal part	GO:0004672//protein kinase activity;GO:0017016//Ras GTPase binding;GO:0032550//purine ribonucleoside binding;GO:0046872//metal ion binding	GO:0006464//cellular protein modification process;GO:0006796//phosphate-containing compound metabolic process;GO:0007165//signal transduction;GO:0030036//actin cytoskeleton organization;GO:0048870//cell motility	--
miR-10926-z	MSTRG.1226	3023	3042	-24.09	cAGGGTCGGTCCAGGGGagg	x|||||||xx|||x||:xxx	aTCCCAGC--GGTGCCTcca	COL18A1	collagen alpha-1(XVIII) chain isoform X6 [Orcinus orca]	Organismal Systems	Digestive system	ko04974//Protein digestion and absorption	K06823	GO:0005581//collagen trimer;GO:0031988//membrane-bounded vesicle;GO:0044420//extracellular matrix component;GO:0044421//extracellular region part;GO:0044432//endoplasmic reticulum part	GO:0005515//protein binding;GO:0043169//cation binding	GO:0003382//epithelial cell morphogenesis;GO:0006950//response to stress;GO:0022411//cellular component disassembly;GO:0022610//biological adhesion;GO:0030334//regulation of cell migration;GO:0032963//collagen metabolic process;GO:0042127//regulation of cell proliferation;GO:0042221//response to chemical;GO:0043062//extracellular structure organization;GO:0048646//anatomical structure formation i…	--
miR-10926-z	MSTRG.14261	6137	6155	-20.26	gAGGGTCGACCGCctcatg	x|||||||x||:|xxxxxx	aTCCCAGC-GGTGcctcca	--	hCG2014900 [Homo sapiens]	-	-	-	-	-	-	-	--
miR-10926-z	MSTRG.14602	560	577	-22.21	cAGGGTCGCTACTGTGtt	x||||||||:||x|x|xx	aTCCCAGCGGTGCCTCca	ZNF671	zinc finger protein 28 homolog [Zalophus californianus]	Human Diseases	Infectious disease: viral	ko05168//Herpes simplex virus 1 infection	K09228	-	-	-	--
miR-10926-z	MSTRG.16214	960	977	-21.6	gAGGGTCGACCCGGtccc	x|||||||x|x|||xxxx	aTCCCAGCGGTGCCtcca	COL7A1	Collagen alpha-1(VII) chain [Bos mutus]	Organismal Systems	Digestive system	ko04974//Protein digestion and absorption	K16628	GO:0005578//proteinaceous extracellular matrix;GO:0044420//extracellular matrix component	GO:0005515//protein binding	GO:0032502//developmental process;GO:0043170//macromolecule metabolic process;GO:0044763//single-organism cellular process	--
miR-10926-z	MSTRG.19793	320	337	-23.79	gAGGGTCGGTCCGGAGtc	x|||||||x:x|||||xx	aTCCCAGCGGTGCCTCca	CORO7	coronin-7 isoform X6 [Camelus ferus]	-	-	-	-	-	-	-	--
miR-10926-z	MSTRG.20434	6531	6548	-20.83	aAGGGTCGCAACCGGcgc	x||||||||x||x|:xxx	aTCCCAGCGGTGCCTcca	--	elongation factor G, mitochondrial isoform X2 [Ovis aries]	Organismal Systems	Sensory system	ko04742//Taste transduction	K08474	GO:0005924//cell-substrate adherens junction;GO:0031224//intrinsic component of membrane;GO:0043231//intracellular membrane-bounded organelle;GO:0044421//extracellular region part;GO:0044459//plasma membrane part	GO:0019904//protein domain specific binding;GO:0043169//cation binding;GO:0060089//molecular transducer activity	GO:0006357//regulation of transcription from RNA polymerase II promoter;GO:0007028//cytoplasm organization;GO:0007045//cell-substrate adherens junction assembly;GO:0007162//negative regulation of cell adhesion;GO:0007169//transmembrane receptor protein tyrosine kinase signaling pathway;GO:0007568//aging;GO:0007606//sensory perception of chemical stimulus;GO:0008284//positive regulation of cell pr…	--
miR-10926-z	MSTRG.21179	725	742	-20.56	gAGGGTCGCCcagtcaca	x|||||||||xxxxxxxx	aTCCCAGCGGtgcctcca	--	LOW QUALITY PROTEIN: collagen alpha-1(IV) chain-like [Phocoena sinus]	-	-	-	-	-	-	-	--
miR-10926-z	MSTRG.22496	1584	1601	-15.15	gAGGGTCGTagtcccaga	x|||||||:xxxxxxxxx	aTCCCAGCGgtgcctcca	--	endonuclease-reverse transcriptase [Babesia ovata]	-	-	-	-	GO:0031252//cell leading edge;GO:0070161//anchoring junction	GO:0003779//actin binding;GO:0050839//cell adhesion molecule binding	GO:0010468//regulation of gene expression;GO:0098602//single organism cell adhesion	--
miR-10926-z	MSTRG.23823	364	381	-20.11	gAGGGTCGACCCGtttgg	x|||||||x|x||xxxxx	aTCCCAGCGGTGCctcca	--	PREDICTED: arginyl aminopeptidase-like 1 [Bison bison bison]	-	-	-	-	-	-	-	--
miR-10926-z	MSTRG.24397	285	304	-25.98	tAGGGTCGACCGAGGGAGtc	x|||||||x||x|x||||xx	aTCCCAGC-GG-TGCCTCca	NACAD	NAC-alpha domain-containing protein 1 isoform X4 [Bos indicus x Bos taurus]	-	-	-	-	GO:0044424//intracellular part	-	GO:0008104//protein localization;GO:0051234//establishment of localization	--
miR-10926-z	MSTRG.24398	423	440	-17.19	tAGGGTCGagtgacgacc	x|||||||xxxxxxxxxx	aTCCCAGCggtgcctcca	--	hypothetical protein FD755_012438 [Muntiacus reevesi]	-	-	-	-	-	-	-	--
miR-10926-z	MSTRG.26738	4995	5014	-24.28	gAGGGTCGCCGTGTCGAGac	x|||||||||::|xx|||xx	aTCCCAGCGGTGC--CTCca	--	PREDICTED: serine/threonine-protein kinase pim-3 [Bos mutus]	-	-	-	-	-	-	-	--
miR-10926-z	MSTRG.29222	1162	1178	-23.46	cAGGGTCGA-AGGGGGag	x|||||||xx|x||:|xx	aTCCCAGCGGTGCCTCca	--	serine/arginine repetitive matrix protein 1-like [Zalophus californianus]	-	-	-	-	GO:0042579//microbody	GO:0005515//protein binding;GO:0016647//oxidoreductase activity, acting on the CH-NH group of donors, oxygen as acceptor	GO:0006596//polyamine biosynthetic process;GO:0006598//polyamine catabolic process;GO:0031328//positive regulation of cellular biosynthetic process;GO:0044710//single-organism metabolic process;GO:0051234//establishment of localization	--
miR-10926-z	MSTRG.30542	60	77	-16.69	gAGGGTCGTTAgaactaa	x|||||||::|xxxxxxx	aTCCCAGCGGTgcctcca	--	zinc finger protein 33B [Babesia ovata]	Human Diseases	Infectious disease: viral	ko05168//Herpes simplex virus 1 infection	K09228	GO:0031090//organelle membrane;GO:0031252//cell leading edge;GO:0043231//intracellular membrane-bounded organelle;GO:0070161//anchoring junction	GO:0003723//RNA binding;GO:0003779//actin binding;GO:0017016//Ras GTPase binding;GO:0022892//substrate-specific transporter activity;GO:0050839//cell adhesion molecule binding	GO:0010468//regulation of gene expression;GO:0042306//regulation of protein import into nucleus;GO:0043200//response to amino acid;GO:0098602//single organism cell adhesion	--
miR-10926-z	MSTRG.4090	18367	18384	-23.4	tAGGGTCGGAGGGGAGaa	x|||||||xx:x||||xx	aTCCCAGCGGTGCCTCca	--	PREDICTED: basic salivary proline-rich protein 1-like isoform X2 [Bos indicus]	-	-	-	-	GO:0031224//intrinsic component of membrane;GO:0044421//extracellular region part	GO:0043169//cation binding;GO:0060089//molecular transducer activity	GO:0007162//negative regulation of cell adhesion;GO:0007169//transmembrane receptor protein tyrosine kinase signaling pathway;GO:0007606//sensory perception of chemical stimulus;GO:0010596//negative regulation of endothelial cell migration;GO:0045765//regulation of angiogenesis;GO:0048869//cellular developmental process;GO:0050922//negative regulation of chemotaxis	--
miR-10926-z	MSTRG.6791	841	858	-19.62	tAGGGTCGGGAAGGGaag	x|||||||xx|x||:xxx	aTCCCAGCGGTGCCTcca	--	-	-	-	-	-	-	-	-	--
miR-10926-z	MSTRG.9556	798	814	-20.52	aAGGGTCGGGG-GGAGcc	x|||||||xx:x||||xx	aTCCCAGCGGTGCCTCca	--	-	-	-	-	-	-	-	-	--
miR-10926-z	MSTRG.9970	908	925	-13.72	gAGGGTCGggcatctcag	x|||||||xxxxxxxxxx	aTCCCAGCggtgcctcca	RECQL4	ATP-dependent DNA helicase Q4 isoform X2 [Bos indicus x Bos taurus]	-	-	-	-	GO:0043231//intracellular membrane-bounded organelle	GO:0000217//DNA secondary structure binding;GO:0004003//ATP-dependent DNA helicase activity;GO:0032550//purine ribonucleoside binding;GO:0046914//transition metal ion binding	GO:0006259//DNA metabolic process;GO:0007063//regulation of sister chromatid cohesion;GO:0009887//organ morphogenesis;GO:0032392//DNA geometric change;GO:0042127//regulation of cell proliferation	--
miR-5100-z	MSTRG.1226	1363	1386	-36.76	gGCTTAGGGTGCGACCGCAGGGgg	x|||||||||x||x||:|x|:|xx	tCGAATCCCA-GC-GGTGCCTCca	COL18A1	collagen alpha-1(XVIII) chain isoform X6 [Orcinus orca]	Organismal Systems	Digestive system	ko04974//Protein digestion and absorption	K06823	GO:0005581//collagen trimer;GO:0031988//membrane-bounded vesicle;GO:0044420//extracellular matrix component;GO:0044421//extracellular region part;GO:0044432//endoplasmic reticulum part	GO:0005515//protein binding;GO:0043169//cation binding	GO:0003382//epithelial cell morphogenesis;GO:0006950//response to stress;GO:0022411//cellular component disassembly;GO:0022610//biological adhesion;GO:0030334//regulation of cell migration;GO:0032963//collagen metabolic process;GO:0042127//regulation of cell proliferation;GO:0042221//response to chemical;GO:0043062//extracellular structure organization;GO:0048646//anatomical structure formation i…	--
miR-5100-z	MSTRG.14261	851	872	-25.16	tGCTTAGG-TCCCGAGTGGGGtg	x|||||||x||x|x|x:||:|xx	tCGAATCCCAGCGGT-GCCTCca	--	hCG2014900 [Homo sapiens]	-	-	-	-	-	-	-	--
miR-5100-z	MSTRG.20434	14684	14705	-21.67	tGCTTAGGGTCaaatcaatagt	x||||||||||xxxxxxxxxxx	tCGAATCCCAGcggtgcctcca	--	elongation factor G, mitochondrial isoform X2 [Ovis aries]	Organismal Systems	Sensory system	ko04742//Taste transduction	K08474	GO:0005924//cell-substrate adherens junction;GO:0031224//intrinsic component of membrane;GO:0043231//intracellular membrane-bounded organelle;GO:0044421//extracellular region part;GO:0044459//plasma membrane part	GO:0019904//protein domain specific binding;GO:0043169//cation binding;GO:0060089//molecular transducer activity	GO:0006357//regulation of transcription from RNA polymerase II promoter;GO:0007028//cytoplasm organization;GO:0007045//cell-substrate adherens junction assembly;GO:0007162//negative regulation of cell adhesion;GO:0007169//transmembrane receptor protein tyrosine kinase signaling pathway;GO:0007568//aging;GO:0007606//sensory perception of chemical stimulus;GO:0008284//positive regulation of cell pr…	--
miR-5100-z	MSTRG.26794	4811	4833	-24.79	gGCTTAGGCGACGCCTGAGAccc	x|||||||x|x||||xxx||xxx	tCGAATCC-CAGCGGTGCCTcca	SHANK3	LOW QUALITY PROTEIN: SH3 and multiple ankyrin repeat domains protein 3 [Cervus elaphus]	Organismal Systems	Nervous system	ko04724//Glutamatergic synapse	K15009	GO:0014069//postsynaptic density;GO:0031090//organelle membrane;GO:0044309//neuron spine;GO:0044424//intracellular part;GO:0097060//synaptic membrane	GO:0008092//cytoskeletal protein binding;GO:0019904//protein domain specific binding;GO:0030159//receptor signaling complex scaffold activity;GO:0035254//glutamate receptor binding;GO:0046914//transition metal ion binding	GO:0001662//behavioral fear response;GO:0006461//protein complex assembly;GO:0006884//cell volume homeostasis;GO:0007611//learning or memory;GO:0007625//grooming behavior;GO:0007626//locomotory behavior;GO:0009887//organ morphogenesis;GO:0009967//positive regulation of signal transduction;GO:0021879//forebrain neuron differentiation;GO:0031223//auditory behavior;GO:0032231//regulation of actin fi…	--
miR-5100-z	MSTRG.6690	398	419	-23.52	gGCTTAGGGTACTGTCGGctgt	x|||||||||xx:xx|||xxxx	tCGAATCCCAGCGGTGCCtcca	--	uncharacterized protein LOC113906999 [Bos indicus x Bos taurus]	-	-	-	-	-	-	-	--
miR-10400-x	MSTRG.1226	2820	2837	-22.66	gGCCGCCGAA-AGACgagg	x|||||||xxx||||xxxx	gCGGCGGCGACTCTGgacg	COL18A1	collagen alpha-1(XVIII) chain isoform X6 [Orcinus orca]	Organismal Systems	Digestive system	ko04974//Protein digestion and absorption	K06823	GO:0005581//collagen trimer;GO:0031988//membrane-bounded vesicle;GO:0044420//extracellular matrix component;GO:0044421//extracellular region part;GO:0044432//endoplasmic reticulum part	GO:0005515//protein binding;GO:0043169//cation binding	GO:0003382//epithelial cell morphogenesis;GO:0006950//response to stress;GO:0022411//cellular component disassembly;GO:0022610//biological adhesion;GO:0030334//regulation of cell migration;GO:0032963//collagen metabolic process;GO:0042127//regulation of cell proliferation;GO:0042221//response to chemical;GO:0043062//extracellular structure organization;GO:0048646//anatomical structure formation i…	--
miR-10400-x	MSTRG.21307	391	409	-26.64	cGCCGCCGCCGtcgtacca	x||||||||x|xxxxxxxx	gCGGCGGCGACtctggacg	MRGPRF	mas-related G-protein coupled receptor member F isoform X1 [Neogale vison]	-	-	-	-	GO:0031224//intrinsic component of membrane;GO:0031988//membrane-bounded vesicle	GO:0004888//transmembrane signaling receptor activity	GO:0007166//cell surface receptor signaling pathway	--
miR-10400-x	MSTRG.26794	591	609	-30.03	cGCCGCCGCCGCCGCCgcg	x||||||||x|xx:||xxx	gCGGCGGCGACTCTGGacg	SHANK3	LOW QUALITY PROTEIN: SH3 and multiple ankyrin repeat domains protein 3 [Cervus elaphus]	Organismal Systems	Nervous system	ko04724//Glutamatergic synapse	K15009	GO:0014069//postsynaptic density;GO:0031090//organelle membrane;GO:0044309//neuron spine;GO:0044424//intracellular part;GO:0097060//synaptic membrane	GO:0008092//cytoskeletal protein binding;GO:0019904//protein domain specific binding;GO:0030159//receptor signaling complex scaffold activity;GO:0035254//glutamate receptor binding;GO:0046914//transition metal ion binding	GO:0001662//behavioral fear response;GO:0006461//protein complex assembly;GO:0006884//cell volume homeostasis;GO:0007611//learning or memory;GO:0007625//grooming behavior;GO:0007626//locomotory behavior;GO:0009887//organ morphogenesis;GO:0009967//positive regulation of signal transduction;GO:0021879//forebrain neuron differentiation;GO:0031223//auditory behavior;GO:0032231//regulation of actin fi…	--
miR-10400-x	MSTRG.29222	1332	1348	-24.27	tGCCGCCGT--ACACTTgt	x|||||||:xx|x||:|xx	gCGGCGGCGACTCTGGAcg	--	serine/arginine repetitive matrix protein 1-like [Zalophus californianus]	-	-	-	-	GO:0042579//microbody	GO:0005515//protein binding;GO:0016647//oxidoreductase activity, acting on the CH-NH group of donors, oxygen as acceptor	GO:0006596//polyamine biosynthetic process;GO:0006598//polyamine catabolic process;GO:0031328//positive regulation of cellular biosynthetic process;GO:0044710//single-organism metabolic process;GO:0051234//establishment of localization	--
miR-10400-x	MSTRG.29423	1189	1207	-24.62	aGCCGCCGGTGGCGCTcgg	x|||||||x||:x:|:xxx	gCGGCGGCGACTCTGGacg	FBN3	fibrillin-3 [Bos taurus]	-	-	-	-	-	-	GO:0007507//heart development;GO:0009887//organ morphogenesis;GO:0009987//cellular process	--
miR-10400-x	MSTRG.9480	32	53	-28.37	gGCCGCCGCGTCGCAGACCccg	x||||||||x|x|x|||||xxx	gCGGCGGCG-A-C-TCTGGacg	CDC42BPB	serine/threonine-protein kinase MRCK beta isoform X2 [Bos indicus x Bos taurus]	-	-	-	-	GO:0016020//membrane;GO:0030054//cell junction;GO:0031988//membrane-bounded vesicle;GO:0044430//cytoskeletal part	GO:0004672//protein kinase activity;GO:0017016//Ras GTPase binding;GO:0032550//purine ribonucleoside binding;GO:0046872//metal ion binding	GO:0006464//cellular protein modification process;GO:0006796//phosphate-containing compound metabolic process;GO:0007165//signal transduction;GO:0030036//actin cytoskeleton organization;GO:0048870//cell motility	--
miR-885-y	MSTRG.12449	175	195	-27.57	cCCGTCGCCCGG-GTCCCaggt	x|||||||||x:x:||x|xxxx	aGGCAGCGGGGTGTAGTGgata	HSPG2	basement membrane-specific heparan sulfate proteoglycan core protein isoform X7 [Bos indicus x Bos taurus]	Human Diseases;Human Diseases;Environmental Information Processing	Cancer: overview;Infectious disease: viral;Signaling molecules and interaction	ko05205//Proteoglycans in cancer;ko05161//Hepatitis B;ko04512//ECM-receptor interaction	K06255;K06255;K06255	GO:0044421//extracellular region part	-	GO:0048513//animal organ development	--
miR-885-y	MSTRG.14261	1000	1022	-26.66	tCCGTCGCGGCTCGGA-CACCaaa	x|||||||xx|:|:x|x||||xxx	aGGCAGCG--GGGTGTAGTGGata	--	hCG2014900 [Homo sapiens]	-	-	-	-	-	-	-	--
miR-885-y	MSTRG.1998	383	404	-31.15	cCCGTCGCCCCTCGCCCCCggg	x||||||||||x|:x|x||xxx	aGGCAGCGGGGTGTAGTGGata	DACT2	dapper homolog 2 [Bos indicus x Bos taurus]	-	-	-	-	GO:0043231//intracellular membrane-bounded organelle	GO:0019901//protein kinase binding	GO:0000904//cell morphogenesis involved in differentiation;GO:0007155//cell adhesion;GO:0032926//negative regulation of activin receptor signaling pathway;GO:0072044//collecting duct development	--
miR-885-y	MSTRG.20434	1448	1467	-28.49	tCCGTCGCCC-GT-TCACTctt	x|||||||||x::x||||:xxx	aGGCAGCGGGGTGTAGTGGata	--	elongation factor G, mitochondrial isoform X2 [Ovis aries]	Organismal Systems	Sensory system	ko04742//Taste transduction	K08474	GO:0005924//cell-substrate adherens junction;GO:0031224//intrinsic component of membrane;GO:0043231//intracellular membrane-bounded organelle;GO:0044421//extracellular region part;GO:0044459//plasma membrane part	GO:0019904//protein domain specific binding;GO:0043169//cation binding;GO:0060089//molecular transducer activity	GO:0006357//regulation of transcription from RNA polymerase II promoter;GO:0007028//cytoplasm organization;GO:0007045//cell-substrate adherens junction assembly;GO:0007162//negative regulation of cell adhesion;GO:0007169//transmembrane receptor protein tyrosine kinase signaling pathway;GO:0007568//aging;GO:0007606//sensory perception of chemical stimulus;GO:0008284//positive regulation of cell pr…	--
miR-885-y	MSTRG.21019	805	826	-14.72	cCCGTCGCagaaggagtaggtg	x|||||||xxxxxxxxxxxxxx	aGGCAGCGgggtgtagtggata	RIC8A	synembryn-A isoform X1 [Delphinapterus leucas]	-	-	-	-	-	-	-	--
miR-885-y	MSTRG.21715	242	265	-25.36	gCCGTCGCGGTCGACGTCCCggtg	x|||||||xx:|x||:||x|xxxx	aGGCAGCG--GGGTGTAGTGgata	RASGRP2	RAS guanyl-releasing protein 2 isoform X4 [Rousettus aegyptiacus]	Human Diseases;Environmental Information Processing;Environmental Information Processing;Environmental Information Processing;Organismal Systems;Organismal Systems	Cancer: overview;Signal transduction;Signal transduction;Signal transduction;Immune system;Immune system	ko05200//Pathways in cancer;ko04010//MAPK signaling pathway;ko04014//Ras signaling pathway;ko04015//Rap1 signaling pathway;ko04062//Chemokine signaling pathway;ko04611//Platelet activation	K12361;K12361;K12361;K12361;K12361;K12361	GO:0031253//cell projection membrane;GO:0044444//cytoplasmic part	GO:0008289//lipid binding;GO:0046872//metal ion binding	GO:0001775//cell activation;GO:0007599//hemostasis;GO:0016049//cell growth;GO:0043087//regulation of GTPase activity;GO:0051592//response to calcium ion	--
miR-885-y	MSTRG.26271	4662	4682	-23.14	cCCGTCGCTAGAC-TCCCCgtc	x|||||||:xx||x||x||xxx	aGGCAGCGGGGTGTAGTGGata	NCAPD2	PREDICTED: condensin complex subunit 1 [Bos mutus]	-	-	-	-	GO:0000793//condensed chromosome;GO:0031981//nuclear lumen;GO:0043234//protein complex;GO:0044444//cytoplasmic part	GO:0005515//protein binding	GO:0000278//mitotic cell cycle;GO:0000279//M phase;GO:0000280//nuclear division;GO:0022402//cell cycle process;GO:0051276//chromosome organization	--
miR-885-y	MSTRG.26738	5995	6016	-22.49	cCCGTCGCGACACTAGACTcac	x|||||||xx|||xxx||:xxx	aGGCAGCGGGGTGTAGTGGata	--	PREDICTED: serine/threonine-protein kinase pim-3 [Bos mutus]	-	-	-	-	-	-	-	--
miR-885-y	MSTRG.26794	5672	5694	-29.29	cCCGTCGCCGCCCGCCCGCCgcc	x||||||||x|x|:x|x:||xxx	aGGCAGCGGGGTGTAG-TGGata	SHANK3	LOW QUALITY PROTEIN: SH3 and multiple ankyrin repeat domains protein 3 [Cervus elaphus]	Organismal Systems	Nervous system	ko04724//Glutamatergic synapse	K15009	GO:0014069//postsynaptic density;GO:0031090//organelle membrane;GO:0044309//neuron spine;GO:0044424//intracellular part;GO:0097060//synaptic membrane	GO:0008092//cytoskeletal protein binding;GO:0019904//protein domain specific binding;GO:0030159//receptor signaling complex scaffold activity;GO:0035254//glutamate receptor binding;GO:0046914//transition metal ion binding	GO:0001662//behavioral fear response;GO:0006461//protein complex assembly;GO:0006884//cell volume homeostasis;GO:0007611//learning or memory;GO:0007625//grooming behavior;GO:0007626//locomotory behavior;GO:0009887//organ morphogenesis;GO:0009967//positive regulation of signal transduction;GO:0021879//forebrain neuron differentiation;GO:0031223//auditory behavior;GO:0032231//regulation of actin fi…	--
miR-885-y	MSTRG.29222	5761	5783	-25.89	tCCGTCGCCGTCCCGGGAACccc	x||||||||x:|x|:xx|x|xxx	aGGCAGCGG-GGTGTAGTGGata	--	serine/arginine repetitive matrix protein 1-like [Zalophus californianus]	-	-	-	-	GO:0042579//microbody	GO:0005515//protein binding;GO:0016647//oxidoreductase activity, acting on the CH-NH group of donors, oxygen as acceptor	GO:0006596//polyamine biosynthetic process;GO:0006598//polyamine catabolic process;GO:0031328//positive regulation of cellular biosynthetic process;GO:0044710//single-organism metabolic process;GO:0051234//establishment of localization	--
miR-885-y	MSTRG.29423	1162	1183	-28.49	tCCGTCGCCGTCACCTT-CCTcg	x||||||||x:|||x|:x|||xx	aGGCAGCGG-GGTGTAGTGGAta	FBN3	fibrillin-3 [Bos taurus]	-	-	-	-	-	-	GO:0007507//heart development;GO:0009887//organ morphogenesis;GO:0009987//cellular process	--
miR-885-y	MSTRG.31466	387	407	-25.23	gCCGTCGCGCC-CGTCGggtcg	x|||||||x||x|:||:xxxxx	aGGCAGCGGGGTGTAGTggata	LONRF2	LOW QUALITY PROTEIN: LON peptidase N-terminal domain and RING finger protein 2 [Bos taurus]	-	-	-	-	-	GO:0046914//transition metal ion binding	GO:0019538//protein metabolic process	--
miR-885-y	MSTRG.3748	1537	1558	-26.75	aCCGTCGCCCCAactaggagga	x|||||||||||xxxxxxxxxx	aGGCAGCGGGGTgtagtggata	MAP3K8	mitogen-activated protein kinase kinase kinase 8 isoform X1 [Balaenoptera musculus]	Environmental Information Processing;Organismal Systems;Environmental Information Processing;Organismal Systems	Signal transduction;Immune system;Signal transduction;Immune system	ko04010//MAPK signaling pathway;ko04660//T cell receptor signaling pathway;ko04668//TNF signaling pathway;ko04620//Toll-like receptor signaling pathway	K04415;K04415;K04415;K04415	-	-	-	--
miR-885-y	MSTRG.4090	6575	6597	-28.53	cCCGTCGCCACTACGACGCaggt	x||||||||x|:||:x|:|xxxx	aGGCAGCGG-GGTGTAGTGgata	--	PREDICTED: basic salivary proline-rich protein 1-like isoform X2 [Bos indicus]	-	-	-	-	GO:0031224//intrinsic component of membrane;GO:0044421//extracellular region part	GO:0043169//cation binding;GO:0060089//molecular transducer activity	GO:0007162//negative regulation of cell adhesion;GO:0007169//transmembrane receptor protein tyrosine kinase signaling pathway;GO:0007606//sensory perception of chemical stimulus;GO:0010596//negative regulation of endothelial cell migration;GO:0045765//regulation of angiogenesis;GO:0048869//cellular developmental process;GO:0050922//negative regulation of chemotaxis	--
miR-885-y	MSTRG.4101	277	297	-28.06	cCCGTCGCCCCA-GTCtgagtt	x|||||||||||x:||xxxxxx	aGGCAGCGGGGTGTAGtggata	--	-	-	-	-	-	-	-	-	--
miR-885-y	MSTRG.9480	3923	3944	-27.9	cCCGTCGCTCGACAGCATCcgg	x|||||||:|x|||x||:|xxx	aGGCAGCGGGGTGTAGTGGata	CDC42BPB	serine/threonine-protein kinase MRCK beta isoform X2 [Bos indicus x Bos taurus]	-	-	-	-	GO:0016020//membrane;GO:0030054//cell junction;GO:0031988//membrane-bounded vesicle;GO:0044430//cytoskeletal part	GO:0004672//protein kinase activity;GO:0017016//Ras GTPase binding;GO:0032550//purine ribonucleoside binding;GO:0046872//metal ion binding	GO:0006464//cellular protein modification process;GO:0006796//phosphate-containing compound metabolic process;GO:0007165//signal transduction;GO:0030036//actin cytoskeleton organization;GO:0048870//cell motility	--
miR-885-y	MSTRG.9970	747	768	-27.31	aCCGTCGCCC-GTATCCACCcac	x|||||||||x::|||x|||xxx	aGGCAGCGGGGTGTAG-TGGata	RECQL4	ATP-dependent DNA helicase Q4 isoform X2 [Bos indicus x Bos taurus]	-	-	-	-	GO:0043231//intracellular membrane-bounded organelle	GO:0000217//DNA secondary structure binding;GO:0004003//ATP-dependent DNA helicase activity;GO:0032550//purine ribonucleoside binding;GO:0046914//transition metal ion binding	GO:0006259//DNA metabolic process;GO:0007063//regulation of sister chromatid cohesion;GO:0009887//organ morphogenesis;GO:0032392//DNA geometric change;GO:0042127//regulation of cell proliferation	--
miR-504-x	MSTRG.14261	7323	7342	-18.2	cCTGGGACGAGCACtaccgg	x|||||||x||x||xxxxxx	aGACCCTGGTC-TGcactct	--	hCG2014900 [Homo sapiens]	-	-	-	-	-	-	-	--
miR-504-x	MSTRG.14602	1206	1225	-19.43	aCTGGGACCTCGTTGTAAgg	x||||||||xx|x:||x|xx	aGACCCTGGT-CTGCACTct	ZNF671	zinc finger protein 28 homolog [Zalophus californianus]	Human Diseases	Infectious disease: viral	ko05168//Herpes simplex virus 1 infection	K09228	-	-	-	--
miR-504-x	MSTRG.18418	685	703	-23.07	tCTGGGACC-GTCGTCGAcc	x||||||||x|x|||x||xx	aGACCCTGGTCTGCA-CTct	--	-	-	-	-	-	-	-	-	--
miR-504-x	MSTRG.19793	1565	1584	-23.77	tCTGGGACTGGTGCCAGAgg	x|||||||::|x:|xx||xx	aGACCCTGGTC-TGCACTct	CORO7	coronin-7 isoform X6 [Camelus ferus]	-	-	-	-	-	-	-	--
miR-504-x	MSTRG.20434	5280	5299	-23.4	aCTGGGACTCAGACacagat	x|||||||x|||||xxxxxx	aGACCCTG-GTCTGcactct	--	elongation factor G, mitochondrial isoform X2 [Ovis aries]	Organismal Systems	Sensory system	ko04742//Taste transduction	K08474	GO:0005924//cell-substrate adherens junction;GO:0031224//intrinsic component of membrane;GO:0043231//intracellular membrane-bounded organelle;GO:0044421//extracellular region part;GO:0044459//plasma membrane part	GO:0019904//protein domain specific binding;GO:0043169//cation binding;GO:0060089//molecular transducer activity	GO:0006357//regulation of transcription from RNA polymerase II promoter;GO:0007028//cytoplasm organization;GO:0007045//cell-substrate adherens junction assembly;GO:0007162//negative regulation of cell adhesion;GO:0007169//transmembrane receptor protein tyrosine kinase signaling pathway;GO:0007568//aging;GO:0007606//sensory perception of chemical stimulus;GO:0008284//positive regulation of cell pr…	--
miR-504-x	MSTRG.21715	865	882	-16.65	tCTGGGACGA-ACATctac	x|||||||x|x||x|xxxx	aGACCCTGGTCTGCActct	RASGRP2	RAS guanyl-releasing protein 2 isoform X4 [Rousettus aegyptiacus]	Human Diseases;Environmental Information Processing;Environmental Information Processing;Environmental Information Processing;Organismal Systems;Organismal Systems	Cancer: overview;Signal transduction;Signal transduction;Signal transduction;Immune system;Immune system	ko05200//Pathways in cancer;ko04010//MAPK signaling pathway;ko04014//Ras signaling pathway;ko04015//Rap1 signaling pathway;ko04062//Chemokine signaling pathway;ko04611//Platelet activation	K12361;K12361;K12361;K12361;K12361;K12361	GO:0031253//cell projection membrane;GO:0044444//cytoplasmic part	GO:0008289//lipid binding;GO:0046872//metal ion binding	GO:0001775//cell activation;GO:0007599//hemostasis;GO:0016049//cell growth;GO:0043087//regulation of GTPase activity;GO:0051592//response to calcium ion	--
miR-504-x	MSTRG.26271	1346	1364	-18.06	aCTGGGACTACAGGgctcg	x|||||||:|x|x|xxxxx	aGACCCTGGTCTGCactct	NCAPD2	PREDICTED: condensin complex subunit 1 [Bos mutus]	-	-	-	-	GO:0000793//condensed chromosome;GO:0031981//nuclear lumen;GO:0043234//protein complex;GO:0044444//cytoplasmic part	GO:0005515//protein binding	GO:0000278//mitotic cell cycle;GO:0000279//M phase;GO:0000280//nuclear division;GO:0022402//cell cycle process;GO:0051276//chromosome organization	--
miR-504-x	MSTRG.26738	10370	10388	-24.41	gCTGGGACCAGGGGgcgcc	x||||||||||:x|xxxxx	aGACCCTGGTCTGCactct	--	PREDICTED: serine/threonine-protein kinase pim-3 [Bos mutus]	-	-	-	-	-	-	-	--
miR-504-x	MSTRG.26794	6565	6583	-24.95	cCTGGGACCGGTTGGGGtc	x||||||||:|x:|x|:xx	aGACCCTGGTCTGCACTct	SHANK3	LOW QUALITY PROTEIN: SH3 and multiple ankyrin repeat domains protein 3 [Cervus elaphus]	Organismal Systems	Nervous system	ko04724//Glutamatergic synapse	K15009	GO:0014069//postsynaptic density;GO:0031090//organelle membrane;GO:0044309//neuron spine;GO:0044424//intracellular part;GO:0097060//synaptic membrane	GO:0008092//cytoskeletal protein binding;GO:0019904//protein domain specific binding;GO:0030159//receptor signaling complex scaffold activity;GO:0035254//glutamate receptor binding;GO:0046914//transition metal ion binding	GO:0001662//behavioral fear response;GO:0006461//protein complex assembly;GO:0006884//cell volume homeostasis;GO:0007611//learning or memory;GO:0007625//grooming behavior;GO:0007626//locomotory behavior;GO:0009887//organ morphogenesis;GO:0009967//positive regulation of signal transduction;GO:0021879//forebrain neuron differentiation;GO:0031223//auditory behavior;GO:0032231//regulation of actin fi…	--
miR-504-x	MSTRG.31466	986	1003	-21.57	cCTGGGACC-GACaagtat	x||||||||x|||xxxxxx	aGACCCTGGTCTGcactct	LONRF2	LOW QUALITY PROTEIN: LON peptidase N-terminal domain and RING finger protein 2 [Bos taurus]	-	-	-	-	-	GO:0046914//transition metal ion binding	GO:0019538//protein metabolic process	--
miR-504-x	MSTRG.4090	1758	1778	-22.34	gCTGGGACCCGAGACCTGGta	x||||||||xx||||x||:xx	aGACCCTGG--TCTGCACTct	--	PREDICTED: basic salivary proline-rich protein 1-like isoform X2 [Bos indicus]	-	-	-	-	GO:0031224//intrinsic component of membrane;GO:0044421//extracellular region part	GO:0043169//cation binding;GO:0060089//molecular transducer activity	GO:0007162//negative regulation of cell adhesion;GO:0007169//transmembrane receptor protein tyrosine kinase signaling pathway;GO:0007606//sensory perception of chemical stimulus;GO:0010596//negative regulation of endothelial cell migration;GO:0045765//regulation of angiogenesis;GO:0048869//cellular developmental process;GO:0050922//negative regulation of chemotaxis	--
miR-504-x	MSTRG.6892	465	483	-22.63	tCTGGGACGAAGTGTGGcc	x|||||||x|x::|||:xx	aGACCCTGGTCTGCACTct	ABCC4	multidrug resistance-associated protein 4 [Bos taurus]	Environmental Information Processing;Organismal Systems;Environmental Information Processing;Human Diseases	Signal transduction;Digestive system;Membrane transport;Drug resistance: antineoplastic	ko04024//cAMP signaling pathway;ko04976//Bile secretion;ko02010//ABC transporters;ko01523//Antifolate resistance	K05673;K05673;K05673;K05673	GO:0030667//secretory granule membrane;GO:0031224//intrinsic component of membrane	GO:0015405//P-P-bond-hydrolysis-driven transmembrane transporter activity;GO:0016616//oxidoreductase activity, acting on the CH-OH group of donors, NAD or NADP as acceptor;GO:0017111//nucleoside-triphosphatase activity;GO:0032550//purine ribonucleoside binding	GO:0001775//cell activation;GO:0006821//chloride transport;GO:0007599//hemostasis;GO:0008284//positive regulation of cell proliferation;GO:0009719//response to endogenous stimulus;GO:0010033//response to organic substance;GO:0044710//single-organism metabolic process	--
miR-504-x	MSTRG.9421	1440	1458	-15.7	cCTGGGACTTTATTTTAga	x|||||||:xx|:x|x|xx	aGACCCTGGTCTGCACTct	--	thymocyte nuclear protein 1 isoform X2 [Odocoileus virginianus texanus]	-	-	-	-	-	-	-	--
miR-504-x	MSTRG.9556	1018	1036	-21.03	gCTGGGACGGGGCtcgtta	x|||||||x:|:|xxxxxx	aGACCCTGGTCTGcactct	--	-	-	-	-	-	-	-	-	--
miR-485-x	MSTRG.10600	1752	1774	-26.18	cCTCCGAC-GGCGTCTGCGTtctc	x|||||||x|||:x||:|x|xxxx	aGAGGCTGGCCGT-GATGAAttcg	Qrich2	glutamine-rich protein 2 isoform X4 [Bos taurus]	-	-	-	-	GO:0042579//microbody	GO:0005515//protein binding;GO:0016647//oxidoreductase activity, acting on the CH-NH group of donors, oxygen as acceptor	GO:0006596//polyamine biosynthetic process;GO:0006598//polyamine catabolic process;GO:0031328//positive regulation of cellular biosynthetic process;GO:0044710//single-organism metabolic process	--
miR-485-x	MSTRG.19263	577	599	-15.1	aCTCCGAC-GTCATCGACTctccg	x|||||||x|x||x|x|||xxxxx	aGAGGCTGGCCGT-GATGAattcg	--	-	-	-	-	-	-	-	-	--
miR-485-x	MSTRG.3753	947	969	-20.8	tCTCCGACTTCTACACCTTcctc	x|||||||:xx:||xx|||xxxx	aGAGGCTGGCCGTGATGAAttcg	WAC	WW domain-containing adapter protein with coiled-coil isoform X2 [Bos taurus]	-	-	-	-	GO:0016604//nuclear body;GO:0030529//intracellular ribonucleoprotein complex	GO:0001099//basal RNA polymerase II transcription machinery binding	GO:0000077//DNA damage checkpoint;GO:0006355//regulation of transcription, DNA-templated;GO:0006513//protein monoubiquitination;GO:0010508//positive regulation of autophagy;GO:0031330//negative regulation of cellular catabolic process;GO:0033523//histone H2B ubiquitination	--
miR-485-x	MSTRG.4478	828	851	-17.7	aCTCCGACCCTTTCTAACTcccgt	x||||||||xx:x|||x||xxxxx	aGAGGCTGGCCGTGAT-GAattcg	F52C9.6	endonuclease-reverse transcriptase [Babesia ovata]	-	-	-	-	-	-	-	--
miR-7550-z	MSTRG.19793	1464	1481	-16.81	cAGGCCGAGgggagacgg	x||||||||xxxxxxxxx	aTCCGGCTCgaaggacca	CORO7	coronin-7 isoform X6 [Camelus ferus]	-	-	-	-	-	-	-	--
miR-7550-z	MSTRG.19823	1413	1429	-19.28	aAGGCCGA-CGTCCTaga	x|||||||x|x||||xxx	aTCCGGCTCGAAGGAcca	--	deoxyribonuclease-1 isoform X1 [Ovis aries]	-	-	-	-	-	-	-	--
miR-7550-z	MSTRG.20434	15652	15668	-19.28	gAGGCCGA-CTTCagacg	x|||||||x||||xxxxx	aTCCGGCTCGAAGgacca	--	elongation factor G, mitochondrial isoform X2 [Ovis aries]	Organismal Systems	Sensory system	ko04742//Taste transduction	K08474	GO:0005924//cell-substrate adherens junction;GO:0031224//intrinsic component of membrane;GO:0043231//intracellular membrane-bounded organelle;GO:0044421//extracellular region part;GO:0044459//plasma membrane part	GO:0019904//protein domain specific binding;GO:0043169//cation binding;GO:0060089//molecular transducer activity	GO:0006357//regulation of transcription from RNA polymerase II promoter;GO:0007028//cytoplasm organization;GO:0007045//cell-substrate adherens junction assembly;GO:0007162//negative regulation of cell adhesion;GO:0007169//transmembrane receptor protein tyrosine kinase signaling pathway;GO:0007568//aging;GO:0007606//sensory perception of chemical stimulus;GO:0008284//positive regulation of cell pr…	--
miR-7550-z	MSTRG.21179	103	118	-22.16	gAGGCCGAG--TCCGGac	x||||||||xx|||x|xx	aTCCGGCTCGAAGGACca	--	LOW QUALITY PROTEIN: collagen alpha-1(IV) chain-like [Phocoena sinus]	-	-	-	-	-	-	-	--
miR-7550-z	MSTRG.26794	3000	3017	-18	gAGGCCGACCACCCGGcg	x|||||||x|xx||x|xx	aTCCGGCTCGAAGGACca	SHANK3	LOW QUALITY PROTEIN: SH3 and multiple ankyrin repeat domains protein 3 [Cervus elaphus]	Organismal Systems	Nervous system	ko04724//Glutamatergic synapse	K15009	GO:0014069//postsynaptic density;GO:0031090//organelle membrane;GO:0044309//neuron spine;GO:0044424//intracellular part;GO:0097060//synaptic membrane	GO:0008092//cytoskeletal protein binding;GO:0019904//protein domain specific binding;GO:0030159//receptor signaling complex scaffold activity;GO:0035254//glutamate receptor binding;GO:0046914//transition metal ion binding	GO:0001662//behavioral fear response;GO:0006461//protein complex assembly;GO:0006884//cell volume homeostasis;GO:0007611//learning or memory;GO:0007625//grooming behavior;GO:0007626//locomotory behavior;GO:0009887//organ morphogenesis;GO:0009967//positive regulation of signal transduction;GO:0021879//forebrain neuron differentiation;GO:0031223//auditory behavior;GO:0032231//regulation of actin fi…	--
miR-7550-z	MSTRG.29222	1215	1232	-21.54	gAGGCCGAGCccgaccgt	x|||||||||xxxxxxxx	aTCCGGCTCGaaggacca	--	serine/arginine repetitive matrix protein 1-like [Zalophus californianus]	-	-	-	-	GO:0042579//microbody	GO:0005515//protein binding;GO:0016647//oxidoreductase activity, acting on the CH-NH group of donors, oxygen as acceptor	GO:0006596//polyamine biosynthetic process;GO:0006598//polyamine catabolic process;GO:0031328//positive regulation of cellular biosynthetic process;GO:0044710//single-organism metabolic process;GO:0051234//establishment of localization	--
miR-7550-z	MSTRG.3748	1587	1604	-21.69	aAGGCCGAGTCGTCGGcg	x||||||||:xx:|x|xx	aTCCGGCTCGAAGGACca	MAP3K8	mitogen-activated protein kinase kinase kinase 8 isoform X1 [Balaenoptera musculus]	Environmental Information Processing;Organismal Systems;Environmental Information Processing;Organismal Systems	Signal transduction;Immune system;Signal transduction;Immune system	ko04010//MAPK signaling pathway;ko04660//T cell receptor signaling pathway;ko04668//TNF signaling pathway;ko04620//Toll-like receptor signaling pathway	K04415;K04415;K04415;K04415	-	-	-	--
miR-7550-z	MSTRG.4090	15186	15202	-15.33	cAGGCCGA-CTagacccg	x|||||||x||xxxxxxx	aTCCGGCTCGAaggacca	--	PREDICTED: basic salivary proline-rich protein 1-like isoform X2 [Bos indicus]	-	-	-	-	GO:0031224//intrinsic component of membrane;GO:0044421//extracellular region part	GO:0043169//cation binding;GO:0060089//molecular transducer activity	GO:0007162//negative regulation of cell adhesion;GO:0007169//transmembrane receptor protein tyrosine kinase signaling pathway;GO:0007606//sensory perception of chemical stimulus;GO:0010596//negative regulation of endothelial cell migration;GO:0045765//regulation of angiogenesis;GO:0048869//cellular developmental process;GO:0050922//negative regulation of chemotaxis	--
miR-7550-z	MSTRG.6791	2445	2461	-15.7	gAGGCCGA-CTcgaccca	x|||||||x||xxxxxxx	aTCCGGCTCGAaggacca	--	-	-	-	-	-	-	-	-	--
miR-7550-z	MSTRG.9480	1588	1605	-19.48	aAGGCCGAGTcgaggtcg	x||||||||:xxxxxxxx	aTCCGGCTCGaaggacca	CDC42BPB	serine/threonine-protein kinase MRCK beta isoform X2 [Bos indicus x Bos taurus]	-	-	-	-	GO:0016020//membrane;GO:0030054//cell junction;GO:0031988//membrane-bounded vesicle;GO:0044430//cytoskeletal part	GO:0004672//protein kinase activity;GO:0017016//Ras GTPase binding;GO:0032550//purine ribonucleoside binding;GO:0046872//metal ion binding	GO:0006464//cellular protein modification process;GO:0006796//phosphate-containing compound metabolic process;GO:0007165//signal transduction;GO:0030036//actin cytoskeleton organization;GO:0048870//cell motility	--
miR-3135-z	MSTRG.10600	3161	3183	-26.19	aCGACCAGGGTGGATGTCGTCtg	x||||||||x|xx|:|||::|xx	gGCTGGTCCGAG-TGCAGTGGtg	Qrich2	glutamine-rich protein 2 isoform X4 [Bos taurus]	-	-	-	-	GO:0042579//microbody	GO:0005515//protein binding;GO:0016647//oxidoreductase activity, acting on the CH-NH group of donors, oxygen as acceptor	GO:0006596//polyamine biosynthetic process;GO:0006598//polyamine catabolic process;GO:0031328//positive regulation of cellular biosynthetic process;GO:0044710//single-organism metabolic process	--
miR-3135-z	MSTRG.5822	445	466	-25.03	tCGACCAGGGGCACGaaggtga	x||||||||xx||||xxxxxxx	gGCTGGTCCGAGTGCagtggtg	--	-	-	-	-	-	-	-	-	--
miR-2334-z	MSTRG.1226	2800	2821	-20.93	gGTCGTCGGCCGGGCGGtcgtc	x||||||||x|:x:x|:xxxxx	aCAGCAGCCTGTGTTCTcacct	COL18A1	collagen alpha-1(XVIII) chain isoform X6 [Orcinus orca]	Organismal Systems	Digestive system	ko04974//Protein digestion and absorption	K06823	GO:0005581//collagen trimer;GO:0031988//membrane-bounded vesicle;GO:0044420//extracellular matrix component;GO:0044421//extracellular region part;GO:0044432//endoplasmic reticulum part	GO:0005515//protein binding;GO:0043169//cation binding	GO:0003382//epithelial cell morphogenesis;GO:0006950//response to stress;GO:0022411//cellular component disassembly;GO:0022610//biological adhesion;GO:0030334//regulation of cell migration;GO:0032963//collagen metabolic process;GO:0042127//regulation of cell proliferation;GO:0042221//response to chemical;GO:0043062//extracellular structure organization;GO:0048646//anatomical structure formation i…	--
miR-2334-z	MSTRG.12449	222	244	-18.21	tGTCGTCGCGGCCCGtcgtacac	x|||||||x|:|x|:xxxxxxxx	aCAGCAGC-CTGTGTtctcacct	HSPG2	basement membrane-specific heparan sulfate proteoglycan core protein isoform X7 [Bos indicus x Bos taurus]	Human Diseases;Human Diseases;Environmental Information Processing	Cancer: overview;Infectious disease: viral;Signaling molecules and interaction	ko05205//Proteoglycans in cancer;ko05161//Hepatitis B;ko04512//ECM-receptor interaction	K06255;K06255;K06255	GO:0044421//extracellular region part	-	GO:0048513//animal organ development	--
miR-2334-z	MSTRG.13424	455	476	-19.22	cGTCGTCGGAGAggtcttgctt	x|||||||||x|xxxxxxxxxx	aCAGCAGCCTGTgttctcacct	COBLL1	cordon-bleu protein-like 1 [Bos indicus x Bos taurus]	-	-	-	-	GO:0031988//membrane-bounded vesicle	-	-	--
miR-2334-z	MSTRG.14261	9115	9137	-22.2	cGTCGTCGGGACCCGGGAcccct	x||||||||x||x|::||xxxxx	aCAGCAGCC-TGTGTTCTcacct	--	hCG2014900 [Homo sapiens]	-	-	-	-	-	-	-	--
miR-2334-z	MSTRG.16712	438	458	-18.43	gGTCGTCG-ACCCACGAcacac	x|||||||x||x||x||xxxxx	aCAGCAGCCTGTGTTCTcacct	GASK1A	Protein FAM198A, partial [Bos mutus]	-	-	-	-	-	-	-	--
miR-2334-z	MSTRG.17511	1808	1829	-17.37	cGTCGTCGAACATGGacgcccg	x|||||||x|||:::xxxxxxx	aCAGCAGCCTGTGTTctcacct	TNXB	tenascin-X precursor [Bos taurus]	Environmental Information Processing;Human Diseases;Cellular Processes;Human Diseases;Environmental Information Processing	Signal transduction;Infectious disease: viral;Cellular community - eukaryotes;Cancer: overview;Signaling molecules and interaction	ko04151//PI3K-Akt signaling pathway;ko05165//Human papillomavirus infection;ko04510//Focal adhesion;ko05206//MicroRNAs in cancer;ko04512//ECM-receptor interaction	K06252;K06252;K06252;K06252;K06252	GO:0005581//collagen trimer;GO:0031012//extracellular matrix;GO:0031988//membrane-bounded vesicle;GO:0044421//extracellular region part;GO:0044464//cell part	GO:0005539//glycosaminoglycan binding	GO:0006639//acylglycerol metabolic process;GO:0031589//cell-substrate adhesion;GO:0032787//monocarboxylic acid metabolic process;GO:0043405//regulation of MAP kinase activity;GO:0044259//multicellular organismal macromolecule metabolic process;GO:0085029//extracellular matrix assembly;GO:0098602//single organism cell adhesion	--
miR-2334-z	MSTRG.18418	674	695	-16.81	cGTCGTCG-ACCCCAGATGTaac	x|||||||x||x|x|||x||xxx	aCAGCAGCCTGTGTTCT-CAcct	--	-	-	-	-	-	-	-	-	--
miR-2334-z	MSTRG.18801	2855	2875	-15.51	aGTCGTCG-ATACCAAAATaag	x|||||||x|:||x|x|x|xxx	aCAGCAGCCTGTGTTCTCAcct	MKI67	PREDICTED: antigen KI-67 [Bos mutus]	-	-	-	-	GO:0005694//chromosome;GO:0043231//intracellular membrane-bounded organelle	GO:0003723//RNA binding;GO:0005515//protein binding;GO:0036094//small molecule binding	GO:0000280//nuclear division;GO:0009408//response to heat;GO:0010033//response to organic substance;GO:0031099//regeneration;GO:0044260//cellular macromolecule metabolic process;GO:0044763//single-organism cellular process;GO:1903510//mucopolysaccharide metabolic process	--
miR-2334-z	MSTRG.18859	1282	1304	-24.07	gGTCGTCGTCCAACCGGAGGGgt	x|||||||xx||x|x:|||x|xx	aCAGCAGCCTGT-GTTCTCACct	TLR1	Toll-like receptor 2 [Camelus dromedarius]	-	-	-	-	-	-	-	--
miR-2334-z	MSTRG.19793	465	487	-18.43	aGTCGTCGAGAAGAAAGAagacg	x|||||||x||x:x||||xxxxx	aCAGCAGC-CTGTGTTCTcacct	CORO7	coronin-7 isoform X6 [Camelus ferus]	-	-	-	-	-	-	-	--
miR-2334-z	MSTRG.20434	3901	3923	-23.63	tGTCGTCGATCGAAGGTGGTGac	x|||||||xx|:x|:|x:|||xx	aCAGCAGCCTGTGTTC-TCACct	--	elongation factor G, mitochondrial isoform X2 [Ovis aries]	Organismal Systems	Sensory system	ko04742//Taste transduction	K08474	GO:0005924//cell-substrate adherens junction;GO:0031224//intrinsic component of membrane;GO:0043231//intracellular membrane-bounded organelle;GO:0044421//extracellular region part;GO:0044459//plasma membrane part	GO:0019904//protein domain specific binding;GO:0043169//cation binding;GO:0060089//molecular transducer activity	GO:0006357//regulation of transcription from RNA polymerase II promoter;GO:0007028//cytoplasm organization;GO:0007045//cell-substrate adherens junction assembly;GO:0007162//negative regulation of cell adhesion;GO:0007169//transmembrane receptor protein tyrosine kinase signaling pathway;GO:0007568//aging;GO:0007606//sensory perception of chemical stimulus;GO:0008284//positive regulation of cell pr…	--
miR-2334-z	MSTRG.20629	687	707	-14.76	cGTCGTCGT-CACcgtccgacc	x|||||||xx|||xxxxxxxxx	aCAGCAGCCTGTGttctcacct	ARHGEF10	rho guanine nucleotide exchange factor 10 isoform X1 [Bos indicus x Bos taurus]	-	-	-	-	GO:0005815//microtubule organizing center	GO:0005088//Ras guanyl-nucleotide exchange factor activity;GO:0008092//cytoskeletal protein binding	GO:0007052//mitotic spindle organization;GO:0032233//positive regulation of actin filament bundle assembly;GO:0032292//peripheral nervous system axon ensheathment;GO:0043087//regulation of GTPase activity	--
miR-2334-z	MSTRG.21019	855	877	-16.23	cGTCGTCGTTCGTAGTGCGTcac	x|||||||xx|::|:x|x||xxx	aCAGCAGCCTGTGTT-CTCAcct	RIC8A	synembryn-A isoform X1 [Delphinapterus leucas]	-	-	-	-	-	-	-	--
miR-2334-z	MSTRG.24397	100	122	-17.94	cGTCGTCGAGCCGCGCCCGTcgg	x|||||||x|x|:|:xxx||xxx	aCAGCAGC-CTGTGTTCTCAcct	NACAD	NAC-alpha domain-containing protein 1 isoform X4 [Bos indicus x Bos taurus]	-	-	-	-	GO:0044424//intracellular part	-	GO:0008104//protein localization;GO:0051234//establishment of localization	--
miR-2334-z	MSTRG.24398	296	317	-24.54	gGTCGTCGTCGGTGGGAGTGtc	x|||||||xxx::::|||||xx	aCAGCAGCCTGTGTTCTCACct	--	hypothetical protein FD755_012438 [Muntiacus reevesi]	-	-	-	-	-	-	-	--
miR-2334-z	MSTRG.26271	1834	1855	-20.4	cGTCGTCGGTCATTGGttcgac	x||||||||x||:x:|xxxxxx	aCAGCAGCCTGTGTTCtcacct	NCAPD2	PREDICTED: condensin complex subunit 1 [Bos mutus]	-	-	-	-	GO:0000793//condensed chromosome;GO:0031981//nuclear lumen;GO:0043234//protein complex;GO:0044444//cytoplasmic part	GO:0005515//protein binding	GO:0000278//mitotic cell cycle;GO:0000279//M phase;GO:0000280//nuclear division;GO:0022402//cell cycle process;GO:0051276//chromosome organization	--
miR-2334-z	MSTRG.26738	1137	1158	-26.04	cGTCGTCGGACTGGGGtcttcc	x||||||||||xx::|xxxxxx	aCAGCAGCCTGTGTTCtcacct	--	PREDICTED: serine/threonine-protein kinase pim-3 [Bos mutus]	-	-	-	-	-	-	-	--
miR-2334-z	MSTRG.26794	1980	2001	-16.49	cGTCGTCGACCACcccctccga	x|||||||xx|||xxxxxxxxx	aCAGCAGCCTGTGttctcacct	SHANK3	LOW QUALITY PROTEIN: SH3 and multiple ankyrin repeat domains protein 3 [Cervus elaphus]	Organismal Systems	Nervous system	ko04724//Glutamatergic synapse	K15009	GO:0014069//postsynaptic density;GO:0031090//organelle membrane;GO:0044309//neuron spine;GO:0044424//intracellular part;GO:0097060//synaptic membrane	GO:0008092//cytoskeletal protein binding;GO:0019904//protein domain specific binding;GO:0030159//receptor signaling complex scaffold activity;GO:0035254//glutamate receptor binding;GO:0046914//transition metal ion binding	GO:0001662//behavioral fear response;GO:0006461//protein complex assembly;GO:0006884//cell volume homeostasis;GO:0007611//learning or memory;GO:0007625//grooming behavior;GO:0007626//locomotory behavior;GO:0009887//organ morphogenesis;GO:0009967//positive regulation of signal transduction;GO:0021879//forebrain neuron differentiation;GO:0031223//auditory behavior;GO:0032231//regulation of actin fi…	--
miR-2334-z	MSTRG.28956	100	123	-21.6	aGTCGTCGCAGACGCACTAGgccc	x|||||||xx|||:||xx||xxxx	aCAGCAGC--CTGTGTTCTCacct	NIBAN3	LOW QUALITY PROTEIN: protein Niban 3 [Oryx dammah]	-	-	-	-	-	-	-	--
miR-2334-z	MSTRG.29222	1495	1515	-17.49	aGTCGTCG-ATGCAAtccccgg	x|||||||x|::|||xxxxxxx	aCAGCAGCCTGTGTTctcacct	--	serine/arginine repetitive matrix protein 1-like [Zalophus californianus]	-	-	-	-	GO:0042579//microbody	GO:0005515//protein binding;GO:0016647//oxidoreductase activity, acting on the CH-NH group of donors, oxygen as acceptor	GO:0006596//polyamine biosynthetic process;GO:0006598//polyamine catabolic process;GO:0031328//positive regulation of cellular biosynthetic process;GO:0044710//single-organism metabolic process;GO:0051234//establishment of localization	--
miR-2334-z	MSTRG.29423	319	341	-19.68	tGTCGTCGTGACGGAcacccaca	x|||||||x|||:x|xxxxxxxx	aCAGCAGC-CTGTGTtctcacct	FBN3	fibrillin-3 [Bos taurus]	-	-	-	-	-	-	GO:0007507//heart development;GO:0009887//organ morphogenesis;GO:0009987//cellular process	--
miR-2334-z	MSTRG.31466	1853	1873	-20.11	cGTCGTCGG-CACtcctctatg	x||||||||x|||xxxxxxxxx	aCAGCAGCCTGTGttctcacct	LONRF2	LOW QUALITY PROTEIN: LON peptidase N-terminal domain and RING finger protein 2 [Bos taurus]	-	-	-	-	-	GO:0046914//transition metal ion binding	GO:0019538//protein metabolic process	--
miR-2334-z	MSTRG.33171	1786	1806	-15.74	cGTCGTCGT-CACGtccccaga	x|||||||xx|||:xxxxxxxx	aCAGCAGCCTGTGTtctcacct	--	rho guanine nucleotide exchange factor 9 isoform X3 [Bos taurus]	-	-	-	-	-	-	GO:0035023//regulation of Rho protein signal transduction	--
miR-2334-z	MSTRG.3691	1071	1098	-32.85	aGTCGTCGGGTTAATCACATGGAGTGga	x||||||||:xxxxx||||x:|||||xx	aCAGCAGCCT-----GTGT-TCTCACct	MRC1	PREDICTED: macrophage mannose receptor 1 [Bos mutus]	Human Diseases;Cellular Processes	Infectious disease: bacterial;Transport and catabolism	ko05152//Tuberculosis;ko04145//Phagosome	K06560;K06560	GO:0016021//integral component of membrane;GO:0031090//organelle membrane;GO:0044464//cell part	GO:0038023//signaling receptor activity;GO:0048029//monosaccharide binding	GO:0006897//endocytosis;GO:0032496//response to lipopolysaccharide;GO:0034341//response to interferon-gamma;GO:0050794//regulation of cellular process;GO:0070670//response to interleukin-4	--
miR-2334-z	MSTRG.3748	1577	1597	-21.5	aGTCGTCGG-CGAGCGAGTttc	x||||||||x|:x:x||||xxx	aCAGCAGCCTGTGTTCTCAcct	MAP3K8	mitogen-activated protein kinase kinase kinase 8 isoform X1 [Balaenoptera musculus]	Environmental Information Processing;Organismal Systems;Environmental Information Processing;Organismal Systems	Signal transduction;Immune system;Signal transduction;Immune system	ko04010//MAPK signaling pathway;ko04660//T cell receptor signaling pathway;ko04668//TNF signaling pathway;ko04620//Toll-like receptor signaling pathway	K04415;K04415;K04415;K04415	-	-	-	--
miR-2334-z	MSTRG.4090	1802	1826	-24.46	gGTCGTCGGGGTCGTCAGGGGTcca	x||||||||:xx|:x||:|:||xxx	aCAGCAGCCT--GT-GTTCTCAcct	--	PREDICTED: basic salivary proline-rich protein 1-like isoform X2 [Bos indicus]	-	-	-	-	GO:0031224//intrinsic component of membrane;GO:0044421//extracellular region part	GO:0043169//cation binding;GO:0060089//molecular transducer activity	GO:0007162//negative regulation of cell adhesion;GO:0007169//transmembrane receptor protein tyrosine kinase signaling pathway;GO:0007606//sensory perception of chemical stimulus;GO:0010596//negative regulation of endothelial cell migration;GO:0045765//regulation of angiogenesis;GO:0048869//cellular developmental process;GO:0050922//negative regulation of chemotaxis	--
miR-2334-z	MSTRG.4101	1090	1112	-19.89	cGTCGTCGAGACctgttccggga	x|||||||x|||xxxxxxxxxxx	aCAGCAGC-CTGtgttctcacct	--	-	-	-	-	-	-	-	-	--
miR-2334-z	MSTRG.4193	472	495	-18.64	cGTCGTCGAACATCCTAGAacagg	x|||||||x|||xx|x|||xxxxx	aCAGCAGCCTGT--GTTCTcacct	BMP7	bone morphogenetic protein 7 [Rousettus aegyptiacus]	Environmental Information Processing;Environmental Information Processing;Organismal Systems;Environmental Information Processing	Signaling molecules and interaction;Signal transduction;Development and regeneration;Signal transduction	ko04060//Cytokine-cytokine receptor interaction;ko04390//Hippo signaling pathway;ko04360//Axon guidance;ko04350//TGF-beta signaling pathway	K16621;K16621;K16621;K16621	-	-	-	--
miR-2334-z	MSTRG.6400	1202	1223	-14.22	gGTCGTCGAGTGTAGttgccca	x|||||||x::::|:xxxxxxx	aCAGCAGCCTGTGTTctcacct	--	-	-	-	-	-	-	-	-	--
miR-2334-z	MSTRG.6791	947	968	-23.82	cGTCGTCGTGTCCGGGACTGgg	x|||||||x::x|::||x||xx	aCAGCAGCCTGTGTTCTCACct	--	-	-	-	-	-	-	-	-	--
miR-2334-z	MSTRG.9421	395	417	-24.51	tGTCGTCGTGACGGGGGAcacac	x|||||||x|||:x::||xxxxx	aCAGCAGC-CTGTGTTCTcacct	--	thymocyte nuclear protein 1 isoform X2 [Odocoileus virginianus texanus]	-	-	-	-	-	-	-	--
miR-2334-z	MSTRG.9556	1102	1126	-21.54	aGTCGTCGGAAGACACAAAAtcctc	x|||||||||xxx|||||x|xxxxx	aCAGCAGCCT---GTGTTCTcacct	--	-	-	-	-	-	-	-	-	--
miR-2334-z	MSTRG.9970	679	704	-21.17	tGTCGTCGCAGAGTTACCGGAGgagg	x|||||||xx||xx:||x:|||xxxx	aCAGCAGC--CT--GTGTTCTCacct	RECQL4	ATP-dependent DNA helicase Q4 isoform X2 [Bos indicus x Bos taurus]	-	-	-	-	GO:0043231//intracellular membrane-bounded organelle	GO:0000217//DNA secondary structure binding;GO:0004003//ATP-dependent DNA helicase activity;GO:0032550//purine ribonucleoside binding;GO:0046914//transition metal ion binding	GO:0006259//DNA metabolic process;GO:0007063//regulation of sister chromatid cohesion;GO:0009887//organ morphogenesis;GO:0032392//DNA geometric change;GO:0042127//regulation of cell proliferation	--
miR-301-y	MSTRG.4478	2586	2608	-11.1	cTCACGTTAACACGTCAtcaaac	x||||||||x||x:x||xxxxxx	cAGTGCAATAGTATTGTcaaagc	F52C9.6	endonuclease-reverse transcriptase [Babesia ovata]	-	-	-	-	-	-	-	--
miR-301-y	MSTRG.6896	56	78	-11.63	aTCACGTTCTTGGAACAATggac	x|||||||x|::x||||x|xxxx	cAGTGCAATAGTATTGTCAaagc	ABCC4	TPA: ATP-binding cassette, sub-family C (CFTR/MRP), member 4, partial [Bos taurus]	Environmental Information Processing;Organismal Systems;Environmental Information Processing;Human Diseases	Signal transduction;Digestive system;Membrane transport;Drug resistance: antineoplastic	ko04024//cAMP signaling pathway;ko04976//Bile secretion;ko02010//ABC transporters;ko01523//Antifolate resistance	K05673;K05673;K05673;K05673	GO:0030667//secretory granule membrane;GO:0031224//intrinsic component of membrane	GO:0005253//anion channel activity;GO:0016616//oxidoreductase activity, acting on the CH-OH group of donors, NAD or NADP as acceptor;GO:0032550//purine ribonucleoside binding;GO:0042626//ATPase activity, coupled to transmembrane movement of substances	GO:0001775//cell activation;GO:0006821//chloride transport;GO:0007599//hemostasis;GO:0008284//positive regulation of cell proliferation;GO:0009719//response to endogenous stimulus;GO:0010033//response to organic substance;GO:0044710//single-organism metabolic process	--
miR-3957-y	MSTRG.27704	1779	1799	-14.47	gGCGTGTCATAGAcaacaatc	x|||||||x|x||xxxxxxxx	aCGCACAGCACCTcactgagc	pol	PREDICTED: endogenous retrovirus group K member 19 Env polyprotein-like [Bison bison bison]	-	-	-	-	GO:0019012//virion;GO:0030131//clathrin adaptor complex;GO:0030135//coated vesicle;GO:0036464//cytoplasmic ribonucleoprotein granule	GO:0000175//3'-5'-exoribonuclease activity;GO:0008289//lipid binding;GO:0015631//tubulin binding;GO:0016740//transferase activity;GO:0043167//ion binding;GO:0044822//poly(A) RNA binding	GO:0001649//osteoblast differentiation;GO:0002237//response to molecule of bacterial origin;GO:0006259//DNA metabolic process;GO:0007009//plasma membrane organization;GO:0007623//circadian rhythm;GO:0022618//ribonucleoprotein complex assembly;GO:0043488//regulation of mRNA stability;GO:0045597//positive regulation of cell differentiation;GO:0045807//positive regulation of endocytosis;GO:0090501//…	--
miR-342-x	MSTRG.10600	923	945	-24.85	tCCCCACGcccaccctcctcagg	x|||||||xxxxxxxxxxxxxxx	aGGGGTGCtatctgtggttgaga	Qrich2	glutamine-rich protein 2 isoform X4 [Bos taurus]	-	-	-	-	GO:0042579//microbody	GO:0005515//protein binding;GO:0016647//oxidoreductase activity, acting on the CH-NH group of donors, oxygen as acceptor	GO:0006596//polyamine biosynthetic process;GO:0006598//polyamine catabolic process;GO:0031328//positive regulation of cellular biosynthetic process;GO:0044710//single-organism metabolic process	--
miR-342-x	MSTRG.11118	311	333	-22.24	aCCCCACGTCTCCCAGCGATcga	x|||||||xxxxx||x|:|:xxx	aGGGGTGCTATCTGTGGTTGaga	PLEKHH3	pleckstrin homology domain-containing family H member 3 isoform X3 [Bos taurus]	-	-	-	-	GO:0043232//intracellular non-membrane-bounded organelle;GO:0044421//extracellular region part	-	GO:0050794//regulation of cellular process	--
miR-342-x	MSTRG.28097	2351	2372	-22.2	tCCCCACG-TCCCCACCccgaac	x|||||||x|xxx||||xxxxxx	aGGGGTGCTATCTGTGGttgaga	ZNF462	PREDICTED: zinc finger protein 462 isoform X4 [Bos indicus]	-	-	-	-	GO:0043231//intracellular membrane-bounded organelle	GO:0003676//nucleic acid binding;GO:0043169//cation binding	GO:0006357//regulation of transcription from RNA polymerase II promoter;GO:0051100//negative regulation of binding;GO:0051276//chromosome organization	--
miR-342-x	MSTRG.3753	713	733	-24.56	aCCCCACGACATG-ACCG-CTct	x||||||||x|x:x|||:x||xx	aGGGGTGCTATCTGTGGTTGAga	WAC	WW domain-containing adapter protein with coiled-coil isoform X2 [Bos taurus]	-	-	-	-	GO:0016604//nuclear body;GO:0030529//intracellular ribonucleoprotein complex	GO:0001099//basal RNA polymerase II transcription machinery binding	GO:0000077//DNA damage checkpoint;GO:0006355//regulation of transcription, DNA-templated;GO:0006513//protein monoubiquitination;GO:0010508//positive regulation of autophagy;GO:0031330//negative regulation of cellular catabolic process;GO:0033523//histone H2B ubiquitination	--
miR-342-x	MSTRG.4478	1251	1274	-29.41	cCCCCACGGGTACGAC-CCTACTca	x|||||||:x||x|||x||x|||xx	aGGGGTGCT-AT-CTGTGGTTGAga	F52C9.6	endonuclease-reverse transcriptase [Babesia ovata]	-	-	-	-	-	-	-	--
miR-31-x	MSTRG.14261	5666	5686	-17.51	cCCGTTCTGGTCCCCTGTCcg	x|||||||:xxx||x|:||xx	aGGCAAGATGTTGGCATAGct	--	hCG2014900 [Homo sapiens]	-	-	-	-	-	-	-	--
miR-31-x	MSTRG.18418	165	184	-20.87	cCCGTTCTAGGGCCCT-TCtg	x||||||||x::||x|x||xx	aGGCAAGATGTTGGCATAGct	--	-	-	-	-	-	-	-	-	--
miR-31-x	MSTRG.18801	1480	1502	-18.78	tCCGTTCTTGAAGACCcctcact	x|||||||xx|x:|||xxxxxxx	aGGCAAGA--TGTTGGcatagct	MKI67	PREDICTED: antigen KI-67 [Bos mutus]	-	-	-	-	GO:0005694//chromosome;GO:0043231//intracellular membrane-bounded organelle	GO:0003723//RNA binding;GO:0005515//protein binding;GO:0036094//small molecule binding	GO:0000280//nuclear division;GO:0009408//response to heat;GO:0010033//response to organic substance;GO:0031099//regeneration;GO:0044260//cellular macromolecule metabolic process;GO:0044763//single-organism cellular process;GO:1903510//mucopolysaccharide metabolic process	--
miR-31-x	MSTRG.19793	983	1005	-26.57	tCCGTTCTACCCTGCCGTAcact	x|||||||||xxx:|||||xxxx	aGGCAAGATGT--TGGCATagct	CORO7	coronin-7 isoform X6 [Camelus ferus]	-	-	-	-	-	-	-	--
miR-31-x	MSTRG.20434	8821	8842	-20.47	tCCGTTCTTATGACCtcgccca	x|||||||x|::|||xxxxxxx	aGGCAAGA-TGTTGGcatagct	--	elongation factor G, mitochondrial isoform X2 [Ovis aries]	Organismal Systems	Sensory system	ko04742//Taste transduction	K08474	GO:0005924//cell-substrate adherens junction;GO:0031224//intrinsic component of membrane;GO:0043231//intracellular membrane-bounded organelle;GO:0044421//extracellular region part;GO:0044459//plasma membrane part	GO:0019904//protein domain specific binding;GO:0043169//cation binding;GO:0060089//molecular transducer activity	GO:0006357//regulation of transcription from RNA polymerase II promoter;GO:0007028//cytoplasm organization;GO:0007045//cell-substrate adherens junction assembly;GO:0007162//negative regulation of cell adhesion;GO:0007169//transmembrane receptor protein tyrosine kinase signaling pathway;GO:0007568//aging;GO:0007606//sensory perception of chemical stimulus;GO:0008284//positive regulation of cell pr…	--
miR-31-x	MSTRG.21019	355	374	-19.76	tCCGTTCT-CGGACGTccgag	x|||||||x|::x|||xxxxx	aGGCAAGATGTTGGCAtagct	RIC8A	synembryn-A isoform X1 [Delphinapterus leucas]	-	-	-	-	-	-	-	--
miR-31-x	MSTRG.21179	1430	1448	-22.69	tCCGTTCTAC--CTGTGTgca	x|||||||||xx|:||:|xxx	aGGCAAGATGTTGGCATAgct	--	LOW QUALITY PROTEIN: collagen alpha-1(IV) chain-like [Phocoena sinus]	-	-	-	-	-	-	-	--
miR-31-x	MSTRG.21190	144	166	-18.72	tCCGTTCTTCGTGGTCGTGGCtg	x|||||||x|:xx::|||:x|xx	aGGCAAGATGT--TGGCATAGct	IGF2	insulin-like growth factor II isoform X4 [Equus caballus]	Human Diseases;Environmental Information Processing;Environmental Information Processing;Environmental Information Processing;Human Diseases;Human Diseases	Cancer: overview;Signal transduction;Signal transduction;Signal transduction;Cancer: overview;Cancer: specific types	ko05200//Pathways in cancer;ko04151//PI3K-Akt signaling pathway;ko04010//MAPK signaling pathway;ko04014//Ras signaling pathway;ko05205//Proteoglycans in cancer;ko05225//Hepatocellular carcinoma	K13769;K13769;K13769;K13769;K13769;K13769	GO:0016020//membrane;GO:0034774//secretory granule lumen;GO:0044421//extracellular region part	GO:0005102//receptor binding;GO:0030295//protein kinase activator activity;GO:0030545//receptor regulator activity	GO:0001503//ossification;GO:0001911//negative regulation of leukocyte mediated cytotoxicity;GO:0005979//regulation of glycogen biosynthetic process;GO:0006357//regulation of transcription from RNA polymerase II promoter;GO:0006887//exocytosis;GO:0007088//regulation of mitotic nuclear division;GO:0007275//multicellular organism development;GO:0007599//hemostasis;GO:0007611//learning or memory;GO:0…	--
miR-31-x	MSTRG.26271	2528	2549	-22.12	aCCGTTCTTTCGACCGctcgtc	x|||||||xx|:||||xxxxxx	aGGCAAGAT-GTTGGCatagct	NCAPD2	PREDICTED: condensin complex subunit 1 [Bos mutus]	-	-	-	-	GO:0000793//condensed chromosome;GO:0031981//nuclear lumen;GO:0043234//protein complex;GO:0044444//cytoplasmic part	GO:0005515//protein binding	GO:0000278//mitotic cell cycle;GO:0000279//M phase;GO:0000280//nuclear division;GO:0022402//cell cycle process;GO:0051276//chromosome organization	--
miR-31-x	MSTRG.26738	7668	7689	-19.93	tCCGTTCTCATGACCtcccccc	x|||||||x|::|||xxxxxxx	aGGCAAGA-TGTTGGcatagct	--	PREDICTED: serine/threonine-protein kinase pim-3 [Bos mutus]	-	-	-	-	-	-	-	--
miR-31-x	MSTRG.28956	562	581	-17.94	cCCGTTCTTCTAC-GTCTCgt	x|||||||x|x||x||x||xx	aGGCAAGATGTTGGCATAGct	NIBAN3	LOW QUALITY PROTEIN: protein Niban 3 [Oryx dammah]	-	-	-	-	-	-	-	--
miR-31-x	MSTRG.29222	8166	8186	-17.66	aCCGTTCTTATGACC-TAACcc	x|||||||x|::|||x||x|xx	aGGCAAGA-TGTTGGCATAGct	--	serine/arginine repetitive matrix protein 1-like [Zalophus californianus]	-	-	-	-	GO:0042579//microbody	GO:0005515//protein binding;GO:0016647//oxidoreductase activity, acting on the CH-NH group of donors, oxygen as acceptor	GO:0006596//polyamine biosynthetic process;GO:0006598//polyamine catabolic process;GO:0031328//positive regulation of cellular biosynthetic process;GO:0044710//single-organism metabolic process;GO:0051234//establishment of localization	--
miR-31-x	MSTRG.31464	53	74	-19.93	tCCGTTCTCATGACCTCACCcc	x|||||||x|::|||xx|x|xx	aGGCAAGA-TGTTGGCATAGct	--	protein N-lysine methyltransferase METTL21A isoform X3 [Ovis aries]	Organismal Systems	Sensory system	ko04742//Taste transduction	K08474	GO:0005576//extracellular region;GO:0031224//intrinsic component of membrane;GO:0044424//intracellular part	GO:0005488//binding;GO:0060089//molecular transducer activity	GO:0001525//angiogenesis;GO:0007166//cell surface receptor signaling pathway;GO:0007606//sensory perception of chemical stimulus;GO:0040013//negative regulation of locomotion;GO:0048523//negative regulation of cellular process;GO:0051241//negative regulation of multicellular organismal process	--
miR-31-x	MSTRG.4090	3638	3657	-13.62	tCCGTTCTTGGGTC-TAgagt	x|||||||xx:::|x||xxxx	aGGCAAGATGTTGGCATagct	--	PREDICTED: basic salivary proline-rich protein 1-like isoform X2 [Bos indicus]	-	-	-	-	GO:0031224//intrinsic component of membrane;GO:0044421//extracellular region part	GO:0043169//cation binding;GO:0060089//molecular transducer activity	GO:0007162//negative regulation of cell adhesion;GO:0007169//transmembrane receptor protein tyrosine kinase signaling pathway;GO:0007606//sensory perception of chemical stimulus;GO:0010596//negative regulation of endothelial cell migration;GO:0045765//regulation of angiogenesis;GO:0048869//cellular developmental process;GO:0050922//negative regulation of chemotaxis	--
miR-31-x	MSTRG.6400	1768	1789	-16.29	cCCGTTCTTAAGACATCGTCct	x|||||||xx|:x|x|x:||xx	aGGCAAGATGTTGGCA-TAGct	--	-	-	-	-	-	-	-	-	--
miR-31-x	MSTRG.6791	4816	4835	-15.69	cCCGTTCT-CTACGGTGggct	x|||||||x|x||x||:xxxx	aGGCAAGATGTTGGCATagct	--	-	-	-	-	-	-	-	-	--
miR-31-x	MSTRG.6889	395	414	-12.83	gCCGTTCTGTA-CTATAagga	x|||||||::|x|:x||xxxx	aGGCAAGATGTTGGCATagct	ABCC4	multidrug resistance-associated protein 4-like [Bos indicus x Bos taurus]	Environmental Information Processing;Organismal Systems;Environmental Information Processing;Human Diseases	Signal transduction;Digestive system;Membrane transport;Drug resistance: antineoplastic	ko04024//cAMP signaling pathway;ko04976//Bile secretion;ko02010//ABC transporters;ko01523//Antifolate resistance	K05673;K05673;K05673;K05673	GO:0030667//secretory granule membrane;GO:0031224//intrinsic component of membrane	GO:0005253//anion channel activity;GO:0016616//oxidoreductase activity, acting on the CH-OH group of donors, NAD or NADP as acceptor;GO:0032550//purine ribonucleoside binding;GO:0042626//ATPase activity, coupled to transmembrane movement of substances	GO:0001775//cell activation;GO:0006821//chloride transport;GO:0007599//hemostasis;GO:0008284//positive regulation of cell proliferation;GO:0009719//response to endogenous stimulus;GO:0010033//response to organic substance;GO:0015893//drug transport;GO:0044710//single-organism metabolic process	--
miR-18-x	MSTRG.11118	1489	1512	-20.79	cTTCCACGTCGAGTACGTTCActc	x||||||||x||x:||||:x|xxx	tAAGGTGCATCTAGTGCAGATaga	PLEKHH3	pleckstrin homology domain-containing family H member 3 isoform X3 [Bos taurus]	-	-	-	-	GO:0043232//intracellular non-membrane-bounded organelle;GO:0044421//extracellular region part	-	GO:0050794//regulation of cellular process	--
miR-18-x	MSTRG.3753	347	372	-21.6	aTTCCACGTAGACTTCAaaacgaacc	x|||||||||||xx|||xxxxxxxxx	tAAGGTGCATCT--AGTgcagataga	WAC	WW domain-containing adapter protein with coiled-coil isoform X2 [Bos taurus]	-	-	-	-	GO:0016604//nuclear body;GO:0030529//intracellular ribonucleoprotein complex	GO:0001099//basal RNA polymerase II transcription machinery binding	GO:0000077//DNA damage checkpoint;GO:0006355//regulation of transcription, DNA-templated;GO:0006513//protein monoubiquitination;GO:0010508//positive regulation of autophagy;GO:0031330//negative regulation of cellular catabolic process;GO:0033523//histone H2B ubiquitination	--
miR-377-y	MSTRG.10600	3096	3122	-12.39	cAGTGTGTCGATCTTTCGTCGtctcgg	x|||||||xxxxx||:|||x|xxxxxx	aTCACACA-----AAGGCAACttttgt	Qrich2	glutamine-rich protein 2 isoform X4 [Bos taurus]	-	-	-	-	GO:0042579//microbody	GO:0005515//protein binding;GO:0016647//oxidoreductase activity, acting on the CH-NH group of donors, oxygen as acceptor	GO:0006596//polyamine biosynthetic process;GO:0006598//polyamine catabolic process;GO:0031328//positive regulation of cellular biosynthetic process;GO:0044710//single-organism metabolic process	--
miR-377-y	MSTRG.1430	3397	3429	-24.24	aAGTGTGTAAAGTTTATAATTCCGTTGAAAAag	x|||||||xxxxxxxxxxx||||||||||||xx	aTCACACA-----------AAGGCAACTTTTgt	FBXO30	PREDICTED: F-box only protein 30 [Bison bison bison]	-	-	-	-	-	GO:0004721//phosphoprotein phosphatase activity;GO:0019787//ubiquitin-like protein transferase activity;GO:0030247//polysaccharide binding;GO:0046914//transition metal ion binding	GO:0006470//protein dephosphorylation;GO:0032446//protein modification by small protein conjugation	--
miR-377-y	MSTRG.4478	22	43	-11.3	aAGTGTGTCTTTATaccgacat	x|||||||x|::x|xxxxxxxx	aTCACACAAAGGCAacttttgt	F52C9.6	endonuclease-reverse transcriptase [Babesia ovata]	-	-	-	-	-	-	-	--
miR-10182-x	MSTRG.17511	4636	4661	-31.82	cTCAGGCCCCAGTGTAGACAGTGGca	x|||||||xxx|:|:xx||||x||xx	cAGTCCGGTCCCGCGG-TGTCTCCgc	TNXB	tenascin-X precursor [Bos taurus]	Environmental Information Processing;Human Diseases;Cellular Processes;Human Diseases;Environmental Information Processing	Signal transduction;Infectious disease: viral;Cellular community - eukaryotes;Cancer: overview;Signaling molecules and interaction	ko04151//PI3K-Akt signaling pathway;ko05165//Human papillomavirus infection;ko04510//Focal adhesion;ko05206//MicroRNAs in cancer;ko04512//ECM-receptor interaction	K06252;K06252;K06252;K06252;K06252	GO:0005581//collagen trimer;GO:0031012//extracellular matrix;GO:0031988//membrane-bounded vesicle;GO:0044421//extracellular region part;GO:0044464//cell part	GO:0005539//glycosaminoglycan binding	GO:0006639//acylglycerol metabolic process;GO:0031589//cell-substrate adhesion;GO:0032787//monocarboxylic acid metabolic process;GO:0043405//regulation of MAP kinase activity;GO:0044259//multicellular organismal macromolecule metabolic process;GO:0085029//extracellular matrix assembly;GO:0098602//single organism cell adhesion	--
miR-10182-x	MSTRG.19793	1459	1483	-28.86	aTCAGGCCGAGGGGAGACGGATGat	x|||||||:x||x|xx||:||x|xx	cAGTCCGGTCCCGCGGTGTCTCCgc	CORO7	coronin-7 isoform X6 [Camelus ferus]	-	-	-	-	-	-	-	--
miR-10182-x	MSTRG.22496	686	707	-20.49	aTCAGGCC---GCTCTATctcgacg	x|||||||xxx||x|:|:xxxxxxx	cAGTCCGGTCCCGCGGTGtctccgc	--	endonuclease-reverse transcriptase [Babesia ovata]	-	-	-	-	GO:0031252//cell leading edge;GO:0070161//anchoring junction	GO:0003779//actin binding;GO:0050839//cell adhesion molecule binding	GO:0010468//regulation of gene expression;GO:0098602//single organism cell adhesion	--
miR-10182-x	MSTRG.26271	3647	3669	-21.12	aTCAGGCCAC--CCTCGAAGAGtag	x||||||||xxx|x:|:x||||xxx	cAGTCCGGTCCCGCGGTGTCTCcgc	NCAPD2	PREDICTED: condensin complex subunit 1 [Bos mutus]	-	-	-	-	GO:0000793//condensed chromosome;GO:0031981//nuclear lumen;GO:0043234//protein complex;GO:0044444//cytoplasmic part	GO:0005515//protein binding	GO:0000278//mitotic cell cycle;GO:0000279//M phase;GO:0000280//nuclear division;GO:0022402//cell cycle process;GO:0051276//chromosome organization	--
miR-10182-x	MSTRG.26738	172	196	-28.86	cTCAGGCCCCCGCGACGGACGGGtc	x|||||||xxx|||x|:x|x:||xx	cAGTCCGGTCCCGCGGTGTCTCCgc	--	PREDICTED: serine/threonine-protein kinase pim-3 [Bos mutus]	-	-	-	-	-	-	-	--
miR-10182-x	MSTRG.26794	1405	1429	-24.72	aTCAGGCCACTTCGCgggtccaggt	x||||||||xxx|||xxxxxxxxxx	cAGTCCGGTCCCGCGgtgtctccgc	SHANK3	LOW QUALITY PROTEIN: SH3 and multiple ankyrin repeat domains protein 3 [Cervus elaphus]	Organismal Systems	Nervous system	ko04724//Glutamatergic synapse	K15009	GO:0014069//postsynaptic density;GO:0031090//organelle membrane;GO:0044309//neuron spine;GO:0044424//intracellular part;GO:0097060//synaptic membrane	GO:0008092//cytoskeletal protein binding;GO:0019904//protein domain specific binding;GO:0030159//receptor signaling complex scaffold activity;GO:0035254//glutamate receptor binding;GO:0046914//transition metal ion binding	GO:0001662//behavioral fear response;GO:0006461//protein complex assembly;GO:0006884//cell volume homeostasis;GO:0007611//learning or memory;GO:0007625//grooming behavior;GO:0007626//locomotory behavior;GO:0009887//organ morphogenesis;GO:0009967//positive regulation of signal transduction;GO:0021879//forebrain neuron differentiation;GO:0031223//auditory behavior;GO:0032231//regulation of actin fi…	--
miR-10182-x	MSTRG.4090	15180	15204	-20.61	tTCAGGCCGactagacccgactcct	x|||||||:xxxxxxxxxxxxxxxx	cAGTCCGGTcccgcggtgtctccgc	--	PREDICTED: basic salivary proline-rich protein 1-like isoform X2 [Bos indicus]	-	-	-	-	GO:0031224//intrinsic component of membrane;GO:0044421//extracellular region part	GO:0043169//cation binding;GO:0060089//molecular transducer activity	GO:0007162//negative regulation of cell adhesion;GO:0007169//transmembrane receptor protein tyrosine kinase signaling pathway;GO:0007606//sensory perception of chemical stimulus;GO:0010596//negative regulation of endothelial cell migration;GO:0045765//regulation of angiogenesis;GO:0048869//cellular developmental process;GO:0050922//negative regulation of chemotaxis	--
miR-10182-x	MSTRG.6791	3575	3598	-34.4	cTCAGGCCGTGTC-CGTCGGAGGct	x|||||||:x|x|x|xx|:||||xx	cAGTCCGGTCCCGCGGTGTCTCCgc	--	-	-	-	-	-	-	-	-	--
miR-10182-x	MSTRG.9480	924	951	-31.59	aTCAGGCCCCACGGGTGCCGgtgcctcc	x|||||||xx|x|||:|||:xxxxxxxx	cAGTCCGG--T-CCCGCGGTgtctccgc	CDC42BPB	serine/threonine-protein kinase MRCK beta isoform X2 [Bos indicus x Bos taurus]	-	-	-	-	GO:0016020//membrane;GO:0030054//cell junction;GO:0031988//membrane-bounded vesicle;GO:0044430//cytoskeletal part	GO:0004672//protein kinase activity;GO:0017016//Ras GTPase binding;GO:0032550//purine ribonucleoside binding;GO:0046872//metal ion binding	GO:0006464//cellular protein modification process;GO:0006796//phosphate-containing compound metabolic process;GO:0007165//signal transduction;GO:0030036//actin cytoskeleton organization;GO:0048870//cell motility	--
miR-5108-z	MSTRG.17511	2233	2252	-14.11	aCCATCTCtctctaagactt	x|||||||xxxxxxxxxxxx	gGGTAGAGcactggatggat	TNXB	tenascin-X precursor [Bos taurus]	Environmental Information Processing;Human Diseases;Cellular Processes;Human Diseases;Environmental Information Processing	Signal transduction;Infectious disease: viral;Cellular community - eukaryotes;Cancer: overview;Signaling molecules and interaction	ko04151//PI3K-Akt signaling pathway;ko05165//Human papillomavirus infection;ko04510//Focal adhesion;ko05206//MicroRNAs in cancer;ko04512//ECM-receptor interaction	K06252;K06252;K06252;K06252;K06252	GO:0005581//collagen trimer;GO:0031012//extracellular matrix;GO:0031988//membrane-bounded vesicle;GO:0044421//extracellular region part;GO:0044464//cell part	GO:0005539//glycosaminoglycan binding	GO:0006639//acylglycerol metabolic process;GO:0031589//cell-substrate adhesion;GO:0032787//monocarboxylic acid metabolic process;GO:0043405//regulation of MAP kinase activity;GO:0044259//multicellular organismal macromolecule metabolic process;GO:0085029//extracellular matrix assembly;GO:0098602//single organism cell adhesion	--
miR-5108-z	MSTRG.18418	1165	1186	-18.34	cCCATCTCAAGTACACGACTct	x|||||||xx|x||x|x||:xx	gGGTAGAGCAC-TG-GATGGat	--	-	-	-	-	-	-	-	-	--
miR-5108-z	MSTRG.18859	3656	3676	-18.44	cCCATCTCAGTccgtcgttcg	x|||||||x||xxxxxxxxxx	gGGTAGAG-CActggatggat	TLR1	Toll-like receptor 2 [Camelus dromedarius]	-	-	-	-	-	-	-	--
miR-5108-z	MSTRG.19823	763	783	-15.38	aCCATCTCCTCCGTCTGagtc	x|||||||x|xx::||:xxxx	gGGTAGAGCAC-TGGATggat	--	deoxyribonuclease-1 isoform X1 [Ovis aries]	-	-	-	-	-	-	-	--
miR-5108-z	MSTRG.20434	2693	2714	-26.52	cCCATCTCGAGATCCCTATTtc	x||||||||x||xx||||::xx	gGGTAGAGCACT--GGATGGat	--	elongation factor G, mitochondrial isoform X2 [Ovis aries]	Organismal Systems	Sensory system	ko04742//Taste transduction	K08474	GO:0005924//cell-substrate adherens junction;GO:0031224//intrinsic component of membrane;GO:0043231//intracellular membrane-bounded organelle;GO:0044421//extracellular region part;GO:0044459//plasma membrane part	GO:0019904//protein domain specific binding;GO:0043169//cation binding;GO:0060089//molecular transducer activity	GO:0006357//regulation of transcription from RNA polymerase II promoter;GO:0007028//cytoplasm organization;GO:0007045//cell-substrate adherens junction assembly;GO:0007162//negative regulation of cell adhesion;GO:0007169//transmembrane receptor protein tyrosine kinase signaling pathway;GO:0007568//aging;GO:0007606//sensory perception of chemical stimulus;GO:0008284//positive regulation of cell pr…	--
miR-5108-z	MSTRG.21715	421	440	-15.63	aCCATCTCGAGtaggagaca	x||||||||x|xxxxxxxxx	gGGTAGAGCACtggatggat	RASGRP2	RAS guanyl-releasing protein 2 isoform X4 [Rousettus aegyptiacus]	Human Diseases;Environmental Information Processing;Environmental Information Processing;Environmental Information Processing;Organismal Systems;Organismal Systems	Cancer: overview;Signal transduction;Signal transduction;Signal transduction;Immune system;Immune system	ko05200//Pathways in cancer;ko04010//MAPK signaling pathway;ko04014//Ras signaling pathway;ko04015//Rap1 signaling pathway;ko04062//Chemokine signaling pathway;ko04611//Platelet activation	K12361;K12361;K12361;K12361;K12361;K12361	GO:0031253//cell projection membrane;GO:0044444//cytoplasmic part	GO:0008289//lipid binding;GO:0046872//metal ion binding	GO:0001775//cell activation;GO:0007599//hemostasis;GO:0016049//cell growth;GO:0043087//regulation of GTPase activity;GO:0051592//response to calcium ion	--
miR-5108-z	MSTRG.26738	1840	1860	-27.34	cCCATCTCTGTGCCCTCCacc	x|||||||x|||x|||x|xxx	gGGTAGAG-CACTGGATGgat	--	PREDICTED: serine/threonine-protein kinase pim-3 [Bos mutus]	-	-	-	-	-	-	-	--
miR-5108-z	MSTRG.29222	4957	4978	-21	tCCATCTCTATGGGTCTCCCag	x|||||||xx||:x:||x||xx	gGGTAGAGC-ACT-GGATGGat	--	serine/arginine repetitive matrix protein 1-like [Zalophus californianus]	-	-	-	-	GO:0042579//microbody	GO:0005515//protein binding;GO:0016647//oxidoreductase activity, acting on the CH-NH group of donors, oxygen as acceptor	GO:0006596//polyamine biosynthetic process;GO:0006598//polyamine catabolic process;GO:0031328//positive regulation of cellular biosynthetic process;GO:0044710//single-organism metabolic process;GO:0051234//establishment of localization	--
miR-5108-z	MSTRG.31466	131	149	-24.15	gCCATCTCGAG-CCTGCggc	x||||||||x|x|||:|xxx	gGGTAGAGCACTGGATGgat	LONRF2	LOW QUALITY PROTEIN: LON peptidase N-terminal domain and RING finger protein 2 [Bos taurus]	-	-	-	-	-	GO:0046914//transition metal ion binding	GO:0019538//protein metabolic process	--
miR-5108-z	MSTRG.6791	1935	1955	-19.01	tCCATCTCCCCCACTTGCgga	x|||||||xxxx||:|:|xxx	gGGTAGAGCAC-TGGATGgat	--	-	-	-	-	-	-	-	-	--
miR-135-x	MSTRG.21761	209	232	-10.15	tTACCGAAGCCTCATCGTGACGtc	x|||||||:xx|x|xx:|x||:xx	tATGGCTTTTTATTCCTA-TGTga	STIP1	stress-induced-phosphoprotein 1-like [Oryx dammah]	Human Diseases	Neurodegenerative disease	ko05020//Prion disease	K09553	GO:0032991//macromolecular complex;GO:0043231//intracellular membrane-bounded organelle	GO:0003723//RNA binding;GO:0031072//heat shock protein binding	GO:0050896//response to stimulus	--
miR-135-x	MSTRG.3598	364	387	-16.5	gTACCGAAGAAAGTCGACTACcaa	x|||||||:||x:xx||x|||xxx	tATGGCTTTTTATTCCT-ATGtga	OPTN	PREDICTED: optineurin isoform X2 [Bos mutus]	Cellular Processes	Transport and catabolism	ko04137//Mitophagy - animal	K19946	-	-	-	--
miR-135-x	MSTRG.3753	1634	1656	-18.3	gTACCGAAGGGTACCGAagtgag	x|||||||:::||xx||xxxxxx	tATGGCTTTTTATTCCTatgtga	WAC	WW domain-containing adapter protein with coiled-coil isoform X2 [Bos taurus]	-	-	-	-	GO:0016604//nuclear body;GO:0030529//intracellular ribonucleoprotein complex	GO:0001099//basal RNA polymerase II transcription machinery binding	GO:0000077//DNA damage checkpoint;GO:0006355//regulation of transcription, DNA-templated;GO:0006513//protein monoubiquitination;GO:0010508//positive regulation of autophagy;GO:0031330//negative regulation of cellular catabolic process;GO:0033523//histone H2B ubiquitination	--
miR-7862-z	MSTRG.1226	852	872	-21.42	gCCACGAGGCAgacgaggttg	x||||||||x|xxxxxxxxxx	tGGTGCTCCCTggagctgagc	COL18A1	collagen alpha-1(XVIII) chain isoform X6 [Orcinus orca]	Organismal Systems	Digestive system	ko04974//Protein digestion and absorption	K06823	GO:0005581//collagen trimer;GO:0031988//membrane-bounded vesicle;GO:0044420//extracellular matrix component;GO:0044421//extracellular region part;GO:0044432//endoplasmic reticulum part	GO:0005515//protein binding;GO:0043169//cation binding	GO:0003382//epithelial cell morphogenesis;GO:0006950//response to stress;GO:0022411//cellular component disassembly;GO:0022610//biological adhesion;GO:0030334//regulation of cell migration;GO:0032963//collagen metabolic process;GO:0042127//regulation of cell proliferation;GO:0042221//response to chemical;GO:0043062//extracellular structure organization;GO:0048646//anatomical structure formation i…	--
miR-7862-z	MSTRG.14261	6856	6876	-25.74	aCCACGAGGGGTgagggtccc	x|||||||||::xxxxxxxxx	tGGTGCTCCCTGgagctgagc	--	hCG2014900 [Homo sapiens]	-	-	-	-	-	-	-	--
miR-7862-z	MSTRG.16214	295	315	-24.59	gCCACGAGGCCCCCCtggtcg	x||||||||xx||x|xxxxxx	tGGTGCTCCCTGGAGctgagc	COL7A1	Collagen alpha-1(VII) chain [Bos mutus]	Organismal Systems	Digestive system	ko04974//Protein digestion and absorption	K16628	GO:0005578//proteinaceous extracellular matrix;GO:0044420//extracellular matrix component	GO:0005515//protein binding	GO:0032502//developmental process;GO:0043170//macromolecule metabolic process;GO:0044763//single-organism cellular process	--
miR-7862-z	MSTRG.20434	12914	12934	-15.96	tCCACGAGTTGTTTGAACTgc	x|||||||xx:::|xx|||xx	tGGTGCTCCCTGGAGCTGAgc	--	elongation factor G, mitochondrial isoform X2 [Ovis aries]	Organismal Systems	Sensory system	ko04742//Taste transduction	K08474	GO:0005924//cell-substrate adherens junction;GO:0031224//intrinsic component of membrane;GO:0043231//intracellular membrane-bounded organelle;GO:0044421//extracellular region part;GO:0044459//plasma membrane part	GO:0019904//protein domain specific binding;GO:0043169//cation binding;GO:0060089//molecular transducer activity	GO:0006357//regulation of transcription from RNA polymerase II promoter;GO:0007028//cytoplasm organization;GO:0007045//cell-substrate adherens junction assembly;GO:0007162//negative regulation of cell adhesion;GO:0007169//transmembrane receptor protein tyrosine kinase signaling pathway;GO:0007568//aging;GO:0007606//sensory perception of chemical stimulus;GO:0008284//positive regulation of cell pr…	--
miR-7862-z	MSTRG.26271	3755	3774	-27.67	gCCACGAGG-ACCCCGTCggc	x||||||||x|||x||x|xxx	tGGTGCTCCCTGGAGCTGagc	NCAPD2	PREDICTED: condensin complex subunit 1 [Bos mutus]	-	-	-	-	GO:0000793//condensed chromosome;GO:0031981//nuclear lumen;GO:0043234//protein complex;GO:0044444//cytoplasmic part	GO:0005515//protein binding	GO:0000278//mitotic cell cycle;GO:0000279//M phase;GO:0000280//nuclear division;GO:0022402//cell cycle process;GO:0051276//chromosome organization	--
miR-7862-z	MSTRG.26794	1584	1603	-24.43	tCCACGAGGT-TCACGACatg	x||||||||xx:|x||||xxx	tGGTGCTCCCTGGAGCTGagc	SHANK3	LOW QUALITY PROTEIN: SH3 and multiple ankyrin repeat domains protein 3 [Cervus elaphus]	Organismal Systems	Nervous system	ko04724//Glutamatergic synapse	K15009	GO:0014069//postsynaptic density;GO:0031090//organelle membrane;GO:0044309//neuron spine;GO:0044424//intracellular part;GO:0097060//synaptic membrane	GO:0008092//cytoskeletal protein binding;GO:0019904//protein domain specific binding;GO:0030159//receptor signaling complex scaffold activity;GO:0035254//glutamate receptor binding;GO:0046914//transition metal ion binding	GO:0001662//behavioral fear response;GO:0006461//protein complex assembly;GO:0006884//cell volume homeostasis;GO:0007611//learning or memory;GO:0007625//grooming behavior;GO:0007626//locomotory behavior;GO:0009887//organ morphogenesis;GO:0009967//positive regulation of signal transduction;GO:0021879//forebrain neuron differentiation;GO:0031223//auditory behavior;GO:0032231//regulation of actin fi…	--
miR-7862-z	MSTRG.31466	11	31	-20.01	gCCACGAGtccggcgtgaagg	x|||||||xxxxxxxxxxxxx	tGGTGCTCcctggagctgagc	LONRF2	LOW QUALITY PROTEIN: LON peptidase N-terminal domain and RING finger protein 2 [Bos taurus]	-	-	-	-	-	GO:0046914//transition metal ion binding	GO:0019538//protein metabolic process	--
miR-7862-z	MSTRG.3748	369	387	-20.11	gCCACGAGT-ACTT-GAggta	x|||||||xx||:|x||xxxx	tGGTGCTCCCTGGAGCTgagc	MAP3K8	mitogen-activated protein kinase kinase kinase 8 isoform X1 [Balaenoptera musculus]	Environmental Information Processing;Organismal Systems;Environmental Information Processing;Organismal Systems	Signal transduction;Immune system;Signal transduction;Immune system	ko04010//MAPK signaling pathway;ko04660//T cell receptor signaling pathway;ko04668//TNF signaling pathway;ko04620//Toll-like receptor signaling pathway	K04415;K04415;K04415;K04415	-	-	-	--
miR-7862-z	MSTRG.4090	6309	6332	-24.68	cCCACGAGGAAAGGACC-CGAgacc	x||||||||xxxx||||x|||xxxx	tGGTGCTCC----CTGGAGCTgagc	--	PREDICTED: basic salivary proline-rich protein 1-like isoform X2 [Bos indicus]	-	-	-	-	GO:0031224//intrinsic component of membrane;GO:0044421//extracellular region part	GO:0043169//cation binding;GO:0060089//molecular transducer activity	GO:0007162//negative regulation of cell adhesion;GO:0007169//transmembrane receptor protein tyrosine kinase signaling pathway;GO:0007606//sensory perception of chemical stimulus;GO:0010596//negative regulation of endothelial cell migration;GO:0045765//regulation of angiogenesis;GO:0048869//cellular developmental process;GO:0050922//negative regulation of chemotaxis	--
miR-7862-z	MSTRG.4101	175	197	-29.22	cCCACGAGGGGACCCTCGGaggt	x|||||||||:xx|||||:xxxx	tGGTGCTCCCT--GGAGCTgagc	--	-	-	-	-	-	-	-	-	--
miR-7862-z	MSTRG.6791	5150	5167	-22.4	gCCACGAG---TCTCGTCctc	x|||||||xxx:||||x|xxx	tGGTGCTCCCTGGAGCTGagc	--	-	-	-	-	-	-	-	-	--
miR-7862-z	MSTRG.6869	1942	1964	-22.81	gCCACGAGTTGGACACAC-ACTac	x|||||||xx||||x|x|x|||xx	tGGTGCTC--CCTG-GAGCTGAgc	ABCC4	multidrug resistance-associated protein 4-like isoform X1 [Bos indicus x Bos taurus]	Environmental Information Processing;Organismal Systems;Environmental Information Processing;Human Diseases	Signal transduction;Digestive system;Membrane transport;Drug resistance: antineoplastic	ko04024//cAMP signaling pathway;ko04976//Bile secretion;ko02010//ABC transporters;ko01523//Antifolate resistance	K05673;K05673;K05673;K05673	GO:0030667//secretory granule membrane;GO:0031224//intrinsic component of membrane	GO:0015405//P-P-bond-hydrolysis-driven transmembrane transporter activity;GO:0016616//oxidoreductase activity, acting on the CH-OH group of donors, NAD or NADP as acceptor;GO:0016887//ATPase activity;GO:0032550//purine ribonucleoside binding	GO:0001775//cell activation;GO:0006811//ion transport;GO:0007599//hemostasis;GO:0008284//positive regulation of cell proliferation;GO:0009719//response to endogenous stimulus;GO:0010033//response to organic substance;GO:0015893//drug transport;GO:0044710//single-organism metabolic process	--
miR-7862-z	MSTRG.6889	777	795	-20.78	cCCACGAGC--TCTTGGCgtt	x|||||||xxx:||:|:|xxx	tGGTGCTCCCTGGAGCTGagc	ABCC4	multidrug resistance-associated protein 4-like [Bos indicus x Bos taurus]	Environmental Information Processing;Organismal Systems;Environmental Information Processing;Human Diseases	Signal transduction;Digestive system;Membrane transport;Drug resistance: antineoplastic	ko04024//cAMP signaling pathway;ko04976//Bile secretion;ko02010//ABC transporters;ko01523//Antifolate resistance	K05673;K05673;K05673;K05673	GO:0030667//secretory granule membrane;GO:0031224//intrinsic component of membrane	GO:0005253//anion channel activity;GO:0016616//oxidoreductase activity, acting on the CH-OH group of donors, NAD or NADP as acceptor;GO:0032550//purine ribonucleoside binding;GO:0042626//ATPase activity, coupled to transmembrane movement of substances	GO:0001775//cell activation;GO:0006821//chloride transport;GO:0007599//hemostasis;GO:0008284//positive regulation of cell proliferation;GO:0009719//response to endogenous stimulus;GO:0010033//response to organic substance;GO:0015893//drug transport;GO:0044710//single-organism metabolic process	--
miR-7862-z	MSTRG.8744	134	155	-19.23	tCCACGAGCGTCTCTCccgtcc	x|||||||x|x|x|||xxxxxx	tGGTGCTCCCTG-GAGctgagc	--	-	-	-	-	-	-	-	-	--
miR-7862-z	MSTRG.9480	4408	4428	-21.14	cCCACGAGTTGTCTCtcttgg	x|||||||xx::|||xxxxxx	tGGTGCTCCCTGGAGctgagc	CDC42BPB	serine/threonine-protein kinase MRCK beta isoform X2 [Bos indicus x Bos taurus]	-	-	-	-	GO:0016020//membrane;GO:0030054//cell junction;GO:0031988//membrane-bounded vesicle;GO:0044430//cytoskeletal part	GO:0004672//protein kinase activity;GO:0017016//Ras GTPase binding;GO:0032550//purine ribonucleoside binding;GO:0046872//metal ion binding	GO:0006464//cellular protein modification process;GO:0006796//phosphate-containing compound metabolic process;GO:0007165//signal transduction;GO:0030036//actin cytoskeleton organization;GO:0048870//cell motility	--
miR-452-y	MSTRG.3598	994	1015	-14.78	aGTCAGAGTcttactaggaacc	x||||||||xxxxxxxxxxxxx	tCAGTCTCAtctgcaaagaagt	OPTN	PREDICTED: optineurin isoform X2 [Bos mutus]	Cellular Processes	Transport and catabolism	ko04137//Mitophagy - animal	K19946	-	-	-	--
miR-452-y	MSTRG.7207	1033	1054	-11.89	cGTCAGAGTccaaaataccact	x||||||||xxxxxxxxxxxxx	tCAGTCTCAtctgcaaagaagt	--	endonuclease-reverse transcriptase [Babesia ovata]	-	-	-	-	GO:0031224//intrinsic component of membrane;GO:0044464//cell part	GO:0043168//anion binding	GO:0044237//cellular metabolic process	--
miR-302-y	MSTRG.10600	4314	4336	-11.77	tTTCACGAACGAATAtttcccgt	x||||||||x|x|:|xxxxxxxx	tAAGTGCTTCCATGTtttagtag	Qrich2	glutamine-rich protein 2 isoform X4 [Bos taurus]	-	-	-	-	GO:0042579//microbody	GO:0005515//protein binding;GO:0016647//oxidoreductase activity, acting on the CH-NH group of donors, oxygen as acceptor	GO:0006596//polyamine biosynthetic process;GO:0006598//polyamine catabolic process;GO:0031328//positive regulation of cellular biosynthetic process;GO:0044710//single-organism metabolic process	--
miR-72-x	MSTRG.14261	5666	5686	-17.51	cCCGTTCTGGTCCCCTGTCcg	x|||||||:xxx||x|:||xx	aGGCAAGATGTTGGCATAGct	--	hCG2014900 [Homo sapiens]	-	-	-	-	-	-	-	--
miR-72-x	MSTRG.18418	165	184	-20.87	cCCGTTCTAGGGCCCT-TCtg	x||||||||x::||x|x||xx	aGGCAAGATGTTGGCATAGct	--	-	-	-	-	-	-	-	-	--
miR-72-x	MSTRG.18801	1480	1502	-18.78	tCCGTTCTTGAAGACCcctcact	x|||||||xx|x:|||xxxxxxx	aGGCAAGA--TGTTGGcatagct	MKI67	PREDICTED: antigen KI-67 [Bos mutus]	-	-	-	-	GO:0005694//chromosome;GO:0043231//intracellular membrane-bounded organelle	GO:0003723//RNA binding;GO:0005515//protein binding;GO:0036094//small molecule binding	GO:0000280//nuclear division;GO:0009408//response to heat;GO:0010033//response to organic substance;GO:0031099//regeneration;GO:0044260//cellular macromolecule metabolic process;GO:0044763//single-organism cellular process;GO:1903510//mucopolysaccharide metabolic process	--
miR-72-x	MSTRG.19793	983	1005	-26.57	tCCGTTCTACCCTGCCGTAcact	x|||||||||xxx:|||||xxxx	aGGCAAGATGT--TGGCATagct	CORO7	coronin-7 isoform X6 [Camelus ferus]	-	-	-	-	-	-	-	--
miR-72-x	MSTRG.20434	8821	8842	-20.47	tCCGTTCTTATGACCtcgccca	x|||||||x|::|||xxxxxxx	aGGCAAGA-TGTTGGcatagct	--	elongation factor G, mitochondrial isoform X2 [Ovis aries]	Organismal Systems	Sensory system	ko04742//Taste transduction	K08474	GO:0005924//cell-substrate adherens junction;GO:0031224//intrinsic component of membrane;GO:0043231//intracellular membrane-bounded organelle;GO:0044421//extracellular region part;GO:0044459//plasma membrane part	GO:0019904//protein domain specific binding;GO:0043169//cation binding;GO:0060089//molecular transducer activity	GO:0006357//regulation of transcription from RNA polymerase II promoter;GO:0007028//cytoplasm organization;GO:0007045//cell-substrate adherens junction assembly;GO:0007162//negative regulation of cell adhesion;GO:0007169//transmembrane receptor protein tyrosine kinase signaling pathway;GO:0007568//aging;GO:0007606//sensory perception of chemical stimulus;GO:0008284//positive regulation of cell pr…	--
miR-72-x	MSTRG.21019	355	374	-19.76	tCCGTTCT-CGGACGTccgag	x|||||||x|::x|||xxxxx	aGGCAAGATGTTGGCAtagct	RIC8A	synembryn-A isoform X1 [Delphinapterus leucas]	-	-	-	-	-	-	-	--
miR-72-x	MSTRG.21179	1430	1448	-22.69	tCCGTTCTAC--CTGTGTgca	x|||||||||xx|:||:|xxx	aGGCAAGATGTTGGCATAgct	--	LOW QUALITY PROTEIN: collagen alpha-1(IV) chain-like [Phocoena sinus]	-	-	-	-	-	-	-	--
miR-72-x	MSTRG.21190	144	166	-18.72	tCCGTTCTTCGTGGTCGTGGCtg	x|||||||x|:xx::|||:x|xx	aGGCAAGATGT--TGGCATAGct	IGF2	insulin-like growth factor II isoform X4 [Equus caballus]	Human Diseases;Environmental Information Processing;Environmental Information Processing;Environmental Information Processing;Human Diseases;Human Diseases	Cancer: overview;Signal transduction;Signal transduction;Signal transduction;Cancer: overview;Cancer: specific types	ko05200//Pathways in cancer;ko04151//PI3K-Akt signaling pathway;ko04010//MAPK signaling pathway;ko04014//Ras signaling pathway;ko05205//Proteoglycans in cancer;ko05225//Hepatocellular carcinoma	K13769;K13769;K13769;K13769;K13769;K13769	GO:0016020//membrane;GO:0034774//secretory granule lumen;GO:0044421//extracellular region part	GO:0005102//receptor binding;GO:0030295//protein kinase activator activity;GO:0030545//receptor regulator activity	GO:0001503//ossification;GO:0001911//negative regulation of leukocyte mediated cytotoxicity;GO:0005979//regulation of glycogen biosynthetic process;GO:0006357//regulation of transcription from RNA polymerase II promoter;GO:0006887//exocytosis;GO:0007088//regulation of mitotic nuclear division;GO:0007275//multicellular organism development;GO:0007599//hemostasis;GO:0007611//learning or memory;GO:0…	--
miR-72-x	MSTRG.26271	2528	2549	-22.12	aCCGTTCTTTCGACCGctcgtc	x|||||||xx|:||||xxxxxx	aGGCAAGAT-GTTGGCatagct	NCAPD2	PREDICTED: condensin complex subunit 1 [Bos mutus]	-	-	-	-	GO:0000793//condensed chromosome;GO:0031981//nuclear lumen;GO:0043234//protein complex;GO:0044444//cytoplasmic part	GO:0005515//protein binding	GO:0000278//mitotic cell cycle;GO:0000279//M phase;GO:0000280//nuclear division;GO:0022402//cell cycle process;GO:0051276//chromosome organization	--
miR-72-x	MSTRG.26738	7668	7689	-19.93	tCCGTTCTCATGACCtcccccc	x|||||||x|::|||xxxxxxx	aGGCAAGA-TGTTGGcatagct	--	PREDICTED: serine/threonine-protein kinase pim-3 [Bos mutus]	-	-	-	-	-	-	-	--
miR-72-x	MSTRG.28956	562	581	-17.94	cCCGTTCTTCTAC-GTCTCgt	x|||||||x|x||x||x||xx	aGGCAAGATGTTGGCATAGct	NIBAN3	LOW QUALITY PROTEIN: protein Niban 3 [Oryx dammah]	-	-	-	-	-	-	-	--
miR-72-x	MSTRG.29222	8166	8186	-17.66	aCCGTTCTTATGACC-TAACcc	x|||||||x|::|||x||x|xx	aGGCAAGA-TGTTGGCATAGct	--	serine/arginine repetitive matrix protein 1-like [Zalophus californianus]	-	-	-	-	GO:0042579//microbody	GO:0005515//protein binding;GO:0016647//oxidoreductase activity, acting on the CH-NH group of donors, oxygen as acceptor	GO:0006596//polyamine biosynthetic process;GO:0006598//polyamine catabolic process;GO:0031328//positive regulation of cellular biosynthetic process;GO:0044710//single-organism metabolic process;GO:0051234//establishment of localization	--
miR-72-x	MSTRG.31464	53	74	-19.93	tCCGTTCTCATGACCTCACCcc	x|||||||x|::|||xx|x|xx	aGGCAAGA-TGTTGGCATAGct	--	protein N-lysine methyltransferase METTL21A isoform X3 [Ovis aries]	Organismal Systems	Sensory system	ko04742//Taste transduction	K08474	GO:0005576//extracellular region;GO:0031224//intrinsic component of membrane;GO:0044424//intracellular part	GO:0005488//binding;GO:0060089//molecular transducer activity	GO:0001525//angiogenesis;GO:0007166//cell surface receptor signaling pathway;GO:0007606//sensory perception of chemical stimulus;GO:0040013//negative regulation of locomotion;GO:0048523//negative regulation of cellular process;GO:0051241//negative regulation of multicellular organismal process	--
miR-72-x	MSTRG.4090	3638	3657	-13.62	tCCGTTCTTGGGTC-TAgagt	x|||||||xx:::|x||xxxx	aGGCAAGATGTTGGCATagct	--	PREDICTED: basic salivary proline-rich protein 1-like isoform X2 [Bos indicus]	-	-	-	-	GO:0031224//intrinsic component of membrane;GO:0044421//extracellular region part	GO:0043169//cation binding;GO:0060089//molecular transducer activity	GO:0007162//negative regulation of cell adhesion;GO:0007169//transmembrane receptor protein tyrosine kinase signaling pathway;GO:0007606//sensory perception of chemical stimulus;GO:0010596//negative regulation of endothelial cell migration;GO:0045765//regulation of angiogenesis;GO:0048869//cellular developmental process;GO:0050922//negative regulation of chemotaxis	--
miR-72-x	MSTRG.6400	1768	1789	-16.29	cCCGTTCTTAAGACATCGTCct	x|||||||xx|:x|x|x:||xx	aGGCAAGATGTTGGCA-TAGct	--	-	-	-	-	-	-	-	-	--
miR-72-x	MSTRG.6791	4816	4835	-15.69	cCCGTTCT-CTACGGTGggct	x|||||||x|x||x||:xxxx	aGGCAAGATGTTGGCATagct	--	-	-	-	-	-	-	-	-	--
miR-72-x	MSTRG.6889	395	414	-12.83	gCCGTTCTGTA-CTATAagga	x|||||||::|x|:x||xxxx	aGGCAAGATGTTGGCATagct	ABCC4	multidrug resistance-associated protein 4-like [Bos indicus x Bos taurus]	Environmental Information Processing;Organismal Systems;Environmental Information Processing;Human Diseases	Signal transduction;Digestive system;Membrane transport;Drug resistance: antineoplastic	ko04024//cAMP signaling pathway;ko04976//Bile secretion;ko02010//ABC transporters;ko01523//Antifolate resistance	K05673;K05673;K05673;K05673	GO:0030667//secretory granule membrane;GO:0031224//intrinsic component of membrane	GO:0005253//anion channel activity;GO:0016616//oxidoreductase activity, acting on the CH-OH group of donors, NAD or NADP as acceptor;GO:0032550//purine ribonucleoside binding;GO:0042626//ATPase activity, coupled to transmembrane movement of substances	GO:0001775//cell activation;GO:0006821//chloride transport;GO:0007599//hemostasis;GO:0008284//positive regulation of cell proliferation;GO:0009719//response to endogenous stimulus;GO:0010033//response to organic substance;GO:0015893//drug transport;GO:0044710//single-organism metabolic process	--
miR-2468-z	MSTRG.27704	1321	1342	-11.36	cATCCTTGggagtgtatattcc	x|||||||xxxxxxxxxxxxxx	aTAGGAACatggaagattgtca	pol	PREDICTED: endogenous retrovirus group K member 19 Env polyprotein-like [Bison bison bison]	-	-	-	-	GO:0019012//virion;GO:0030131//clathrin adaptor complex;GO:0030135//coated vesicle;GO:0036464//cytoplasmic ribonucleoprotein granule	GO:0000175//3'-5'-exoribonuclease activity;GO:0008289//lipid binding;GO:0015631//tubulin binding;GO:0016740//transferase activity;GO:0043167//ion binding;GO:0044822//poly(A) RNA binding	GO:0001649//osteoblast differentiation;GO:0002237//response to molecule of bacterial origin;GO:0006259//DNA metabolic process;GO:0007009//plasma membrane organization;GO:0007623//circadian rhythm;GO:0022618//ribonucleoprotein complex assembly;GO:0043488//regulation of mRNA stability;GO:0045597//positive regulation of cell differentiation;GO:0045807//positive regulation of endocytosis;GO:0090501//…	--
miR-2468-z	MSTRG.28097	558	579	-12.27	aATCCTTGGAagaggcccccgt	x|||||||x|xxxxxxxxxxxx	aTAGGAACATggaagattgtca	ZNF462	PREDICTED: zinc finger protein 462 isoform X4 [Bos indicus]	-	-	-	-	GO:0043231//intracellular membrane-bounded organelle	GO:0003676//nucleic acid binding;GO:0043169//cation binding	GO:0006357//regulation of transcription from RNA polymerase II promoter;GO:0051100//negative regulation of binding;GO:0051276//chromosome organization	--
miR-2468-z	MSTRG.6896	361	382	-11.74	cATCCTTGAAGAGTCTTAGAac	x|||||||x|xxx|||x|x|xx	aTAGGAACATGGAAGATTGTca	ABCC4	TPA: ATP-binding cassette, sub-family C (CFTR/MRP), member 4, partial [Bos taurus]	Environmental Information Processing;Organismal Systems;Environmental Information Processing;Human Diseases	Signal transduction;Digestive system;Membrane transport;Drug resistance: antineoplastic	ko04024//cAMP signaling pathway;ko04976//Bile secretion;ko02010//ABC transporters;ko01523//Antifolate resistance	K05673;K05673;K05673;K05673	GO:0030667//secretory granule membrane;GO:0031224//intrinsic component of membrane	GO:0005253//anion channel activity;GO:0016616//oxidoreductase activity, acting on the CH-OH group of donors, NAD or NADP as acceptor;GO:0032550//purine ribonucleoside binding;GO:0042626//ATPase activity, coupled to transmembrane movement of substances	GO:0001775//cell activation;GO:0006821//chloride transport;GO:0007599//hemostasis;GO:0008284//positive regulation of cell proliferation;GO:0009719//response to endogenous stimulus;GO:0010033//response to organic substance;GO:0044710//single-organism metabolic process	--
miR-6516-y	MSTRG.1430	2715	2736	-17.21	cAGTACATATTAGAACGaggaa	x||||||||:||xx|||xxxxx	aTCATGTATGATACTGCaaaca	FBXO30	PREDICTED: F-box only protein 30 [Bison bison bison]	-	-	-	-	-	GO:0004721//phosphoprotein phosphatase activity;GO:0019787//ubiquitin-like protein transferase activity;GO:0030247//polysaccharide binding;GO:0046914//transition metal ion binding	GO:0006470//protein dephosphorylation;GO:0032446//protein modification by small protein conjugation	--
miR-718-z	MSTRG.10600	3978	3993	-30.07	aCGGGGCGG--GCCGGgg	x||||||||xx|||||xx	cGCCCCGCCGGCGGCCgc	Qrich2	glutamine-rich protein 2 isoform X4 [Bos taurus]	-	-	-	-	GO:0042579//microbody	GO:0005515//protein binding;GO:0016647//oxidoreductase activity, acting on the CH-NH group of donors, oxygen as acceptor	GO:0006596//polyamine biosynthetic process;GO:0006598//polyamine catabolic process;GO:0031328//positive regulation of cellular biosynthetic process;GO:0044710//single-organism metabolic process	--
miR-718-z	MSTRG.11118	2290	2310	-31.9	cCGGGGCGGCACGGCCCGGgc	x|||||||||x||xx||||xx	cGCCCCGCCG-GC--GGCCgc	PLEKHH3	pleckstrin homology domain-containing family H member 3 isoform X3 [Bos taurus]	-	-	-	-	GO:0043232//intracellular non-membrane-bounded organelle;GO:0044421//extracellular region part	-	GO:0050794//regulation of cellular process	--
miR-3956-x	MSTRG.10600	2315	2337	-22.87	cATGCACCGAGGGGGTTTGtccc	x|||||||x|x|:xx|:::xxxx	gTACGTGGATGCTGAAGGTcaga	Qrich2	glutamine-rich protein 2 isoform X4 [Bos taurus]	-	-	-	-	GO:0042579//microbody	GO:0005515//protein binding;GO:0016647//oxidoreductase activity, acting on the CH-NH group of donors, oxygen as acceptor	GO:0006596//polyamine biosynthetic process;GO:0006598//polyamine catabolic process;GO:0031328//positive regulation of cellular biosynthetic process;GO:0044710//single-organism metabolic process	--
miR-505-x	MSTRG.10600	3586	3607	-22.14	aCCTCGGTCCCCCG-ATCTGgtg	x|||||||||xx|:x|x||:xxx	gGGAGCCAGGAAGTATTGATgtt	Qrich2	glutamine-rich protein 2 isoform X4 [Bos taurus]	-	-	-	-	GO:0042579//microbody	GO:0005515//protein binding;GO:0016647//oxidoreductase activity, acting on the CH-NH group of donors, oxygen as acceptor	GO:0006596//polyamine biosynthetic process;GO:0006598//polyamine catabolic process;GO:0031328//positive regulation of cellular biosynthetic process;GO:0044710//single-organism metabolic process	--
miR-505-x	MSTRG.11118	494	517	-16.39	tCCTCGGTGGTGTTAgggggcccc	x|||||||xx|x|:|xxxxxxxxx	gGGAGCCAGGA-AGTattgatgtt	PLEKHH3	pleckstrin homology domain-containing family H member 3 isoform X3 [Bos taurus]	-	-	-	-	GO:0043232//intracellular non-membrane-bounded organelle;GO:0044421//extracellular region part	-	GO:0050794//regulation of cellular process	--
miR-505-x	MSTRG.2728	254	276	-26.55	cCCTCGGTAATTGGTAAAGACag	x|||||||xx||x:|||xx||xx	gGGAGCCAGGAAGTATTGATGtt	--	-	-	-	-	-	-	-	-	--
miR-505-x	MSTRG.28097	2961	2984	-14.92	tCCTCGGTATTATTAGGAgaagta	x|||||||x:|x|:|x:|xxxxxx	gGGAGCCAGGA-AGTATTgatgtt	ZNF462	PREDICTED: zinc finger protein 462 isoform X4 [Bos indicus]	-	-	-	-	GO:0043231//intracellular membrane-bounded organelle	GO:0003676//nucleic acid binding;GO:0043169//cation binding	GO:0006357//regulation of transcription from RNA polymerase II promoter;GO:0051100//negative regulation of binding;GO:0051276//chromosome organization	--
miR-769-x	MSTRG.14261	9170	9193	-24.24	aCTCTGGAGTGTTTCGATGTTCgt	x||||||||x|::x|:|x::||xx	gGAGACCTC-CGG-GTTCTGAGct	--	hCG2014900 [Homo sapiens]	-	-	-	-	-	-	-	--
miR-769-x	MSTRG.14602	575	596	-21.55	aCTCTGGACCTTTGACGTTCag	x|||||||xx::::|x::||xx	gGAGACCTCCGGGTTCTGAGct	ZNF671	zinc finger protein 28 homolog [Zalophus californianus]	Human Diseases	Infectious disease: viral	ko05168//Herpes simplex virus 1 infection	K09228	-	-	-	--
miR-769-x	MSTRG.20434	15155	15173	-26.94	cCTCTGGA---CCGAGACCCag	x|||||||xxx||:||||x|xx	gGAGACCTCCGGGTTCTGAGct	--	elongation factor G, mitochondrial isoform X2 [Ovis aries]	Organismal Systems	Sensory system	ko04742//Taste transduction	K08474	GO:0005924//cell-substrate adherens junction;GO:0031224//intrinsic component of membrane;GO:0043231//intracellular membrane-bounded organelle;GO:0044421//extracellular region part;GO:0044459//plasma membrane part	GO:0019904//protein domain specific binding;GO:0043169//cation binding;GO:0060089//molecular transducer activity	GO:0006357//regulation of transcription from RNA polymerase II promoter;GO:0007028//cytoplasm organization;GO:0007045//cell-substrate adherens junction assembly;GO:0007162//negative regulation of cell adhesion;GO:0007169//transmembrane receptor protein tyrosine kinase signaling pathway;GO:0007568//aging;GO:0007606//sensory perception of chemical stimulus;GO:0008284//positive regulation of cell pr…	--
miR-769-x	MSTRG.29222	4289	4311	-29.81	tCTCTGGAGGGCCTCCTACTCtc	x|||||||||x||:xxx||||xx	gGAGACCTCC-GGGTTCTGAGct	--	serine/arginine repetitive matrix protein 1-like [Zalophus californianus]	-	-	-	-	GO:0042579//microbody	GO:0005515//protein binding;GO:0016647//oxidoreductase activity, acting on the CH-NH group of donors, oxygen as acceptor	GO:0006596//polyamine biosynthetic process;GO:0006598//polyamine catabolic process;GO:0031328//positive regulation of cellular biosynthetic process;GO:0044710//single-organism metabolic process;GO:0051234//establishment of localization	--
miR-769-x	MSTRG.4090	13722	13743	-26.82	tCTCTGGATGTCCGGGAgcact	x|||||||x|:||::||xxxxx	gGAGACCTCCGGGTTCTgagct	--	PREDICTED: basic salivary proline-rich protein 1-like isoform X2 [Bos indicus]	-	-	-	-	GO:0031224//intrinsic component of membrane;GO:0044421//extracellular region part	GO:0043169//cation binding;GO:0060089//molecular transducer activity	GO:0007162//negative regulation of cell adhesion;GO:0007169//transmembrane receptor protein tyrosine kinase signaling pathway;GO:0007606//sensory perception of chemical stimulus;GO:0010596//negative regulation of endothelial cell migration;GO:0045765//regulation of angiogenesis;GO:0048869//cellular developmental process;GO:0050922//negative regulation of chemotaxis	--
miR-769-x	MSTRG.4101	784	803	-22.06	aCTCTGGA--CCTGAGAagggt	x|||||||xx||::|||xxxxx	gGAGACCTCCGGGTTCTgagct	--	-	-	-	-	-	-	-	-	--
miR-769-x	MSTRG.6869	591	612	-16.91	tCTCTGGAACACTATGGTTTtt	x|||||||xxx|:|x|::|:xx	gGAGACCTCCGGGTTCTGAGct	ABCC4	multidrug resistance-associated protein 4-like isoform X1 [Bos indicus x Bos taurus]	Environmental Information Processing;Organismal Systems;Environmental Information Processing;Human Diseases	Signal transduction;Digestive system;Membrane transport;Drug resistance: antineoplastic	ko04024//cAMP signaling pathway;ko04976//Bile secretion;ko02010//ABC transporters;ko01523//Antifolate resistance	K05673;K05673;K05673;K05673	GO:0030667//secretory granule membrane;GO:0031224//intrinsic component of membrane	GO:0015405//P-P-bond-hydrolysis-driven transmembrane transporter activity;GO:0016616//oxidoreductase activity, acting on the CH-OH group of donors, NAD or NADP as acceptor;GO:0016887//ATPase activity;GO:0032550//purine ribonucleoside binding	GO:0001775//cell activation;GO:0006811//ion transport;GO:0007599//hemostasis;GO:0008284//positive regulation of cell proliferation;GO:0009719//response to endogenous stimulus;GO:0010033//response to organic substance;GO:0015893//drug transport;GO:0044710//single-organism metabolic process	--
miR-769-x	MSTRG.6892	1277	1298	-16.91	tCTCTGGAACACTACGGTTTtt	x|||||||xxx|:|x|::|:xx	gGAGACCTCCGGGTTCTGAGct	ABCC4	multidrug resistance-associated protein 4 [Bos taurus]	Environmental Information Processing;Organismal Systems;Environmental Information Processing;Human Diseases	Signal transduction;Digestive system;Membrane transport;Drug resistance: antineoplastic	ko04024//cAMP signaling pathway;ko04976//Bile secretion;ko02010//ABC transporters;ko01523//Antifolate resistance	K05673;K05673;K05673;K05673	GO:0030667//secretory granule membrane;GO:0031224//intrinsic component of membrane	GO:0015405//P-P-bond-hydrolysis-driven transmembrane transporter activity;GO:0016616//oxidoreductase activity, acting on the CH-OH group of donors, NAD or NADP as acceptor;GO:0017111//nucleoside-triphosphatase activity;GO:0032550//purine ribonucleoside binding	GO:0001775//cell activation;GO:0006821//chloride transport;GO:0007599//hemostasis;GO:0008284//positive regulation of cell proliferation;GO:0009719//response to endogenous stimulus;GO:0010033//response to organic substance;GO:0044710//single-organism metabolic process	--
miR-769-x	MSTRG.9556	1159	1182	-23.78	gCTCTGGACGGGTCCctcgtccgt	x|||||||xx||:||xxxxxxxxx	gGAGACCT--CCGGGttctgagct	--	-	-	-	-	-	-	-	-	--
miR-6240-z	MSTRG.13725	747	768	-20.56	aGTAGCGCTCTACTCCCGGaag	x||||||||xxxx|||x||xxx	gCATCGCGA----AGGCCCgcg	--	serine/arginine repetitive matrix protein 2-like, partial [Bos taurus]	-	-	-	-	-	-	-	--
miR-11980-z	MSTRG.14261	1375	1392	-20.95	tTGCCCGAAGGGCTgaag	x||||||||xx||:xxxx	aACGGGCTTGGCGGaatc	--	hCG2014900 [Homo sapiens]	-	-	-	-	-	-	-	--
miR-11980-z	MSTRG.18859	2469	2488	-23.13	gTGCCCGAACTCAGCCccca	x|||||||||:xx|||xxxx	aACGGGCTTGG--CGGaatc	TLR1	Toll-like receptor 2 [Camelus dromedarius]	-	-	-	-	-	-	-	--
miR-11980-z	MSTRG.20434	12355	12372	-16.21	gTGCCCGAGGGTCCaaac	x|||||||:xxx||xxxx	aACGGGCTTGGCGGaatc	--	elongation factor G, mitochondrial isoform X2 [Ovis aries]	Organismal Systems	Sensory system	ko04742//Taste transduction	K08474	GO:0005924//cell-substrate adherens junction;GO:0031224//intrinsic component of membrane;GO:0043231//intracellular membrane-bounded organelle;GO:0044421//extracellular region part;GO:0044459//plasma membrane part	GO:0019904//protein domain specific binding;GO:0043169//cation binding;GO:0060089//molecular transducer activity	GO:0006357//regulation of transcription from RNA polymerase II promoter;GO:0007028//cytoplasm organization;GO:0007045//cell-substrate adherens junction assembly;GO:0007162//negative regulation of cell adhesion;GO:0007169//transmembrane receptor protein tyrosine kinase signaling pathway;GO:0007568//aging;GO:0007606//sensory perception of chemical stimulus;GO:0008284//positive regulation of cell pr…	--
miR-11980-z	MSTRG.20629	710	726	-17.25	gTGCCCGA-CCACATccg	x|||||||x||x|x|xxx	aACGGGCTTGGCGGAatc	ARHGEF10	rho guanine nucleotide exchange factor 10 isoform X1 [Bos indicus x Bos taurus]	-	-	-	-	GO:0005815//microtubule organizing center	GO:0005088//Ras guanyl-nucleotide exchange factor activity;GO:0008092//cytoskeletal protein binding	GO:0007052//mitotic spindle organization;GO:0032233//positive regulation of actin filament bundle assembly;GO:0032292//peripheral nervous system axon ensheathment;GO:0043087//regulation of GTPase activity	--
miR-11980-z	MSTRG.21179	1145	1163	-22.63	tTGCCCGAGACCTCCgaga	x|||||||x|||x||xxxx	aACGGGCT-TGGCGGaatc	--	LOW QUALITY PROTEIN: collagen alpha-1(IV) chain-like [Phocoena sinus]	-	-	-	-	-	-	-	--
miR-11980-z	MSTRG.26738	11461	11478	-19.17	cTGCCCGACCCGgacggc	x|||||||x|||xxxxxx	aACGGGCTTGGCggaatc	--	PREDICTED: serine/threonine-protein kinase pim-3 [Bos mutus]	-	-	-	-	-	-	-	--
miR-11980-z	MSTRG.6791	4713	4729	-24.31	aTGCCCGA-CCGTCTgac	x|||||||x|||:||xxx	aACGGGCTTGGCGGAatc	--	-	-	-	-	-	-	-	-	--
miR-11980-z	MSTRG.9480	5803	5820	-15.36	aTGCCCGATTTACTTgtt	x|||||||x::x|:|xxx	aACGGGCTTGGCGGAatc	CDC42BPB	serine/threonine-protein kinase MRCK beta isoform X2 [Bos indicus x Bos taurus]	-	-	-	-	GO:0016020//membrane;GO:0030054//cell junction;GO:0031988//membrane-bounded vesicle;GO:0044430//cytoskeletal part	GO:0004672//protein kinase activity;GO:0017016//Ras GTPase binding;GO:0032550//purine ribonucleoside binding;GO:0046872//metal ion binding	GO:0006464//cellular protein modification process;GO:0006796//phosphate-containing compound metabolic process;GO:0007165//signal transduction;GO:0030036//actin cytoskeleton organization;GO:0048870//cell motility	--
miR-134-x	MSTRG.28097	2057	2080	-20.82	gCACACTGTGACAAACactcgggg	x|||||||xx||x|||xxxxxxxx	tGTGTGAC--TGGTTGaccagagc	ZNF462	PREDICTED: zinc finger protein 462 isoform X4 [Bos indicus]	-	-	-	-	GO:0043231//intracellular membrane-bounded organelle	GO:0003676//nucleic acid binding;GO:0043169//cation binding	GO:0006357//regulation of transcription from RNA polymerase II promoter;GO:0051100//negative regulation of binding;GO:0051276//chromosome organization	--
miR-134-x	MSTRG.30058	586	608	-24.62	cCACACTGTTCCGACTGCTTgtt	x|||||||xx||:||||x|:xxx	tGTGTGACT-GGTTGACCAGagc	--	-	-	-	-	-	-	-	-	--
miR-431-y	MSTRG.11118	2859	2885	-19.01	cTCCAGCACTGGAGAACCGTTCGAGtc	x|||||||xxxxx||||xx::|||:xx	cAGGTCGT-----CTTGCAGGGCTTct	PLEKHH3	pleckstrin homology domain-containing family H member 3 isoform X3 [Bos taurus]	-	-	-	-	GO:0043232//intracellular non-membrane-bounded organelle;GO:0044421//extracellular region part	-	GO:0050794//regulation of cellular process	--
miR-431-y	MSTRG.28097	1459	1483	-23.15	cTCCAGCAAGAACAAGACGCGGAgt	x|||||||x||||xx|x|x||:|xx	cAGGTCGT-CTTG--CAGGGCTTct	ZNF462	PREDICTED: zinc finger protein 462 isoform X4 [Bos indicus]	-	-	-	-	GO:0043231//intracellular membrane-bounded organelle	GO:0003676//nucleic acid binding;GO:0043169//cation binding	GO:0006357//regulation of transcription from RNA polymerase II promoter;GO:0051100//negative regulation of binding;GO:0051276//chromosome organization	--
miR-375-y	MSTRG.18801	3087	3108	-20.08	tAACAAGCTTGCTGAaaagtga	x|||||||xx||:||xxxxxxx	tTTGTTCGTTCGGCTcgcgtga	MKI67	PREDICTED: antigen KI-67 [Bos mutus]	-	-	-	-	GO:0005694//chromosome;GO:0043231//intracellular membrane-bounded organelle	GO:0003723//RNA binding;GO:0005515//protein binding;GO:0036094//small molecule binding	GO:0000280//nuclear division;GO:0009408//response to heat;GO:0010033//response to organic substance;GO:0031099//regeneration;GO:0044260//cellular macromolecule metabolic process;GO:0044763//single-organism cellular process;GO:1903510//mucopolysaccharide metabolic process	--
miR-224-y	MSTRG.1430	1550	1571	-13.14	tTTACCATctaccttcactttt	x|||||||xxxxxxxxxxxxxx	aAATGGTAccctagtgactaca	FBXO30	PREDICTED: F-box only protein 30 [Bison bison bison]	-	-	-	-	-	GO:0004721//phosphoprotein phosphatase activity;GO:0019787//ubiquitin-like protein transferase activity;GO:0030247//polysaccharide binding;GO:0046914//transition metal ion binding	GO:0006470//protein dephosphorylation;GO:0032446//protein modification by small protein conjugation	--
miR-224-y	MSTRG.4478	4851	4872	-16.42	tTTACCATTGGATGAggtcata	x|||||||x||||x|xxxxxxx	aAATGGTACCCTAGTgactaca	F52C9.6	endonuclease-reverse transcriptase [Babesia ovata]	-	-	-	-	-	-	-	--
miR-10167-y	MSTRG.19383	673	693	-16.95	tCCCACCAcagtagacgtata	x|||||||xxxxxxxxxxxxx	cGGGTGGTcggggcgggtcag	--	endonuclease-reverse transcriptase [Babesia ovata]	-	-	-	-	-	-	-	--
miR-10167-y	MSTRG.27708	411	431	-31.94	gCCCACCACTGTGGACCGGtc	x|||||||x:x:x|x||:|xx	cGGGTGGTCGGGGCGGGTCag	MAD2L1	mitotic spindle assembly checkpoint protein MAD2A [Pongo abelii]	Human Diseases;Cellular Processes;Cellular Processes;Organismal Systems	Infectious disease: viral;Cell growth and death;Cell growth and death;Endocrine system	ko05166//Human T-cell leukemia virus 1 infection;ko04110//Cell cycle;ko04114//Oocyte meiosis;ko04914//Progesterone-mediated oocyte maturation	K02537;K02537;K02537;K02537	GO:0000776//kinetochore;GO:0005819//spindle;GO:0043231//intracellular membrane-bounded organelle;GO:0044444//cytoplasmic part;GO:0046930//pore complex	GO:0046983//protein dimerization activity	GO:0000087//mitotic M phase;GO:0030071//regulation of mitotic metaphase/anaphase transition;GO:0032435//negative regulation of proteasomal ubiquitin-dependent protein catabolic process;GO:0035556//intracellular signal transduction;GO:0042981//regulation of apoptotic process;GO:0045931//positive regulation of mitotic cell cycle;GO:0051439//regulation of ubiquitin-protein ligase activity involved i…	--
miR-10167-y	MSTRG.28097	451	471	-25.78	gCCCACCACACACACTCccct	x|||||||xx|x|x|:|xxxx	cGGGTGGTCGGGGCGGGtcag	ZNF462	PREDICTED: zinc finger protein 462 isoform X4 [Bos indicus]	-	-	-	-	GO:0043231//intracellular membrane-bounded organelle	GO:0003676//nucleic acid binding;GO:0043169//cation binding	GO:0006357//regulation of transcription from RNA polymerase II promoter;GO:0051100//negative regulation of binding;GO:0051276//chromosome organization	--
miR-10167-y	MSTRG.31303	436	456	-16.83	aCCCACCAaggtgtaaggcat	x|||||||xxxxxxxxxxxxx	cGGGTGGTcggggcgggtcag	--	hornerin-like, partial [Bos taurus]	-	-	-	-	-	-	-	--
miR-10167-y	MSTRG.4478	3097	3117	-16.95	tCCCACCAcagtagacgtata	x|||||||xxxxxxxxxxxxx	cGGGTGGTcggggcgggtcag	F52C9.6	endonuclease-reverse transcriptase [Babesia ovata]	-	-	-	-	-	-	-	--
miR-285-z	MSTRG.14261	2598	2620	-19.47	cTCGTGGTGAcgtgccgggtccc	x|||||||:|xxxxxxxxxxxxx	tAGCACCATTtgaaatcagtcca	--	hCG2014900 [Homo sapiens]	-	-	-	-	-	-	-	--
miR-285-z	MSTRG.18418	236	258	-17.76	tTCGTGGTAAATCTacccctcgg	x||||||||||:x|xxxxxxxxx	tAGCACCATTTGAAatcagtcca	--	-	-	-	-	-	-	-	-	--
miR-285-z	MSTRG.18859	3499	3524	-17.14	tTCGTGGTGGGAGGTTTTCGTAAtct	x|||||||xxx|:::|||x||x|xxx	tAGCACCA---TTTGAAATCAGTcca	TLR1	Toll-like receptor 2 [Camelus dromedarius]	-	-	-	-	-	-	-	--
miR-285-z	MSTRG.20434	16622	16646	-17.67	tTCGTGGTCAAAACTTTctgttcct	x|||||||xx|||||||xxxxxxxx	tAGCACCA--TTTGAAAtcagtcca	--	elongation factor G, mitochondrial isoform X2 [Ovis aries]	Organismal Systems	Sensory system	ko04742//Taste transduction	K08474	GO:0005924//cell-substrate adherens junction;GO:0031224//intrinsic component of membrane;GO:0043231//intracellular membrane-bounded organelle;GO:0044421//extracellular region part;GO:0044459//plasma membrane part	GO:0019904//protein domain specific binding;GO:0043169//cation binding;GO:0060089//molecular transducer activity	GO:0006357//regulation of transcription from RNA polymerase II promoter;GO:0007028//cytoplasm organization;GO:0007045//cell-substrate adherens junction assembly;GO:0007162//negative regulation of cell adhesion;GO:0007169//transmembrane receptor protein tyrosine kinase signaling pathway;GO:0007568//aging;GO:0007606//sensory perception of chemical stimulus;GO:0008284//positive regulation of cell pr…	--
miR-285-z	MSTRG.21179	815	838	-19.75	aTCGTGGTAGAACAGTAGaactcc	x||||||||x|||xx|||xxxxxx	tAGCACCAT-TTGAAATCagtcca	--	LOW QUALITY PROTEIN: collagen alpha-1(IV) chain-like [Phocoena sinus]	-	-	-	-	-	-	-	--
miR-285-z	MSTRG.21190	137	159	-18.04	tTCGTGGTcgtggctgaaaggac	x|||||||xxxxxxxxxxxxxxx	tAGCACCAtttgaaatcagtcca	IGF2	insulin-like growth factor II isoform X4 [Equus caballus]	Human Diseases;Environmental Information Processing;Environmental Information Processing;Environmental Information Processing;Human Diseases;Human Diseases	Cancer: overview;Signal transduction;Signal transduction;Signal transduction;Cancer: overview;Cancer: specific types	ko05200//Pathways in cancer;ko04151//PI3K-Akt signaling pathway;ko04010//MAPK signaling pathway;ko04014//Ras signaling pathway;ko05205//Proteoglycans in cancer;ko05225//Hepatocellular carcinoma	K13769;K13769;K13769;K13769;K13769;K13769	GO:0016020//membrane;GO:0034774//secretory granule lumen;GO:0044421//extracellular region part	GO:0005102//receptor binding;GO:0030295//protein kinase activator activity;GO:0030545//receptor regulator activity	GO:0001503//ossification;GO:0001911//negative regulation of leukocyte mediated cytotoxicity;GO:0005979//regulation of glycogen biosynthetic process;GO:0006357//regulation of transcription from RNA polymerase II promoter;GO:0006887//exocytosis;GO:0007088//regulation of mitotic nuclear division;GO:0007275//multicellular organism development;GO:0007599//hemostasis;GO:0007611//learning or memory;GO:0…	--
miR-285-z	MSTRG.22496	417	437	-15.88	gTCGTGGTA--TTTTAccggctt	x||||||||xx:||||xxxxxxx	tAGCACCATTTGAAATcagtcca	--	endonuclease-reverse transcriptase [Babesia ovata]	-	-	-	-	GO:0031252//cell leading edge;GO:0070161//anchoring junction	GO:0003779//actin binding;GO:0050839//cell adhesion molecule binding	GO:0010468//regulation of gene expression;GO:0098602//single organism cell adhesion	--
miR-285-z	MSTRG.26271	2265	2287	-19.84	gTCGTGGTAGAgacggtaccggc	x||||||||:|xxxxxxxxxxxx	tAGCACCATTTgaaatcagtcca	NCAPD2	PREDICTED: condensin complex subunit 1 [Bos mutus]	-	-	-	-	GO:0000793//condensed chromosome;GO:0031981//nuclear lumen;GO:0043234//protein complex;GO:0044444//cytoplasmic part	GO:0005515//protein binding	GO:0000278//mitotic cell cycle;GO:0000279//M phase;GO:0000280//nuclear division;GO:0022402//cell cycle process;GO:0051276//chromosome organization	--
miR-285-z	MSTRG.26738	11256	11278	-13.43	cTCGTGGTCGAaggacccgcgga	x|||||||x:|xxxxxxxxxxxx	tAGCACCATTTgaaatcagtcca	--	PREDICTED: serine/threonine-protein kinase pim-3 [Bos mutus]	-	-	-	-	-	-	-	--
miR-285-z	MSTRG.29222	4448	4470	-16.19	gTCGTGGTcctgagggatgtctt	x|||||||xxxxxxxxxxxxxxx	tAGCACCAtttgaaatcagtcca	--	serine/arginine repetitive matrix protein 1-like [Zalophus californianus]	-	-	-	-	GO:0042579//microbody	GO:0005515//protein binding;GO:0016647//oxidoreductase activity, acting on the CH-NH group of donors, oxygen as acceptor	GO:0006596//polyamine biosynthetic process;GO:0006598//polyamine catabolic process;GO:0031328//positive regulation of cellular biosynthetic process;GO:0044710//single-organism metabolic process;GO:0051234//establishment of localization	--
miR-285-z	MSTRG.29423	1274	1296	-12.51	gTCGTGGTcccttccccgcccgc	x|||||||xxxxxxxxxxxxxxx	tAGCACCAtttgaaatcagtcca	FBN3	fibrillin-3 [Bos taurus]	-	-	-	-	-	-	GO:0007507//heart development;GO:0009887//organ morphogenesis;GO:0009987//cellular process	--
miR-285-z	MSTRG.4090	3617	3639	-18.33	gTCGTGGTCCACccactaggggg	x|||||||xx||xxxxxxxxxxx	tAGCACCATTTGaaatcagtcca	--	PREDICTED: basic salivary proline-rich protein 1-like isoform X2 [Bos indicus]	-	-	-	-	GO:0031224//intrinsic component of membrane;GO:0044421//extracellular region part	GO:0043169//cation binding;GO:0060089//molecular transducer activity	GO:0007162//negative regulation of cell adhesion;GO:0007169//transmembrane receptor protein tyrosine kinase signaling pathway;GO:0007606//sensory perception of chemical stimulus;GO:0010596//negative regulation of endothelial cell migration;GO:0045765//regulation of angiogenesis;GO:0048869//cellular developmental process;GO:0050922//negative regulation of chemotaxis	--
miR-285-z	MSTRG.6869	365	389	-14.29	cTCGTGGTCGACACTTCATTAAGaa	x|||||||xx|x||||x|x|x||xx	tAGCACCA--TTTGAAATCAGTCca	ABCC4	multidrug resistance-associated protein 4-like isoform X1 [Bos indicus x Bos taurus]	Environmental Information Processing;Organismal Systems;Environmental Information Processing;Human Diseases	Signal transduction;Digestive system;Membrane transport;Drug resistance: antineoplastic	ko04024//cAMP signaling pathway;ko04976//Bile secretion;ko02010//ABC transporters;ko01523//Antifolate resistance	K05673;K05673;K05673;K05673	GO:0030667//secretory granule membrane;GO:0031224//intrinsic component of membrane	GO:0015405//P-P-bond-hydrolysis-driven transmembrane transporter activity;GO:0016616//oxidoreductase activity, acting on the CH-OH group of donors, NAD or NADP as acceptor;GO:0016887//ATPase activity;GO:0032550//purine ribonucleoside binding	GO:0001775//cell activation;GO:0006811//ion transport;GO:0007599//hemostasis;GO:0008284//positive regulation of cell proliferation;GO:0009719//response to endogenous stimulus;GO:0010033//response to organic substance;GO:0015893//drug transport;GO:0044710//single-organism metabolic process	--
miR-285-z	MSTRG.6892	1052	1076	-16.48	gTCGTGGTCGACACTTCATTAAGaa	x|||||||xx|x||||x|x|x||xx	tAGCACCA--TTTGAAATCAGTCca	ABCC4	multidrug resistance-associated protein 4 [Bos taurus]	Environmental Information Processing;Organismal Systems;Environmental Information Processing;Human Diseases	Signal transduction;Digestive system;Membrane transport;Drug resistance: antineoplastic	ko04024//cAMP signaling pathway;ko04976//Bile secretion;ko02010//ABC transporters;ko01523//Antifolate resistance	K05673;K05673;K05673;K05673	GO:0030667//secretory granule membrane;GO:0031224//intrinsic component of membrane	GO:0015405//P-P-bond-hydrolysis-driven transmembrane transporter activity;GO:0016616//oxidoreductase activity, acting on the CH-OH group of donors, NAD or NADP as acceptor;GO:0017111//nucleoside-triphosphatase activity;GO:0032550//purine ribonucleoside binding	GO:0001775//cell activation;GO:0006821//chloride transport;GO:0007599//hemostasis;GO:0008284//positive regulation of cell proliferation;GO:0009719//response to endogenous stimulus;GO:0010033//response to organic substance;GO:0044710//single-organism metabolic process	--
miR-285-z	MSTRG.9480	2413	2435	-16.79	gTCGTGGTAGtggagaaagacgt	x||||||||:xxxxxxxxxxxxx	tAGCACCATTtgaaatcagtcca	CDC42BPB	serine/threonine-protein kinase MRCK beta isoform X2 [Bos indicus x Bos taurus]	-	-	-	-	GO:0016020//membrane;GO:0030054//cell junction;GO:0031988//membrane-bounded vesicle;GO:0044430//cytoskeletal part	GO:0004672//protein kinase activity;GO:0017016//Ras GTPase binding;GO:0032550//purine ribonucleoside binding;GO:0046872//metal ion binding	GO:0006464//cellular protein modification process;GO:0006796//phosphate-containing compound metabolic process;GO:0007165//signal transduction;GO:0030036//actin cytoskeleton organization;GO:0048870//cell motility	--
miR-285-z	MSTRG.9556	1292	1314	-19.61	gTCGTGGTGAAGGCCAGTgtcgt	x|||||||:||xxxx|||xxxxx	tAGCACCATTTGAAATCAgtcca	--	-	-	-	-	-	-	-	-	--
miR-6535-z	MSTRG.13424	5	25	-25.45	cTCCCCCTTCCCT-CCGCCggt	x|||||||:x||xx||x||xxx	tAGGGGGAGCGGTTGGAGGact	COBLL1	cordon-bleu protein-like 1 [Bos indicus x Bos taurus]	-	-	-	-	GO:0031988//membrane-bounded vesicle	-	-	--
miR-6535-z	MSTRG.14261	3584	3607	-30.12	cTCCCCCTCGGTTGGACCTCTccg	x|||||||||x:xx:|||||:xxx	tAGGGGGAGCGG--TTGGAGGact	--	hCG2014900 [Homo sapiens]	-	-	-	-	-	-	-	--
miR-6535-z	MSTRG.16214	187	208	-25.65	gTCCCCCTGGTCtccgagggcc	x|||||||x|:|xxxxxxxxxx	tAGGGGGAGCGGttggaggact	COL7A1	Collagen alpha-1(VII) chain [Bos mutus]	Organismal Systems	Digestive system	ko04974//Protein digestion and absorption	K16628	GO:0005578//proteinaceous extracellular matrix;GO:0044420//extracellular matrix component	GO:0005515//protein binding	GO:0032502//developmental process;GO:0043170//macromolecule metabolic process;GO:0044763//single-organism cellular process	--
miR-6535-z	MSTRG.1997	361	382	-21.35	gTCCCCCTGGggtgtgtgccgc	x|||||||x|xxxxxxxxxxxx	tAGGGGGAGCggttggaggact	DACT2	dapper homolog 2 [Bos indicus x Bos taurus]	-	-	-	-	GO:0043231//intracellular membrane-bounded organelle	GO:0019901//protein kinase binding	GO:0000904//cell morphogenesis involved in differentiation;GO:0007155//cell adhesion;GO:0030097//hemopoiesis;GO:0032926//negative regulation of activin receptor signaling pathway;GO:0072044//collecting duct development	--
miR-6535-z	MSTRG.20434	705	728	-30.13	tTCCCCCTCTCGCCCCCTTCGTcg	x||||||||xx|||xx|:||x|xx	tAGGGGGAG--CGGTTGGAGGAct	--	elongation factor G, mitochondrial isoform X2 [Ovis aries]	Organismal Systems	Sensory system	ko04742//Taste transduction	K08474	GO:0005924//cell-substrate adherens junction;GO:0031224//intrinsic component of membrane;GO:0043231//intracellular membrane-bounded organelle;GO:0044421//extracellular region part;GO:0044459//plasma membrane part	GO:0019904//protein domain specific binding;GO:0043169//cation binding;GO:0060089//molecular transducer activity	GO:0006357//regulation of transcription from RNA polymerase II promoter;GO:0007028//cytoplasm organization;GO:0007045//cell-substrate adherens junction assembly;GO:0007162//negative regulation of cell adhesion;GO:0007169//transmembrane receptor protein tyrosine kinase signaling pathway;GO:0007568//aging;GO:0007606//sensory perception of chemical stimulus;GO:0008284//positive regulation of cell pr…	--
miR-6535-z	MSTRG.26271	166	187	-21.82	aTCCCCCTTATTTTTGTCgata	x|||||||:x::xx:x||xxxx	tAGGGGGAGCGGTTGGAGgact	NCAPD2	PREDICTED: condensin complex subunit 1 [Bos mutus]	-	-	-	-	GO:0000793//condensed chromosome;GO:0031981//nuclear lumen;GO:0043234//protein complex;GO:0044444//cytoplasmic part	GO:0005515//protein binding	GO:0000278//mitotic cell cycle;GO:0000279//M phase;GO:0000280//nuclear division;GO:0022402//cell cycle process;GO:0051276//chromosome organization	--
miR-6535-z	MSTRG.26738	6587	6608	-32.31	gTCCCCCTCGACAGCCcacaga	x|||||||||x||:||xxxxxx	tAGGGGGAGCGGTTGGaggact	--	PREDICTED: serine/threonine-protein kinase pim-3 [Bos mutus]	-	-	-	-	-	-	-	--
miR-6535-z	MSTRG.26794	1	10	-19.24	tTCCCCCTCG------------	x|||||||||xxxxxxxxxxxx	tAGGGGGAGCggttggaggact	SHANK3	LOW QUALITY PROTEIN: SH3 and multiple ankyrin repeat domains protein 3 [Cervus elaphus]	Organismal Systems	Nervous system	ko04724//Glutamatergic synapse	K15009	GO:0014069//postsynaptic density;GO:0031090//organelle membrane;GO:0044309//neuron spine;GO:0044424//intracellular part;GO:0097060//synaptic membrane	GO:0008092//cytoskeletal protein binding;GO:0019904//protein domain specific binding;GO:0030159//receptor signaling complex scaffold activity;GO:0035254//glutamate receptor binding;GO:0046914//transition metal ion binding	GO:0001662//behavioral fear response;GO:0006461//protein complex assembly;GO:0006884//cell volume homeostasis;GO:0007611//learning or memory;GO:0007625//grooming behavior;GO:0007626//locomotory behavior;GO:0009887//organ morphogenesis;GO:0009967//positive regulation of signal transduction;GO:0021879//forebrain neuron differentiation;GO:0031223//auditory behavior;GO:0032231//regulation of actin fi…	--
miR-6535-z	MSTRG.29222	6719	6741	-24.02	gTCCCCCTTCGAAAATaaattga	x|||||||x||xx||:xxxxxxx	tAGGGGGA-GCGGTTGgaggact	--	serine/arginine repetitive matrix protein 1-like [Zalophus californianus]	-	-	-	-	GO:0042579//microbody	GO:0005515//protein binding;GO:0016647//oxidoreductase activity, acting on the CH-NH group of donors, oxygen as acceptor	GO:0006596//polyamine biosynthetic process;GO:0006598//polyamine catabolic process;GO:0031328//positive regulation of cellular biosynthetic process;GO:0044710//single-organism metabolic process;GO:0051234//establishment of localization	--
miR-6535-z	MSTRG.4090	686	707	-25.59	gTCCCCCTGTCCCACTGCCctc	x|||||||xx||x||:x||xxx	tAGGGGGAGCGGTTGGAGGact	--	PREDICTED: basic salivary proline-rich protein 1-like isoform X2 [Bos indicus]	-	-	-	-	GO:0031224//intrinsic component of membrane;GO:0044421//extracellular region part	GO:0043169//cation binding;GO:0060089//molecular transducer activity	GO:0007162//negative regulation of cell adhesion;GO:0007169//transmembrane receptor protein tyrosine kinase signaling pathway;GO:0007606//sensory perception of chemical stimulus;GO:0010596//negative regulation of endothelial cell migration;GO:0045765//regulation of angiogenesis;GO:0048869//cellular developmental process;GO:0050922//negative regulation of chemotaxis	--
miR-6535-z	MSTRG.6400	1510	1531	-29.14	gTCCCCCTCGGCGCCggtggta	x|||||||||x|:x|xxxxxxx	tAGGGGGAGCGGTTGgaggact	--	-	-	-	-	-	-	-	-	--
miR-6535-z	MSTRG.6690	493	514	-21.44	gTCCCCCTTaaaaggtggacgg	x|||||||:xxxxxxxxxxxxx	tAGGGGGAGcggttggaggact	--	uncharacterized protein LOC113906999 [Bos indicus x Bos taurus]	-	-	-	-	-	-	-	--
miR-6535-z	MSTRG.6791	286	306	-24.38	cTCCCCCTT-CTGAGTGCCTcg	x|||||||:x|::|x:x|||xx	tAGGGGGAGCGGTTGGAGGAct	--	-	-	-	-	-	-	-	-	--
miR-2954-y	MSTRG.13725	455	475	-16.71	tTAGGGGTC--GAAAGGAACcgt	x|||||||xxx|xx||||x|xxx	cATCCCCATTCCACTCCTAGcag	--	serine/arginine repetitive matrix protein 2-like, partial [Bos taurus]	-	-	-	-	-	-	-	--
miR-2954-y	MSTRG.18859	1115	1138	-15.89	cTAGGGGTTGTGGTtcccattctt	x|||||||x:x|||xxxxxxxxxx	cATCCCCATT-CCActcctagcag	TLR1	Toll-like receptor 2 [Camelus dromedarius]	-	-	-	-	-	-	-	--
miR-2954-y	MSTRG.20434	10932	10954	-20.89	gTAGGGGTCGGACGAAGGTacag	x|||||||x:|xx||x|:|xxxx	cATCCCCATTCCACTCCTAgcag	--	elongation factor G, mitochondrial isoform X2 [Ovis aries]	Organismal Systems	Sensory system	ko04742//Taste transduction	K08474	GO:0005924//cell-substrate adherens junction;GO:0031224//intrinsic component of membrane;GO:0043231//intracellular membrane-bounded organelle;GO:0044421//extracellular region part;GO:0044459//plasma membrane part	GO:0019904//protein domain specific binding;GO:0043169//cation binding;GO:0060089//molecular transducer activity	GO:0006357//regulation of transcription from RNA polymerase II promoter;GO:0007028//cytoplasm organization;GO:0007045//cell-substrate adherens junction assembly;GO:0007162//negative regulation of cell adhesion;GO:0007169//transmembrane receptor protein tyrosine kinase signaling pathway;GO:0007568//aging;GO:0007606//sensory perception of chemical stimulus;GO:0008284//positive regulation of cell pr…	--
miR-2954-y	MSTRG.21190	110	132	-15.39	cTAGGGGTAActacagaccttcg	x|||||||||xxxxxxxxxxxxx	cATCCCCATTccactcctagcag	IGF2	insulin-like growth factor II isoform X4 [Equus caballus]	Human Diseases;Environmental Information Processing;Environmental Information Processing;Environmental Information Processing;Human Diseases;Human Diseases	Cancer: overview;Signal transduction;Signal transduction;Signal transduction;Cancer: overview;Cancer: specific types	ko05200//Pathways in cancer;ko04151//PI3K-Akt signaling pathway;ko04010//MAPK signaling pathway;ko04014//Ras signaling pathway;ko05205//Proteoglycans in cancer;ko05225//Hepatocellular carcinoma	K13769;K13769;K13769;K13769;K13769;K13769	GO:0016020//membrane;GO:0034774//secretory granule lumen;GO:0044421//extracellular region part	GO:0005102//receptor binding;GO:0030295//protein kinase activator activity;GO:0030545//receptor regulator activity	GO:0001503//ossification;GO:0001911//negative regulation of leukocyte mediated cytotoxicity;GO:0005979//regulation of glycogen biosynthetic process;GO:0006357//regulation of transcription from RNA polymerase II promoter;GO:0006887//exocytosis;GO:0007088//regulation of mitotic nuclear division;GO:0007275//multicellular organism development;GO:0007599//hemostasis;GO:0007611//learning or memory;GO:0…	--
miR-2954-y	MSTRG.26271	2282	2306	-28.65	cTAGGGGTGAGTCCTGGACGTCGtg	x|||||||:||xxxx|||xx|||xx	cATCCCCATTCCACTCCT--AGCag	NCAPD2	PREDICTED: condensin complex subunit 1 [Bos mutus]	-	-	-	-	GO:0000793//condensed chromosome;GO:0031981//nuclear lumen;GO:0043234//protein complex;GO:0044444//cytoplasmic part	GO:0005515//protein binding	GO:0000278//mitotic cell cycle;GO:0000279//M phase;GO:0000280//nuclear division;GO:0022402//cell cycle process;GO:0051276//chromosome organization	--
miR-2954-y	MSTRG.29222	6010	6034	-25.05	gTAGGGGTCCAAGGAGGAGACCtgg	x|||||||xx||||x|:x||x|xxx	cATCCCCA--TTCCACTCCTAGcag	--	serine/arginine repetitive matrix protein 1-like [Zalophus californianus]	-	-	-	-	GO:0042579//microbody	GO:0005515//protein binding;GO:0016647//oxidoreductase activity, acting on the CH-NH group of donors, oxygen as acceptor	GO:0006596//polyamine biosynthetic process;GO:0006598//polyamine catabolic process;GO:0031328//positive regulation of cellular biosynthetic process;GO:0044710//single-organism metabolic process;GO:0051234//establishment of localization	--
miR-2954-y	MSTRG.31308	541	565	-19.24	tTAGGGGTCGAAAGGAAGCGTTGag	x|||||||xx||x|xx||x:|:|xx	cATCCCCA--TTCCACTCCTAGCag	--	hornerin-like, partial [Bos taurus]	-	-	-	-	-	-	-	--
miR-2954-y	MSTRG.4090	12747	12768	-23.61	tTAGGGGTAAGG-GACGAACcaa	x|||||||||||x||x||x|xxx	cATCCCCATTCCACTCCTAGcag	--	PREDICTED: basic salivary proline-rich protein 1-like isoform X2 [Bos indicus]	-	-	-	-	GO:0031224//intrinsic component of membrane;GO:0044421//extracellular region part	GO:0043169//cation binding;GO:0060089//molecular transducer activity	GO:0007162//negative regulation of cell adhesion;GO:0007169//transmembrane receptor protein tyrosine kinase signaling pathway;GO:0007606//sensory perception of chemical stimulus;GO:0010596//negative regulation of endothelial cell migration;GO:0045765//regulation of angiogenesis;GO:0048869//cellular developmental process;GO:0050922//negative regulation of chemotaxis	--
miR-2954-y	MSTRG.6889	166	188	-21.25	gTAGGGGTGTGcgacgtacacca	x|||||||:x|xxxxxxxxxxxx	cATCCCCATTCcactcctagcag	ABCC4	multidrug resistance-associated protein 4-like [Bos indicus x Bos taurus]	Environmental Information Processing;Organismal Systems;Environmental Information Processing;Human Diseases	Signal transduction;Digestive system;Membrane transport;Drug resistance: antineoplastic	ko04024//cAMP signaling pathway;ko04976//Bile secretion;ko02010//ABC transporters;ko01523//Antifolate resistance	K05673;K05673;K05673;K05673	GO:0030667//secretory granule membrane;GO:0031224//intrinsic component of membrane	GO:0005253//anion channel activity;GO:0016616//oxidoreductase activity, acting on the CH-OH group of donors, NAD or NADP as acceptor;GO:0032550//purine ribonucleoside binding;GO:0042626//ATPase activity, coupled to transmembrane movement of substances	GO:0001775//cell activation;GO:0006821//chloride transport;GO:0007599//hemostasis;GO:0008284//positive regulation of cell proliferation;GO:0009719//response to endogenous stimulus;GO:0010033//response to organic substance;GO:0015893//drug transport;GO:0044710//single-organism metabolic process	--
miR-2954-y	MSTRG.9480	3832	3854	-18.83	cTAGGGGTTGGTAAAGGcgaaga	x|||||||x:|xxx|||xxxxxx	cATCCCCATTCCACTCCtagcag	CDC42BPB	serine/threonine-protein kinase MRCK beta isoform X2 [Bos indicus x Bos taurus]	-	-	-	-	GO:0016020//membrane;GO:0030054//cell junction;GO:0031988//membrane-bounded vesicle;GO:0044430//cytoskeletal part	GO:0004672//protein kinase activity;GO:0017016//Ras GTPase binding;GO:0032550//purine ribonucleoside binding;GO:0046872//metal ion binding	GO:0006464//cellular protein modification process;GO:0006796//phosphate-containing compound metabolic process;GO:0007165//signal transduction;GO:0030036//actin cytoskeleton organization;GO:0048870//cell motility	--
miR-2320-y	MSTRG.4090	8467	8487	-17.88	cGCTACTACCCGA-ATGTAAat	x|||||||||x|xx|:::||xx	tCGATGATGGTCCCTGTGTTtt	--	PREDICTED: basic salivary proline-rich protein 1-like isoform X2 [Bos indicus]	-	-	-	-	GO:0031224//intrinsic component of membrane;GO:0044421//extracellular region part	GO:0043169//cation binding;GO:0060089//molecular transducer activity	GO:0007162//negative regulation of cell adhesion;GO:0007169//transmembrane receptor protein tyrosine kinase signaling pathway;GO:0007606//sensory perception of chemical stimulus;GO:0010596//negative regulation of endothelial cell migration;GO:0045765//regulation of angiogenesis;GO:0048869//cellular developmental process;GO:0050922//negative regulation of chemotaxis	--
miR-9270-z	MSTRG.10600	1583	1600	-19.56	aTTCCCTGTTCGggaaca	x|||||||::||xxxxxx	gAAGGGACGGGCgatggc	Qrich2	glutamine-rich protein 2 isoform X4 [Bos taurus]	-	-	-	-	GO:0042579//microbody	GO:0005515//protein binding;GO:0016647//oxidoreductase activity, acting on the CH-NH group of donors, oxygen as acceptor	GO:0006596//polyamine biosynthetic process;GO:0006598//polyamine catabolic process;GO:0031328//positive regulation of cellular biosynthetic process;GO:0044710//single-organism metabolic process	--
miR-9270-z	MSTRG.30256	214	233	-15.72	tTTCCCTGAGCCAGGTGaga	x|||||||xx||x|x|:xxx	gAAGGGAC--GGGCGATggc	TAF7	transcription initiation factor TFIID subunit 7 [Ovis aries]	Genetic Information Processing	Transcription	ko03022//Basal transcription factors	K03132	-	-	-	--
miR-9270-z	MSTRG.4478	3526	3543	-17.99	gTTCCCTGAGCGTTctca	x|||||||xx||:|xxxx	gAAGGGACGGGCGAtggc	F52C9.6	endonuclease-reverse transcriptase [Babesia ovata]	-	-	-	-	-	-	-	--
miR-9270-z	MSTRG.7207	237	254	-15.48	gTTCCCTGAGAGTTctca	x|||||||xxx|:|xxxx	gAAGGGACGGGCGAtggc	--	endonuclease-reverse transcriptase [Babesia ovata]	-	-	-	-	GO:0031224//intrinsic component of membrane;GO:0044464//cell part	GO:0043168//anion binding	GO:0044237//cellular metabolic process	--
miR-22-z	MSTRG.18801	987	1010	-13.42	cATTTCGAAGGATTTCCCTCTgag	x|||||||x||x|:xx|x|||xxx	cTAAAGCTGCC-AGTTGAAGAact	MKI67	PREDICTED: antigen KI-67 [Bos mutus]	-	-	-	-	GO:0005694//chromosome;GO:0043231//intracellular membrane-bounded organelle	GO:0003723//RNA binding;GO:0005515//protein binding;GO:0036094//small molecule binding	GO:0000280//nuclear division;GO:0009408//response to heat;GO:0010033//response to organic substance;GO:0031099//regeneration;GO:0044260//cellular macromolecule metabolic process;GO:0044763//single-organism cellular process;GO:1903510//mucopolysaccharide metabolic process	--
miR-22-z	MSTRG.18859	3394	3416	-12.08	aATTTCGATGATGAATGTggtta	x|||||||:|x|x||:x|xxxxx	cTAAAGCTGCCAGTTGAAgaact	TLR1	Toll-like receptor 2 [Camelus dromedarius]	-	-	-	-	-	-	-	--
miR-22-z	MSTRG.20434	2930	2952	-14.74	cATTTCGATACTCGGCCTCcgtc	x|||||||:xx||::|x||xxxx	cTAAAGCTGCCAGTTGAAGaact	--	elongation factor G, mitochondrial isoform X2 [Ovis aries]	Organismal Systems	Sensory system	ko04742//Taste transduction	K08474	GO:0005924//cell-substrate adherens junction;GO:0031224//intrinsic component of membrane;GO:0043231//intracellular membrane-bounded organelle;GO:0044421//extracellular region part;GO:0044459//plasma membrane part	GO:0019904//protein domain specific binding;GO:0043169//cation binding;GO:0060089//molecular transducer activity	GO:0006357//regulation of transcription from RNA polymerase II promoter;GO:0007028//cytoplasm organization;GO:0007045//cell-substrate adherens junction assembly;GO:0007162//negative regulation of cell adhesion;GO:0007169//transmembrane receptor protein tyrosine kinase signaling pathway;GO:0007568//aging;GO:0007606//sensory perception of chemical stimulus;GO:0008284//positive regulation of cell pr…	--
miR-22-z	MSTRG.4090	8446	8469	-10.9	aATTTCGACACTGATACcgtgggg	x||||||||xx|x|x||xxxxxxx	cTAAAGCTGCCAGT-TGaagaact	--	PREDICTED: basic salivary proline-rich protein 1-like isoform X2 [Bos indicus]	-	-	-	-	GO:0031224//intrinsic component of membrane;GO:0044421//extracellular region part	GO:0043169//cation binding;GO:0060089//molecular transducer activity	GO:0007162//negative regulation of cell adhesion;GO:0007169//transmembrane receptor protein tyrosine kinase signaling pathway;GO:0007606//sensory perception of chemical stimulus;GO:0010596//negative regulation of endothelial cell migration;GO:0045765//regulation of angiogenesis;GO:0048869//cellular developmental process;GO:0050922//negative regulation of chemotaxis	--
miR-3613-x	MSTRG.14261	9181	9202	-10.11	cCAACATGGActctggagtgtt	x|||||||:|xxxxxxxxxxxx	tGTTGTACTTttttttttgttc	--	hCG2014900 [Homo sapiens]	-	-	-	-	-	-	-	--
miR-3613-x	MSTRG.6869	1695	1716	-15.06	tCAACATGGAGAAGGttctgta	x|||||||:|:||::xxxxxxx	tGTTGTACTTTTTTTtttgttc	ABCC4	multidrug resistance-associated protein 4-like isoform X1 [Bos indicus x Bos taurus]	Environmental Information Processing;Organismal Systems;Environmental Information Processing;Human Diseases	Signal transduction;Digestive system;Membrane transport;Drug resistance: antineoplastic	ko04024//cAMP signaling pathway;ko04976//Bile secretion;ko02010//ABC transporters;ko01523//Antifolate resistance	K05673;K05673;K05673;K05673	GO:0030667//secretory granule membrane;GO:0031224//intrinsic component of membrane	GO:0015405//P-P-bond-hydrolysis-driven transmembrane transporter activity;GO:0016616//oxidoreductase activity, acting on the CH-OH group of donors, NAD or NADP as acceptor;GO:0016887//ATPase activity;GO:0032550//purine ribonucleoside binding	GO:0001775//cell activation;GO:0006811//ion transport;GO:0007599//hemostasis;GO:0008284//positive regulation of cell proliferation;GO:0009719//response to endogenous stimulus;GO:0010033//response to organic substance;GO:0015893//drug transport;GO:0044710//single-organism metabolic process	--
miR-3613-x	MSTRG.6897	626	647	-15.85	tCAACATGGAGAAGAttctgta	x|||||||:|:||:|xxxxxxx	tGTTGTACTTTTTTTtttgttc	ABCC4	multidrug resistance-associated protein 4-like isoform X1 [Bos taurus]	Environmental Information Processing;Organismal Systems;Environmental Information Processing;Human Diseases	Signal transduction;Digestive system;Membrane transport;Drug resistance: antineoplastic	ko04024//cAMP signaling pathway;ko04976//Bile secretion;ko02010//ABC transporters;ko01523//Antifolate resistance	K05673;K05673;K05673;K05673	GO:0030667//secretory granule membrane;GO:0031224//intrinsic component of membrane	GO:0015405//P-P-bond-hydrolysis-driven transmembrane transporter activity;GO:0016616//oxidoreductase activity, acting on the CH-OH group of donors, NAD or NADP as acceptor;GO:0017111//nucleoside-triphosphatase activity	GO:0001775//cell activation;GO:0007599//hemostasis;GO:0008284//positive regulation of cell proliferation;GO:0009719//response to endogenous stimulus;GO:0010033//response to organic substance;GO:0015893//drug transport;GO:0044710//single-organism metabolic process	--
miR-122-y	MSTRG.18859	1010	1030	-16.16	gTGTGGTAAgtcctacgggtg	x||||||||xxxxxxxxxxxx	aACACCATTgtcacactccac	TLR1	Toll-like receptor 2 [Camelus dromedarius]	-	-	-	-	-	-	-	--
miR-122-y	MSTRG.1998	1255	1275	-17.38	gTGTGGTACCAGTactggaag	x|||||||x||||xxxxxxxx	aACACCATTGTCAcactccac	DACT2	dapper homolog 2 [Bos indicus x Bos taurus]	-	-	-	-	GO:0043231//intracellular membrane-bounded organelle	GO:0019901//protein kinase binding	GO:0000904//cell morphogenesis involved in differentiation;GO:0007155//cell adhesion;GO:0032926//negative regulation of activin receptor signaling pathway;GO:0072044//collecting duct development	--
miR-122-y	MSTRG.20434	4952	4970	-19.47	aTGTGGTAA--GTCTGGGGgt	x||||||||xx||x||:||xx	aACACCATTGTCACACTCCac	--	elongation factor G, mitochondrial isoform X2 [Ovis aries]	Organismal Systems	Sensory system	ko04742//Taste transduction	K08474	GO:0005924//cell-substrate adherens junction;GO:0031224//intrinsic component of membrane;GO:0043231//intracellular membrane-bounded organelle;GO:0044421//extracellular region part;GO:0044459//plasma membrane part	GO:0019904//protein domain specific binding;GO:0043169//cation binding;GO:0060089//molecular transducer activity	GO:0006357//regulation of transcription from RNA polymerase II promoter;GO:0007028//cytoplasm organization;GO:0007045//cell-substrate adherens junction assembly;GO:0007162//negative regulation of cell adhesion;GO:0007169//transmembrane receptor protein tyrosine kinase signaling pathway;GO:0007568//aging;GO:0007606//sensory perception of chemical stimulus;GO:0008284//positive regulation of cell pr…	--
miR-122-y	MSTRG.26271	3214	3234	-13.62	tTGTGGTAGTGTTtcttaagt	x|||||||:::x|xxxxxxxx	aACACCATTGTCAcactccac	NCAPD2	PREDICTED: condensin complex subunit 1 [Bos mutus]	-	-	-	-	GO:0000793//condensed chromosome;GO:0031981//nuclear lumen;GO:0043234//protein complex;GO:0044444//cytoplasmic part	GO:0005515//protein binding	GO:0000278//mitotic cell cycle;GO:0000279//M phase;GO:0000280//nuclear division;GO:0022402//cell cycle process;GO:0051276//chromosome organization	--
miR-122-y	MSTRG.26794	6617	6638	-12.07	tTGTGGTATCGAGTcgctcccc	x|||||||x|x|||xxxxxxxx	aACACCATTG-TCAcactccac	SHANK3	LOW QUALITY PROTEIN: SH3 and multiple ankyrin repeat domains protein 3 [Cervus elaphus]	Organismal Systems	Nervous system	ko04724//Glutamatergic synapse	K15009	GO:0014069//postsynaptic density;GO:0031090//organelle membrane;GO:0044309//neuron spine;GO:0044424//intracellular part;GO:0097060//synaptic membrane	GO:0008092//cytoskeletal protein binding;GO:0019904//protein domain specific binding;GO:0030159//receptor signaling complex scaffold activity;GO:0035254//glutamate receptor binding;GO:0046914//transition metal ion binding	GO:0001662//behavioral fear response;GO:0006461//protein complex assembly;GO:0006884//cell volume homeostasis;GO:0007611//learning or memory;GO:0007625//grooming behavior;GO:0007626//locomotory behavior;GO:0009887//organ morphogenesis;GO:0009967//positive regulation of signal transduction;GO:0021879//forebrain neuron differentiation;GO:0031223//auditory behavior;GO:0032231//regulation of actin fi…	--
miR-122-y	MSTRG.29222	565	583	-20.24	cTGTGGTA-CAG-GTAAGGga	x|||||||x|||x||x|||xx	aACACCATTGTCACACTCCac	--	serine/arginine repetitive matrix protein 1-like [Zalophus californianus]	-	-	-	-	GO:0042579//microbody	GO:0005515//protein binding;GO:0016647//oxidoreductase activity, acting on the CH-NH group of donors, oxygen as acceptor	GO:0006596//polyamine biosynthetic process;GO:0006598//polyamine catabolic process;GO:0031328//positive regulation of cellular biosynthetic process;GO:0044710//single-organism metabolic process;GO:0051234//establishment of localization	--
miR-122-y	MSTRG.33171	1657	1677	-12.6	gTGTGGTATTGGAGTccccag	x|||||||x::|x||xxxxxx	aACACCATTGTCACActccac	--	rho guanine nucleotide exchange factor 9 isoform X3 [Bos taurus]	-	-	-	-	-	-	GO:0035023//regulation of Rho protein signal transduction	--
miR-122-y	MSTRG.4090	5175	5195	-18.6	gTGTGGTAAGTGTGTGtaagt	x||||||||xx|||||xxxxx	aACACCATTGTCACACtccac	--	PREDICTED: basic salivary proline-rich protein 1-like isoform X2 [Bos indicus]	-	-	-	-	GO:0031224//intrinsic component of membrane;GO:0044421//extracellular region part	GO:0043169//cation binding;GO:0060089//molecular transducer activity	GO:0007162//negative regulation of cell adhesion;GO:0007169//transmembrane receptor protein tyrosine kinase signaling pathway;GO:0007606//sensory perception of chemical stimulus;GO:0010596//negative regulation of endothelial cell migration;GO:0045765//regulation of angiogenesis;GO:0048869//cellular developmental process;GO:0050922//negative regulation of chemotaxis	--
miR-122-y	MSTRG.9480	764	783	-17.2	tTGTGGTAA-AGTGgctacat	x||||||||x||||xxxxxxx	aACACCATTGTCACactccac	CDC42BPB	serine/threonine-protein kinase MRCK beta isoform X2 [Bos indicus x Bos taurus]	-	-	-	-	GO:0016020//membrane;GO:0030054//cell junction;GO:0031988//membrane-bounded vesicle;GO:0044430//cytoskeletal part	GO:0004672//protein kinase activity;GO:0017016//Ras GTPase binding;GO:0032550//purine ribonucleoside binding;GO:0046872//metal ion binding	GO:0006464//cellular protein modification process;GO:0006796//phosphate-containing compound metabolic process;GO:0007165//signal transduction;GO:0030036//actin cytoskeleton organization;GO:0048870//cell motility	--
miR-154-y	MSTRG.4478	154	176	-10.69	tTAGTATGTACATATCTCGAatt	x||||||||x|x:|xx|x||xxx	aATCATACACG-GTTCACCTatt	F52C9.6	endonuclease-reverse transcriptase [Babesia ovata]	-	-	-	-	-	-	-	--
miR-154-y	MSTRG.5822	358	379	-15.52	tTAGTATGTGAAGGAAAGATcc	x|||||||||xx::xxx|||xx	aATCATACACGGTTCACCTAtt	--	-	-	-	-	-	-	-	-	--
miR-2411-y	MSTRG.13424	478	500	-15.34	aCTTGACATTGGGAaaagttaaa	x|||||||xx:x||xxxxxxxxx	tGAACTGTCTTACTcccacatcc	COBLL1	cordon-bleu protein-like 1 [Bos indicus x Bos taurus]	-	-	-	-	GO:0031988//membrane-bounded vesicle	-	-	--
miR-2411-y	MSTRG.20434	3699	3721	-19.84	cCTTGACAGAATGTGtaaagtcc	x||||||||||||x|xxxxxxxx	tGAACTGTCTTACTCccacatcc	--	elongation factor G, mitochondrial isoform X2 [Ovis aries]	Organismal Systems	Sensory system	ko04742//Taste transduction	K08474	GO:0005924//cell-substrate adherens junction;GO:0031224//intrinsic component of membrane;GO:0043231//intracellular membrane-bounded organelle;GO:0044421//extracellular region part;GO:0044459//plasma membrane part	GO:0019904//protein domain specific binding;GO:0043169//cation binding;GO:0060089//molecular transducer activity	GO:0006357//regulation of transcription from RNA polymerase II promoter;GO:0007028//cytoplasm organization;GO:0007045//cell-substrate adherens junction assembly;GO:0007162//negative regulation of cell adhesion;GO:0007169//transmembrane receptor protein tyrosine kinase signaling pathway;GO:0007568//aging;GO:0007606//sensory perception of chemical stimulus;GO:0008284//positive regulation of cell pr…	--
miR-2411-y	MSTRG.22496	577	601	-15.56	tCTTGACAGCCGTCAGGAGTtgctt	x||||||||xx:|x|||x||xxxxx	tGAACTGTCT-TACTCC-CAcatcc	--	endonuclease-reverse transcriptase [Babesia ovata]	-	-	-	-	GO:0031252//cell leading edge;GO:0070161//anchoring junction	GO:0003779//actin binding;GO:0050839//cell adhesion molecule binding	GO:0010468//regulation of gene expression;GO:0098602//single organism cell adhesion	--
miR-2411-y	MSTRG.31466	1055	1079	-16.21	cCTTGACAATAAAGATTTGTGTAgt	x|||||||xx||x||xxx|||||xx	tGAACTGTC-TTACTCC-CACATcc	LONRF2	LOW QUALITY PROTEIN: LON peptidase N-terminal domain and RING finger protein 2 [Bos taurus]	-	-	-	-	-	GO:0046914//transition metal ion binding	GO:0019538//protein metabolic process	--
miR-2411-y	MSTRG.33171	930	952	-17.91	cCTTGACAGAGGGtcattttagt	x|||||||||:x|xxxxxxxxxx	tGAACTGTCTTACtcccacatcc	--	rho guanine nucleotide exchange factor 9 isoform X3 [Bos taurus]	-	-	-	-	-	-	GO:0035023//regulation of Rho protein signal transduction	--
miR-12135-z	MSTRG.19263	442	459	-10.18	tTTTCCAAGGTAAGATtc	x||||||||xx||x||xx	cAAAGGTTCGTTTGTAaa	--	-	-	-	-	-	-	-	-	--
miR-12135-z	MSTRG.19383	395	410	-10.31	gTTTCCAA--AACCGTat	x|||||||xx||x|:|xx	cAAAGGTTCGTTTGTAaa	--	endonuclease-reverse transcriptase [Babesia ovata]	-	-	-	-	-	-	-	--
miR-12135-z	MSTRG.3753	1372	1389	-10.4	gTTTCCAAACTACCcctg	x|||||||x|x|x|xxxx	cAAAGGTTCGTTTGtaaa	WAC	WW domain-containing adapter protein with coiled-coil isoform X2 [Bos taurus]	-	-	-	-	GO:0016604//nuclear body;GO:0030529//intracellular ribonucleoprotein complex	GO:0001099//basal RNA polymerase II transcription machinery binding	GO:0000077//DNA damage checkpoint;GO:0006355//regulation of transcription, DNA-templated;GO:0006513//protein monoubiquitination;GO:0010508//positive regulation of autophagy;GO:0031330//negative regulation of cellular catabolic process;GO:0033523//histone H2B ubiquitination	--
miR-11995-z	MSTRG.20434	7789	7810	-11.63	cACAGGATACCGAATCatttcg	x|||||||xxx||x||xxxxxx	tTGTCCTACTTCTCAGctgtct	--	elongation factor G, mitochondrial isoform X2 [Ovis aries]	Organismal Systems	Sensory system	ko04742//Taste transduction	K08474	GO:0005924//cell-substrate adherens junction;GO:0031224//intrinsic component of membrane;GO:0043231//intracellular membrane-bounded organelle;GO:0044421//extracellular region part;GO:0044459//plasma membrane part	GO:0019904//protein domain specific binding;GO:0043169//cation binding;GO:0060089//molecular transducer activity	GO:0006357//regulation of transcription from RNA polymerase II promoter;GO:0007028//cytoplasm organization;GO:0007045//cell-substrate adherens junction assembly;GO:0007162//negative regulation of cell adhesion;GO:0007169//transmembrane receptor protein tyrosine kinase signaling pathway;GO:0007568//aging;GO:0007606//sensory perception of chemical stimulus;GO:0008284//positive regulation of cell pr…	--
miR-11995-z	MSTRG.6869	896	917	-11.48	tACAGGATttctttatggtgac	x|||||||xxxxxxxxxxxxxx	tTGTCCTActtctcagctgtct	ABCC4	multidrug resistance-associated protein 4-like isoform X1 [Bos indicus x Bos taurus]	Environmental Information Processing;Organismal Systems;Environmental Information Processing;Human Diseases	Signal transduction;Digestive system;Membrane transport;Drug resistance: antineoplastic	ko04024//cAMP signaling pathway;ko04976//Bile secretion;ko02010//ABC transporters;ko01523//Antifolate resistance	K05673;K05673;K05673;K05673	GO:0030667//secretory granule membrane;GO:0031224//intrinsic component of membrane	GO:0015405//P-P-bond-hydrolysis-driven transmembrane transporter activity;GO:0016616//oxidoreductase activity, acting on the CH-OH group of donors, NAD or NADP as acceptor;GO:0016887//ATPase activity;GO:0032550//purine ribonucleoside binding	GO:0001775//cell activation;GO:0006811//ion transport;GO:0007599//hemostasis;GO:0008284//positive regulation of cell proliferation;GO:0009719//response to endogenous stimulus;GO:0010033//response to organic substance;GO:0015893//drug transport;GO:0044710//single-organism metabolic process	--
miR-5126-z	MSTRG.1226	2630	2644	-27.52	aCGCCCGC---GGCCCga	x|||||||xxx|||||xx	cGCGGGCGGCGCCGGGgc	COL18A1	collagen alpha-1(XVIII) chain isoform X6 [Orcinus orca]	Organismal Systems	Digestive system	ko04974//Protein digestion and absorption	K06823	GO:0005581//collagen trimer;GO:0031988//membrane-bounded vesicle;GO:0044420//extracellular matrix component;GO:0044421//extracellular region part;GO:0044432//endoplasmic reticulum part	GO:0005515//protein binding;GO:0043169//cation binding	GO:0003382//epithelial cell morphogenesis;GO:0006950//response to stress;GO:0022411//cellular component disassembly;GO:0022610//biological adhesion;GO:0030334//regulation of cell migration;GO:0032963//collagen metabolic process;GO:0042127//regulation of cell proliferation;GO:0042221//response to chemical;GO:0043062//extracellular structure organization;GO:0048646//anatomical structure formation i…	--
miR-5126-z	MSTRG.16712	160	180	-33.49	cCGCCCGCACGCGCCGCCCta	x|||||||x||||xx||||xx	cGCGGGCG-GCGC--CGGGgc	GASK1A	Protein FAM198A, partial [Bos mutus]	-	-	-	-	-	-	-	--
miR-5126-z	MSTRG.18859	2493	2509	-28.31	cCGCCCGCC-CACCCTgg	x||||||||x|xx||:xx	cGCGGGCGGCGCCGGGgc	TLR1	Toll-like receptor 2 [Camelus dromedarius]	-	-	-	-	-	-	-	--
miR-5126-z	MSTRG.1998	965	983	-23.61	aCGCCCGCGCCCGtaggac	x|||||||x|x||xxxxxx	cGCGGGCG-GCGCcggggc	DACT2	dapper homolog 2 [Bos indicus x Bos taurus]	-	-	-	-	GO:0043231//intracellular membrane-bounded organelle	GO:0019901//protein kinase binding	GO:0000904//cell morphogenesis involved in differentiation;GO:0007155//cell adhesion;GO:0032926//negative regulation of activin receptor signaling pathway;GO:0072044//collecting duct development	--
miR-5126-z	MSTRG.20434	12207	12224	-21.43	tCGCCCGCTACCTTCCtc	x|||||||:x|xx:||xx	cGCGGGCGGCGCCGGGgc	--	elongation factor G, mitochondrial isoform X2 [Ovis aries]	Organismal Systems	Sensory system	ko04742//Taste transduction	K08474	GO:0005924//cell-substrate adherens junction;GO:0031224//intrinsic component of membrane;GO:0043231//intracellular membrane-bounded organelle;GO:0044421//extracellular region part;GO:0044459//plasma membrane part	GO:0019904//protein domain specific binding;GO:0043169//cation binding;GO:0060089//molecular transducer activity	GO:0006357//regulation of transcription from RNA polymerase II promoter;GO:0007028//cytoplasm organization;GO:0007045//cell-substrate adherens junction assembly;GO:0007162//negative regulation of cell adhesion;GO:0007169//transmembrane receptor protein tyrosine kinase signaling pathway;GO:0007568//aging;GO:0007606//sensory perception of chemical stimulus;GO:0008284//positive regulation of cell pr…	--
miR-5126-z	MSTRG.21179	1368	1384	-34.88	aCGCCCGCC-CGCCCCgg	x||||||||x||x|||xx	cGCGGGCGGCGCCGGGgc	--	LOW QUALITY PROTEIN: collagen alpha-1(IV) chain-like [Phocoena sinus]	-	-	-	-	-	-	-	--
miR-5126-z	MSTRG.21190	46	63	-21.35	tCGCCCGCTTCCGggagg	x|||||||:x|x|xxxxx	cGCGGGCGGCGCCggggc	IGF2	insulin-like growth factor II isoform X4 [Equus caballus]	Human Diseases;Environmental Information Processing;Environmental Information Processing;Environmental Information Processing;Human Diseases;Human Diseases	Cancer: overview;Signal transduction;Signal transduction;Signal transduction;Cancer: overview;Cancer: specific types	ko05200//Pathways in cancer;ko04151//PI3K-Akt signaling pathway;ko04010//MAPK signaling pathway;ko04014//Ras signaling pathway;ko05205//Proteoglycans in cancer;ko05225//Hepatocellular carcinoma	K13769;K13769;K13769;K13769;K13769;K13769	GO:0016020//membrane;GO:0034774//secretory granule lumen;GO:0044421//extracellular region part	GO:0005102//receptor binding;GO:0030295//protein kinase activator activity;GO:0030545//receptor regulator activity	GO:0001503//ossification;GO:0001911//negative regulation of leukocyte mediated cytotoxicity;GO:0005979//regulation of glycogen biosynthetic process;GO:0006357//regulation of transcription from RNA polymerase II promoter;GO:0006887//exocytosis;GO:0007088//regulation of mitotic nuclear division;GO:0007275//multicellular organism development;GO:0007599//hemostasis;GO:0007611//learning or memory;GO:0…	--
miR-5126-z	MSTRG.26738	9100	9119	-33.71	cCGCCCGCCCTCCGGTCCcc	x||||||||xxx|||:||xx	cGCGGGCGGC--GCCGGGgc	--	PREDICTED: serine/threonine-protein kinase pim-3 [Bos mutus]	-	-	-	-	-	-	-	--
miR-5126-z	MSTRG.26794	5666	5683	-27.37	cCGCCCGCCGCCGACgcg	x||||||||||x|x|xxx	cGCGGGCGGCGCCGGggc	SHANK3	LOW QUALITY PROTEIN: SH3 and multiple ankyrin repeat domains protein 3 [Cervus elaphus]	Organismal Systems	Nervous system	ko04724//Glutamatergic synapse	K15009	GO:0014069//postsynaptic density;GO:0031090//organelle membrane;GO:0044309//neuron spine;GO:0044424//intracellular part;GO:0097060//synaptic membrane	GO:0008092//cytoskeletal protein binding;GO:0019904//protein domain specific binding;GO:0030159//receptor signaling complex scaffold activity;GO:0035254//glutamate receptor binding;GO:0046914//transition metal ion binding	GO:0001662//behavioral fear response;GO:0006461//protein complex assembly;GO:0006884//cell volume homeostasis;GO:0007611//learning or memory;GO:0007625//grooming behavior;GO:0007626//locomotory behavior;GO:0009887//organ morphogenesis;GO:0009967//positive regulation of signal transduction;GO:0021879//forebrain neuron differentiation;GO:0031223//auditory behavior;GO:0032231//regulation of actin fi…	--
miR-5126-z	MSTRG.29222	70	90	-33.98	cCGCCCGCCGCCCGGGCTCtc	x||||||||||xxx|||:|xx	cGCGGGCGGCG---CCGGGgc	--	serine/arginine repetitive matrix protein 1-like [Zalophus californianus]	-	-	-	-	GO:0042579//microbody	GO:0005515//protein binding;GO:0016647//oxidoreductase activity, acting on the CH-NH group of donors, oxygen as acceptor	GO:0006596//polyamine biosynthetic process;GO:0006598//polyamine catabolic process;GO:0031328//positive regulation of cellular biosynthetic process;GO:0044710//single-organism metabolic process;GO:0051234//establishment of localization	--
miR-5126-z	MSTRG.29423	1264	1281	-24.51	cCGCCCGCgtcctcggga	x|||||||xxxxxxxxxx	cGCGGGCGgcgccggggc	FBN3	fibrillin-3 [Bos taurus]	-	-	-	-	-	-	GO:0007507//heart development;GO:0009887//organ morphogenesis;GO:0009987//cellular process	--
miR-5126-z	MSTRG.4090	14053	14072	-31.53	gCGCCCGCAGGTCGGACCgt	x|||||||x|xx|||x||xx	cGCGGGCGGC--GCCGGGgc	--	PREDICTED: basic salivary proline-rich protein 1-like isoform X2 [Bos indicus]	-	-	-	-	GO:0031224//intrinsic component of membrane;GO:0044421//extracellular region part	GO:0043169//cation binding;GO:0060089//molecular transducer activity	GO:0007162//negative regulation of cell adhesion;GO:0007169//transmembrane receptor protein tyrosine kinase signaling pathway;GO:0007606//sensory perception of chemical stimulus;GO:0010596//negative regulation of endothelial cell migration;GO:0045765//regulation of angiogenesis;GO:0048869//cellular developmental process;GO:0050922//negative regulation of chemotaxis	--
miR-5126-z	MSTRG.6690	182	201	-33.98	gCGCCCGCCTCCGGGACCac	x||||||||x|xx||x||xx	cGCGGGCGGCG--CCGGGgc	--	uncharacterized protein LOC113906999 [Bos indicus x Bos taurus]	-	-	-	-	-	-	-	--
miR-5126-z	MSTRG.9421	1090	1107	-24.1	aCGCCCGCTTCCTCCgtc	x|||||||:x|xx||xxx	cGCGGGCGGCGCCGGggc	--	thymocyte nuclear protein 1 isoform X2 [Odocoileus virginianus texanus]	-	-	-	-	-	-	-	--
miR-216-x	MSTRG.14261	9537	9558	-14.73	tTTAGAGTTGGGCaaattttat	x|||||||:|:x|xxxxxxxxx	tAATCTCAGCTGGcaactgtga	--	hCG2014900 [Homo sapiens]	-	-	-	-	-	-	-	--
miR-216-x	MSTRG.18801	1599	1620	-13.51	cTTAGAGTCAAagacgtcagtc	x||||||||x|xxxxxxxxxxx	tAATCTCAGCTggcaactgtga	MKI67	PREDICTED: antigen KI-67 [Bos mutus]	-	-	-	-	GO:0005694//chromosome;GO:0043231//intracellular membrane-bounded organelle	GO:0003723//RNA binding;GO:0005515//protein binding;GO:0036094//small molecule binding	GO:0000280//nuclear division;GO:0009408//response to heat;GO:0010033//response to organic substance;GO:0031099//regeneration;GO:0044260//cellular macromolecule metabolic process;GO:0044763//single-organism cellular process;GO:1903510//mucopolysaccharide metabolic process	--
miR-216-x	MSTRG.26271	531	554	-17.97	tTTAGAGTTGCCGGCGTTccctgg	x|||||||:|x|xx||||xxxxxx	tAATCTCAGCTG--GCAActgtga	NCAPD2	PREDICTED: condensin complex subunit 1 [Bos mutus]	-	-	-	-	GO:0000793//condensed chromosome;GO:0031981//nuclear lumen;GO:0043234//protein complex;GO:0044444//cytoplasmic part	GO:0005515//protein binding	GO:0000278//mitotic cell cycle;GO:0000279//M phase;GO:0000280//nuclear division;GO:0022402//cell cycle process;GO:0051276//chromosome organization	--
miR-216-x	MSTRG.26738	7528	7551	-20.72	tTTAGAGTTGGTTGTCGTGACccc	x|||||||:|:::||xx||||xxx	tAATCTCAGCTGGCA--ACTGtga	--	PREDICTED: serine/threonine-protein kinase pim-3 [Bos mutus]	-	-	-	-	-	-	-	--
miR-216-x	MSTRG.31466	945	965	-18.33	aTTAGAGTACAA-GTTGTCAta	x|||||||xx|xx||||x||xx	tAATCTCAGCTGGCAACTGTga	LONRF2	LOW QUALITY PROTEIN: LON peptidase N-terminal domain and RING finger protein 2 [Bos taurus]	-	-	-	-	-	GO:0046914//transition metal ion binding	GO:0019538//protein metabolic process	--
miR-216-x	MSTRG.3748	1039	1060	-12.03	aTTAGAGTTTAagagagtaccc	x|||||||:x|xxxxxxxxxxx	tAATCTCAGCTggcaactgtga	MAP3K8	mitogen-activated protein kinase kinase kinase 8 isoform X1 [Balaenoptera musculus]	Environmental Information Processing;Organismal Systems;Environmental Information Processing;Organismal Systems	Signal transduction;Immune system;Signal transduction;Immune system	ko04010//MAPK signaling pathway;ko04660//T cell receptor signaling pathway;ko04668//TNF signaling pathway;ko04620//Toll-like receptor signaling pathway	K04415;K04415;K04415;K04415	-	-	-	--
miR-216-x	MSTRG.5784	811	834	-25.77	tTTAGAGTCGACTGGTTCGGCcat	x|||||||||||:|x||x|:|xxx	tAATCTCAGCTGGC-AA-CTGtga	SETMAR	mariner transposase [Homo sapiens]	Metabolism;Metabolism	Global and overview maps;Amino acid metabolism	ko01100//Metabolic pathways;ko00310//Lysine degradation	K11433;K11433	GO:0005634//nucleus;GO:0030139//endocytic vesicle;GO:0031224//intrinsic component of membrane;GO:0042995//cell projection;GO:0044427//chromosomal part	GO:0004520//endodeoxyribonuclease activity;GO:0018024//histone-lysine N-methyltransferase activity;GO:0019899//enzyme binding;GO:0043566//structure-specific DNA binding;GO:0046983//protein dimerization activity	GO:0006282//regulation of DNA repair;GO:0006303//double-strand break repair via nonhomologous end joining;GO:0006308//DNA catabolic process;GO:0007041//lysosomal transport;GO:0007093//mitotic cell cycle checkpoint;GO:0010452//histone H3-K36 methylation;GO:0010912//positive regulation of isomerase activity;GO:0010948//negative regulation of cell cycle process;GO:0016050//vesicle organization;GO:00…	--
miR-11976-z	MSTRG.1226	2630	2644	-27.52	aCGCCCGC---GGCCCga	x|||||||xxx|||||xx	cGCGGGCGGCGCCGGGgc	COL18A1	collagen alpha-1(XVIII) chain isoform X6 [Orcinus orca]	Organismal Systems	Digestive system	ko04974//Protein digestion and absorption	K06823	GO:0005581//collagen trimer;GO:0031988//membrane-bounded vesicle;GO:0044420//extracellular matrix component;GO:0044421//extracellular region part;GO:0044432//endoplasmic reticulum part	GO:0005515//protein binding;GO:0043169//cation binding	GO:0003382//epithelial cell morphogenesis;GO:0006950//response to stress;GO:0022411//cellular component disassembly;GO:0022610//biological adhesion;GO:0030334//regulation of cell migration;GO:0032963//collagen metabolic process;GO:0042127//regulation of cell proliferation;GO:0042221//response to chemical;GO:0043062//extracellular structure organization;GO:0048646//anatomical structure formation i…	--
miR-11976-z	MSTRG.16712	160	180	-33.49	cCGCCCGCACGCGCCGCCCta	x|||||||x||||xx||||xx	cGCGGGCG-GCGC--CGGGgc	GASK1A	Protein FAM198A, partial [Bos mutus]	-	-	-	-	-	-	-	--
miR-11976-z	MSTRG.18859	2493	2509	-28.31	cCGCCCGCC-CACCCTgg	x||||||||x|xx||:xx	cGCGGGCGGCGCCGGGgc	TLR1	Toll-like receptor 2 [Camelus dromedarius]	-	-	-	-	-	-	-	--
miR-11976-z	MSTRG.1998	965	983	-23.61	aCGCCCGCGCCCGtaggac	x|||||||x|x||xxxxxx	cGCGGGCG-GCGCcggggc	DACT2	dapper homolog 2 [Bos indicus x Bos taurus]	-	-	-	-	GO:0043231//intracellular membrane-bounded organelle	GO:0019901//protein kinase binding	GO:0000904//cell morphogenesis involved in differentiation;GO:0007155//cell adhesion;GO:0032926//negative regulation of activin receptor signaling pathway;GO:0072044//collecting duct development	--
miR-11976-z	MSTRG.20434	12207	12224	-21.43	tCGCCCGCTACCTTCCtc	x|||||||:x|xx:||xx	cGCGGGCGGCGCCGGGgc	--	elongation factor G, mitochondrial isoform X2 [Ovis aries]	Organismal Systems	Sensory system	ko04742//Taste transduction	K08474	GO:0005924//cell-substrate adherens junction;GO:0031224//intrinsic component of membrane;GO:0043231//intracellular membrane-bounded organelle;GO:0044421//extracellular region part;GO:0044459//plasma membrane part	GO:0019904//protein domain specific binding;GO:0043169//cation binding;GO:0060089//molecular transducer activity	GO:0006357//regulation of transcription from RNA polymerase II promoter;GO:0007028//cytoplasm organization;GO:0007045//cell-substrate adherens junction assembly;GO:0007162//negative regulation of cell adhesion;GO:0007169//transmembrane receptor protein tyrosine kinase signaling pathway;GO:0007568//aging;GO:0007606//sensory perception of chemical stimulus;GO:0008284//positive regulation of cell pr…	--
miR-11976-z	MSTRG.21179	1368	1384	-34.88	aCGCCCGCC-CGCCCCgg	x||||||||x||x|||xx	cGCGGGCGGCGCCGGGgc	--	LOW QUALITY PROTEIN: collagen alpha-1(IV) chain-like [Phocoena sinus]	-	-	-	-	-	-	-	--
miR-11976-z	MSTRG.21190	46	63	-21.35	tCGCCCGCTTCCGggagg	x|||||||:x|x|xxxxx	cGCGGGCGGCGCCggggc	IGF2	insulin-like growth factor II isoform X4 [Equus caballus]	Human Diseases;Environmental Information Processing;Environmental Information Processing;Environmental Information Processing;Human Diseases;Human Diseases	Cancer: overview;Signal transduction;Signal transduction;Signal transduction;Cancer: overview;Cancer: specific types	ko05200//Pathways in cancer;ko04151//PI3K-Akt signaling pathway;ko04010//MAPK signaling pathway;ko04014//Ras signaling pathway;ko05205//Proteoglycans in cancer;ko05225//Hepatocellular carcinoma	K13769;K13769;K13769;K13769;K13769;K13769	GO:0016020//membrane;GO:0034774//secretory granule lumen;GO:0044421//extracellular region part	GO:0005102//receptor binding;GO:0030295//protein kinase activator activity;GO:0030545//receptor regulator activity	GO:0001503//ossification;GO:0001911//negative regulation of leukocyte mediated cytotoxicity;GO:0005979//regulation of glycogen biosynthetic process;GO:0006357//regulation of transcription from RNA polymerase II promoter;GO:0006887//exocytosis;GO:0007088//regulation of mitotic nuclear division;GO:0007275//multicellular organism development;GO:0007599//hemostasis;GO:0007611//learning or memory;GO:0…	--
miR-11976-z	MSTRG.26738	9100	9119	-33.71	cCGCCCGCCCTCCGGTCCcc	x||||||||xxx|||:||xx	cGCGGGCGGC--GCCGGGgc	--	PREDICTED: serine/threonine-protein kinase pim-3 [Bos mutus]	-	-	-	-	-	-	-	--
miR-11976-z	MSTRG.26794	5666	5683	-27.37	cCGCCCGCCGCCGACgcg	x||||||||||x|x|xxx	cGCGGGCGGCGCCGGggc	SHANK3	LOW QUALITY PROTEIN: SH3 and multiple ankyrin repeat domains protein 3 [Cervus elaphus]	Organismal Systems	Nervous system	ko04724//Glutamatergic synapse	K15009	GO:0014069//postsynaptic density;GO:0031090//organelle membrane;GO:0044309//neuron spine;GO:0044424//intracellular part;GO:0097060//synaptic membrane	GO:0008092//cytoskeletal protein binding;GO:0019904//protein domain specific binding;GO:0030159//receptor signaling complex scaffold activity;GO:0035254//glutamate receptor binding;GO:0046914//transition metal ion binding	GO:0001662//behavioral fear response;GO:0006461//protein complex assembly;GO:0006884//cell volume homeostasis;GO:0007611//learning or memory;GO:0007625//grooming behavior;GO:0007626//locomotory behavior;GO:0009887//organ morphogenesis;GO:0009967//positive regulation of signal transduction;GO:0021879//forebrain neuron differentiation;GO:0031223//auditory behavior;GO:0032231//regulation of actin fi…	--
miR-11976-z	MSTRG.29222	70	90	-33.98	cCGCCCGCCGCCCGGGCTCtc	x||||||||||xxx|||:|xx	cGCGGGCGGCG---CCGGGgc	--	serine/arginine repetitive matrix protein 1-like [Zalophus californianus]	-	-	-	-	GO:0042579//microbody	GO:0005515//protein binding;GO:0016647//oxidoreductase activity, acting on the CH-NH group of donors, oxygen as acceptor	GO:0006596//polyamine biosynthetic process;GO:0006598//polyamine catabolic process;GO:0031328//positive regulation of cellular biosynthetic process;GO:0044710//single-organism metabolic process;GO:0051234//establishment of localization	--
miR-11976-z	MSTRG.29423	1264	1281	-24.51	cCGCCCGCgtcctcggga	x|||||||xxxxxxxxxx	cGCGGGCGgcgccggggc	FBN3	fibrillin-3 [Bos taurus]	-	-	-	-	-	-	GO:0007507//heart development;GO:0009887//organ morphogenesis;GO:0009987//cellular process	--
miR-11976-z	MSTRG.4090	14053	14072	-31.53	gCGCCCGCAGGTCGGACCgt	x|||||||x|xx|||x||xx	cGCGGGCGGC--GCCGGGgc	--	PREDICTED: basic salivary proline-rich protein 1-like isoform X2 [Bos indicus]	-	-	-	-	GO:0031224//intrinsic component of membrane;GO:0044421//extracellular region part	GO:0043169//cation binding;GO:0060089//molecular transducer activity	GO:0007162//negative regulation of cell adhesion;GO:0007169//transmembrane receptor protein tyrosine kinase signaling pathway;GO:0007606//sensory perception of chemical stimulus;GO:0010596//negative regulation of endothelial cell migration;GO:0045765//regulation of angiogenesis;GO:0048869//cellular developmental process;GO:0050922//negative regulation of chemotaxis	--
miR-11976-z	MSTRG.6690	182	201	-33.98	gCGCCCGCCTCCGGGACCac	x||||||||x|xx||x||xx	cGCGGGCGGCG--CCGGGgc	--	uncharacterized protein LOC113906999 [Bos indicus x Bos taurus]	-	-	-	-	-	-	-	--
miR-11976-z	MSTRG.9421	1090	1107	-24.1	aCGCCCGCTTCCTCCgtc	x|||||||:x|xx||xxx	cGCGGGCGGCGCCGGggc	--	thymocyte nuclear protein 1 isoform X2 [Odocoileus virginianus texanus]	-	-	-	-	-	-	-	--
miR-1307-z	MSTRG.14602	177	204	-32.81	aGAGCCGCGTCCGACCGTTTGCGCTccg	x|||||||:x|||x|x|::x||:|:xxx	aCTCGGCGT-GGC-GTCGGTCGTGGaat	ZNF671	zinc finger protein 28 homolog [Zalophus californianus]	Human Diseases	Infectious disease: viral	ko05168//Herpes simplex virus 1 infection	K09228	-	-	-	--
miR-1307-z	MSTRG.17511	401	425	-28.09	gGAGCCGC-CCGAGACCccggagaca	x|||||||x|||x:x||xxxxxxxxx	aCTCGGCGTGGCGTCGGtcgtggaat	TNXB	tenascin-X precursor [Bos taurus]	Environmental Information Processing;Human Diseases;Cellular Processes;Human Diseases;Environmental Information Processing	Signal transduction;Infectious disease: viral;Cellular community - eukaryotes;Cancer: overview;Signaling molecules and interaction	ko04151//PI3K-Akt signaling pathway;ko05165//Human papillomavirus infection;ko04510//Focal adhesion;ko05206//MicroRNAs in cancer;ko04512//ECM-receptor interaction	K06252;K06252;K06252;K06252;K06252	GO:0005581//collagen trimer;GO:0031012//extracellular matrix;GO:0031988//membrane-bounded vesicle;GO:0044421//extracellular region part;GO:0044464//cell part	GO:0005539//glycosaminoglycan binding	GO:0006639//acylglycerol metabolic process;GO:0031589//cell-substrate adhesion;GO:0032787//monocarboxylic acid metabolic process;GO:0043405//regulation of MAP kinase activity;GO:0044259//multicellular organismal macromolecule metabolic process;GO:0085029//extracellular matrix assembly;GO:0098602//single organism cell adhesion	--
miR-1307-z	MSTRG.1998	1074	1103	-33.2	tGAGCCGCAGGGGCTTCGCCGACCACCaca	x||||||||xxxx|:x|:x|x|x||||xxx	aCTCGGCGT----GGCGTCGGTCGTGGaat	DACT2	dapper homolog 2 [Bos indicus x Bos taurus]	-	-	-	-	GO:0043231//intracellular membrane-bounded organelle	GO:0019901//protein kinase binding	GO:0000904//cell morphogenesis involved in differentiation;GO:0007155//cell adhesion;GO:0032926//negative regulation of activin receptor signaling pathway;GO:0072044//collecting duct development	--
miR-1307-z	MSTRG.24397	90	116	-33.96	cGAGCCGCGCCCGTCGGAGGGGCCcgt	x|||||||:||x|:x|xx:|x:||xxx	aCTCGGCGTGG-CGTCGGTCGTGGaat	NACAD	NAC-alpha domain-containing protein 1 isoform X4 [Bos indicus x Bos taurus]	-	-	-	-	GO:0044424//intracellular part	-	GO:0008104//protein localization;GO:0051234//establishment of localization	--
miR-1307-z	MSTRG.26271	4075	4101	-27.53	tGAGCCGCGGCTGTCTCGAGaggcgag	x|||||||:x|:|:xx|x||xxxxxxx	aCTCGGCGT-GGCGTCGGTCgtggaat	NCAPD2	PREDICTED: condensin complex subunit 1 [Bos mutus]	-	-	-	-	GO:0000793//condensed chromosome;GO:0031981//nuclear lumen;GO:0043234//protein complex;GO:0044444//cytoplasmic part	GO:0005515//protein binding	GO:0000278//mitotic cell cycle;GO:0000279//M phase;GO:0000280//nuclear division;GO:0022402//cell cycle process;GO:0051276//chromosome organization	--
miR-1307-z	MSTRG.26794	538	564	-27.63	cGAGCCGCGGACGGAAGG-GGCCCCcgc	x|||||||xx||x|x||xx:||x||xxx	aCTCGGCG--TGGCGTCGGTCGTGGaat	SHANK3	LOW QUALITY PROTEIN: SH3 and multiple ankyrin repeat domains protein 3 [Cervus elaphus]	Organismal Systems	Nervous system	ko04724//Glutamatergic synapse	K15009	GO:0014069//postsynaptic density;GO:0031090//organelle membrane;GO:0044309//neuron spine;GO:0044424//intracellular part;GO:0097060//synaptic membrane	GO:0008092//cytoskeletal protein binding;GO:0019904//protein domain specific binding;GO:0030159//receptor signaling complex scaffold activity;GO:0035254//glutamate receptor binding;GO:0046914//transition metal ion binding	GO:0001662//behavioral fear response;GO:0006461//protein complex assembly;GO:0006884//cell volume homeostasis;GO:0007611//learning or memory;GO:0007625//grooming behavior;GO:0007626//locomotory behavior;GO:0009887//organ morphogenesis;GO:0009967//positive regulation of signal transduction;GO:0021879//forebrain neuron differentiation;GO:0031223//auditory behavior;GO:0032231//regulation of actin fi…	--
miR-1307-z	MSTRG.3748	920	946	-30.85	tGAGCCGCTACAAGAGCACGGC-CTTcg	x|||||||x||xxx|||x|:||x|:|xx	aCTCGGCG-TGGCGTCG-GTCGTGGAat	MAP3K8	mitogen-activated protein kinase kinase kinase 8 isoform X1 [Balaenoptera musculus]	Environmental Information Processing;Organismal Systems;Environmental Information Processing;Organismal Systems	Signal transduction;Immune system;Signal transduction;Immune system	ko04010//MAPK signaling pathway;ko04660//T cell receptor signaling pathway;ko04668//TNF signaling pathway;ko04620//Toll-like receptor signaling pathway	K04415;K04415;K04415;K04415	-	-	-	--
miR-1307-z	MSTRG.4090	4100	4125	-21.58	aGAGCCGCGGGGAAGgactctcgact	x|||||||:xx|x||xxxxxxxxxxx	aCTCGGCGTGGCGTCggtcgtggaat	--	PREDICTED: basic salivary proline-rich protein 1-like isoform X2 [Bos indicus]	-	-	-	-	GO:0031224//intrinsic component of membrane;GO:0044421//extracellular region part	GO:0043169//cation binding;GO:0060089//molecular transducer activity	GO:0007162//negative regulation of cell adhesion;GO:0007169//transmembrane receptor protein tyrosine kinase signaling pathway;GO:0007606//sensory perception of chemical stimulus;GO:0010596//negative regulation of endothelial cell migration;GO:0045765//regulation of angiogenesis;GO:0048869//cellular developmental process;GO:0050922//negative regulation of chemotaxis	--
miR-1307-z	MSTRG.4193	263	290	-30.73	tGAGCCGCACACTGAAGCCcttctcgat	x|||||||||xx:|x||||xxxxxxxxx	aCTCGGCGTG--GCGTCGGtcgtggaat	BMP7	bone morphogenetic protein 7 [Rousettus aegyptiacus]	Environmental Information Processing;Environmental Information Processing;Organismal Systems;Environmental Information Processing	Signaling molecules and interaction;Signal transduction;Development and regeneration;Signal transduction	ko04060//Cytokine-cytokine receptor interaction;ko04390//Hippo signaling pathway;ko04360//Axon guidance;ko04350//TGF-beta signaling pathway	K16621;K16621;K16621;K16621	-	-	-	--
miR-1307-z	MSTRG.6791	2117	2143	-26.07	cGAGCCGCGGGTGGGACGGACGTCTcg	x|||||||:xxxx:|x|:|x|::||xx	aCTCGGCGTGGCGTCGGTC-GTGGAat	--	-	-	-	-	-	-	-	-	--
miR-1307-z	MSTRG.9480	5275	5300	-30.25	cGAGCCGCCCGGCGACCCCAACCTcg	x|||||||x|x||:x||xxx||||xx	aCTCGGCGTGGCGTCGGTCGTGGAat	CDC42BPB	serine/threonine-protein kinase MRCK beta isoform X2 [Bos indicus x Bos taurus]	-	-	-	-	GO:0016020//membrane;GO:0030054//cell junction;GO:0031988//membrane-bounded vesicle;GO:0044430//cytoskeletal part	GO:0004672//protein kinase activity;GO:0017016//Ras GTPase binding;GO:0032550//purine ribonucleoside binding;GO:0046872//metal ion binding	GO:0006464//cellular protein modification process;GO:0006796//phosphate-containing compound metabolic process;GO:0007165//signal transduction;GO:0030036//actin cytoskeleton organization;GO:0048870//cell motility	--
miR-71-x	MSTRG.10600	2580	2599	-12.69	tCTTTCTGT-CTGGACAgagg	x||||||||x|:x:x||xxxx	tGAAAGACATGGGTAGTgaga	Qrich2	glutamine-rich protein 2 isoform X4 [Bos taurus]	-	-	-	-	GO:0042579//microbody	GO:0005515//protein binding;GO:0016647//oxidoreductase activity, acting on the CH-NH group of donors, oxygen as acceptor	GO:0006596//polyamine biosynthetic process;GO:0006598//polyamine catabolic process;GO:0031328//positive regulation of cellular biosynthetic process;GO:0044710//single-organism metabolic process	--
miR-71-x	MSTRG.4478	3418	3438	-14.28	cCTTTCTGGTATCGGA-ACTga	x|||||||x||:|x:xx|||xx	tGAAAGAC-ATGGGTAGTGAga	F52C9.6	endonuclease-reverse transcriptase [Babesia ovata]	-	-	-	-	-	-	-	--
miR-71-x	MSTRG.7207	943	963	-16.75	tCTTTCTGAATTCAggaactt	x|||||||x|::||xxxxxxx	tGAAAGACATGGGTagtgaga	--	endonuclease-reverse transcriptase [Babesia ovata]	-	-	-	-	GO:0031224//intrinsic component of membrane;GO:0044464//cell part	GO:0043168//anion binding	GO:0044237//cellular metabolic process	--
miR-2399-x	MSTRG.2728	243	262	-14.43	tAAAGACAG-GTCAACTTTta	x|||||||xx|x||||:||xx	cTTTCTGTAGCTGTTGGAAct	--	-	-	-	-	-	-	-	-	--
miR-2399-x	MSTRG.27704	1715	1735	-12.05	tAAAGACATCctgtggtcagt	x|||||||||xxxxxxxxxxx	cTTTCTGTAGctgttggaact	pol	PREDICTED: endogenous retrovirus group K member 19 Env polyprotein-like [Bison bison bison]	-	-	-	-	GO:0019012//virion;GO:0030131//clathrin adaptor complex;GO:0030135//coated vesicle;GO:0036464//cytoplasmic ribonucleoprotein granule	GO:0000175//3'-5'-exoribonuclease activity;GO:0008289//lipid binding;GO:0015631//tubulin binding;GO:0016740//transferase activity;GO:0043167//ion binding;GO:0044822//poly(A) RNA binding	GO:0001649//osteoblast differentiation;GO:0002237//response to molecule of bacterial origin;GO:0006259//DNA metabolic process;GO:0007009//plasma membrane organization;GO:0007623//circadian rhythm;GO:0022618//ribonucleoprotein complex assembly;GO:0043488//regulation of mRNA stability;GO:0045597//positive regulation of cell differentiation;GO:0045807//positive regulation of endocytosis;GO:0090501//…	--
miR-2399-x	MSTRG.30058	707	725	-12.63	tAAAGACA-C-ACAGTCcgta	x|||||||x|x|||::|xxxx	cTTTCTGTAGCTGTTGGaact	--	-	-	-	-	-	-	-	-	--
miR-2399-x	MSTRG.30256	606	626	-11.37	aAAAGACAAAGAAAACagagt	x|||||||xx||x|||xxxxx	cTTTCTGTAGCTGTTGgaact	TAF7	transcription initiation factor TFIID subunit 7 [Ovis aries]	Genetic Information Processing	Transcription	ko03022//Basal transcription factors	K03132	-	-	-	--
miR-2399-x	MSTRG.3753	880	899	-16.28	gAAAGACAA-GAGACTCGTcc	x|||||||xx||x|x:|x|xx	cTTTCTGTAGCTGTTGGAAct	WAC	WW domain-containing adapter protein with coiled-coil isoform X2 [Bos taurus]	-	-	-	-	GO:0016604//nuclear body;GO:0030529//intracellular ribonucleoprotein complex	GO:0001099//basal RNA polymerase II transcription machinery binding	GO:0000077//DNA damage checkpoint;GO:0006355//regulation of transcription, DNA-templated;GO:0006513//protein monoubiquitination;GO:0010508//positive regulation of autophagy;GO:0031330//negative regulation of cellular catabolic process;GO:0033523//histone H2B ubiquitination	--
miR-2399-x	MSTRG.4478	432	452	-15.09	tAAAGACACCGACttcgggga	x|||||||x||||xxxxxxxx	cTTTCTGTAGCTGttggaact	F52C9.6	endonuclease-reverse transcriptase [Babesia ovata]	-	-	-	-	-	-	-	--
miR-2399-x	MSTRG.5822	1525	1544	-10.15	aAAAGACA-CGtgtctggaag	x|||||||x||xxxxxxxxxx	cTTTCTGTAGCtgttggaact	--	-	-	-	-	-	-	-	-	--
miR-9995-y	MSTRG.14261	9023	9040	-20.11	aAGAGACAGGGAGGAacc	x|||||||xxxx|||xxx	aTCTCTGTGGAACCTcca	--	hCG2014900 [Homo sapiens]	-	-	-	-	-	-	-	--
miR-9995-y	MSTRG.17511	1564	1581	-22.96	cAGAGACACCACGGGagc	x|||||||||xx||:xxx	aTCTCTGTGGAACCTcca	TNXB	tenascin-X precursor [Bos taurus]	Environmental Information Processing;Human Diseases;Cellular Processes;Human Diseases;Environmental Information Processing	Signal transduction;Infectious disease: viral;Cellular community - eukaryotes;Cancer: overview;Signaling molecules and interaction	ko04151//PI3K-Akt signaling pathway;ko05165//Human papillomavirus infection;ko04510//Focal adhesion;ko05206//MicroRNAs in cancer;ko04512//ECM-receptor interaction	K06252;K06252;K06252;K06252;K06252	GO:0005581//collagen trimer;GO:0031012//extracellular matrix;GO:0031988//membrane-bounded vesicle;GO:0044421//extracellular region part;GO:0044464//cell part	GO:0005539//glycosaminoglycan binding	GO:0006639//acylglycerol metabolic process;GO:0031589//cell-substrate adhesion;GO:0032787//monocarboxylic acid metabolic process;GO:0043405//regulation of MAP kinase activity;GO:0044259//multicellular organismal macromolecule metabolic process;GO:0085029//extracellular matrix assembly;GO:0098602//single organism cell adhesion	--
miR-9995-y	MSTRG.20434	11244	11262	-17.4	gAGAGACATCTGTGCGGcc	x|||||||:||x||x:|xx	aTCTCTGTGGA-ACCTCca	--	elongation factor G, mitochondrial isoform X2 [Ovis aries]	Organismal Systems	Sensory system	ko04742//Taste transduction	K08474	GO:0005924//cell-substrate adherens junction;GO:0031224//intrinsic component of membrane;GO:0043231//intracellular membrane-bounded organelle;GO:0044421//extracellular region part;GO:0044459//plasma membrane part	GO:0019904//protein domain specific binding;GO:0043169//cation binding;GO:0060089//molecular transducer activity	GO:0006357//regulation of transcription from RNA polymerase II promoter;GO:0007028//cytoplasm organization;GO:0007045//cell-substrate adherens junction assembly;GO:0007162//negative regulation of cell adhesion;GO:0007169//transmembrane receptor protein tyrosine kinase signaling pathway;GO:0007568//aging;GO:0007606//sensory perception of chemical stimulus;GO:0008284//positive regulation of cell pr…	--
miR-9995-y	MSTRG.26271	2767	2784	-11.08	cAGAGACAgagccgttac	x|||||||xxxxxxxxxx	aTCTCTGTggaacctcca	NCAPD2	PREDICTED: condensin complex subunit 1 [Bos mutus]	-	-	-	-	GO:0000793//condensed chromosome;GO:0031981//nuclear lumen;GO:0043234//protein complex;GO:0044444//cytoplasmic part	GO:0005515//protein binding	GO:0000278//mitotic cell cycle;GO:0000279//M phase;GO:0000280//nuclear division;GO:0022402//cell cycle process;GO:0051276//chromosome organization	--
miR-9995-y	MSTRG.31466	1502	1519	-13.98	cAGAGACACTaccaccga	x||||||||:xxxxxxxx	aTCTCTGTGGaacctcca	LONRF2	LOW QUALITY PROTEIN: LON peptidase N-terminal domain and RING finger protein 2 [Bos taurus]	-	-	-	-	-	GO:0046914//transition metal ion binding	GO:0019538//protein metabolic process	--
miR-9995-y	MSTRG.3702	125	142	-10.17	aAGAGACAGGTTaacgtt	x|||||||xx||xxxxxx	aTCTCTGTGGAAcctcca	NSUN6	NOP2/Sun RNA methyltransferase 6 [Molossus molossus]	-	-	-	-	-	GO:0016740//transferase activity	-	--
miR-9995-y	MSTRG.3748	1227	1244	-13.72	tAGAGACAAGGTGcctcc	x|||||||xxx||xxxxx	aTCTCTGTGGAACctcca	MAP3K8	mitogen-activated protein kinase kinase kinase 8 isoform X1 [Balaenoptera musculus]	Environmental Information Processing;Organismal Systems;Environmental Information Processing;Organismal Systems	Signal transduction;Immune system;Signal transduction;Immune system	ko04010//MAPK signaling pathway;ko04660//T cell receptor signaling pathway;ko04668//TNF signaling pathway;ko04620//Toll-like receptor signaling pathway	K04415;K04415;K04415;K04415	-	-	-	--
miR-9995-y	MSTRG.4090	17740	17755	-18.14	tAGAGACAC--TGGAccg	x||||||||xx||||xxx	aTCTCTGTGGAACCTcca	--	PREDICTED: basic salivary proline-rich protein 1-like isoform X2 [Bos indicus]	-	-	-	-	GO:0031224//intrinsic component of membrane;GO:0044421//extracellular region part	GO:0043169//cation binding;GO:0060089//molecular transducer activity	GO:0007162//negative regulation of cell adhesion;GO:0007169//transmembrane receptor protein tyrosine kinase signaling pathway;GO:0007606//sensory perception of chemical stimulus;GO:0010596//negative regulation of endothelial cell migration;GO:0045765//regulation of angiogenesis;GO:0048869//cellular developmental process;GO:0050922//negative regulation of chemotaxis	--
miR-9995-y	MSTRG.4101	255	272	-16.67	cAGAGACACCagaacgtc	x|||||||||xxxxxxxx	aTCTCTGTGGaacctcca	--	-	-	-	-	-	-	-	-	--
miR-9995-y	MSTRG.5784	517	534	-10.03	cAGAGACAACagtcgatc	x|||||||x|xxxxxxxx	aTCTCTGTGGaacctcca	SETMAR	mariner transposase [Homo sapiens]	Metabolism;Metabolism	Global and overview maps;Amino acid metabolism	ko01100//Metabolic pathways;ko00310//Lysine degradation	K11433;K11433	GO:0005634//nucleus;GO:0030139//endocytic vesicle;GO:0031224//intrinsic component of membrane;GO:0042995//cell projection;GO:0044427//chromosomal part	GO:0004520//endodeoxyribonuclease activity;GO:0018024//histone-lysine N-methyltransferase activity;GO:0019899//enzyme binding;GO:0043566//structure-specific DNA binding;GO:0046983//protein dimerization activity	GO:0006282//regulation of DNA repair;GO:0006303//double-strand break repair via nonhomologous end joining;GO:0006308//DNA catabolic process;GO:0007041//lysosomal transport;GO:0007093//mitotic cell cycle checkpoint;GO:0010452//histone H3-K36 methylation;GO:0010912//positive regulation of isomerase activity;GO:0010948//negative regulation of cell cycle process;GO:0016050//vesicle organization;GO:00…	--
miR-9995-y	MSTRG.6400	1713	1730	-11.05	cAGAGACAgagacgaagg	x|||||||xxxxxxxxxx	aTCTCTGTggaacctcca	--	-	-	-	-	-	-	-	-	--
miR-9995-y	MSTRG.6690	1212	1229	-12.33	gAGAGACATgagtcgtgt	x|||||||:xxxxxxxxx	aTCTCTGTGgaacctcca	--	uncharacterized protein LOC113906999 [Bos indicus x Bos taurus]	-	-	-	-	-	-	-	--
miR-9995-y	MSTRG.6869	1781	1799	-16.5	cAGAGACAGGTTGTGAGtt	x|||||||xx|||x|||xx	aTCTCTGTGGAAC-CTCca	ABCC4	multidrug resistance-associated protein 4-like isoform X1 [Bos indicus x Bos taurus]	Environmental Information Processing;Organismal Systems;Environmental Information Processing;Human Diseases	Signal transduction;Digestive system;Membrane transport;Drug resistance: antineoplastic	ko04024//cAMP signaling pathway;ko04976//Bile secretion;ko02010//ABC transporters;ko01523//Antifolate resistance	K05673;K05673;K05673;K05673	GO:0030667//secretory granule membrane;GO:0031224//intrinsic component of membrane	GO:0015405//P-P-bond-hydrolysis-driven transmembrane transporter activity;GO:0016616//oxidoreductase activity, acting on the CH-OH group of donors, NAD or NADP as acceptor;GO:0016887//ATPase activity;GO:0032550//purine ribonucleoside binding	GO:0001775//cell activation;GO:0006811//ion transport;GO:0007599//hemostasis;GO:0008284//positive regulation of cell proliferation;GO:0009719//response to endogenous stimulus;GO:0010033//response to organic substance;GO:0015893//drug transport;GO:0044710//single-organism metabolic process	--
miR-9995-y	MSTRG.6897	712	730	-16.5	cAGAGACAGGTTGTGAGtc	x|||||||xx|||x|||xx	aTCTCTGTGGAAC-CTCca	ABCC4	multidrug resistance-associated protein 4-like isoform X1 [Bos taurus]	Environmental Information Processing;Organismal Systems;Environmental Information Processing;Human Diseases	Signal transduction;Digestive system;Membrane transport;Drug resistance: antineoplastic	ko04024//cAMP signaling pathway;ko04976//Bile secretion;ko02010//ABC transporters;ko01523//Antifolate resistance	K05673;K05673;K05673;K05673	GO:0030667//secretory granule membrane;GO:0031224//intrinsic component of membrane	GO:0015405//P-P-bond-hydrolysis-driven transmembrane transporter activity;GO:0016616//oxidoreductase activity, acting on the CH-OH group of donors, NAD or NADP as acceptor;GO:0017111//nucleoside-triphosphatase activity	GO:0001775//cell activation;GO:0007599//hemostasis;GO:0008284//positive regulation of cell proliferation;GO:0009719//response to endogenous stimulus;GO:0010033//response to organic substance;GO:0015893//drug transport;GO:0044710//single-organism metabolic process	--
miR-9995-y	MSTRG.6898	462	480	-16.5	cAGAGACAGGTTGTGAGtt	x|||||||xx|||x|||xx	aTCTCTGTGGAAC-CTCca	ABCC4	multidrug resistance-associated protein 4-like isoform X3 [Bos indicus x Bos taurus]	Environmental Information Processing;Organismal Systems;Environmental Information Processing;Human Diseases	Signal transduction;Digestive system;Membrane transport;Drug resistance: antineoplastic	ko04024//cAMP signaling pathway;ko04976//Bile secretion;ko02010//ABC transporters;ko01523//Antifolate resistance	K05673;K05673;K05673;K05673	GO:0030667//secretory granule membrane;GO:0031224//intrinsic component of membrane	GO:0005253//anion channel activity;GO:0016616//oxidoreductase activity, acting on the CH-OH group of donors, NAD or NADP as acceptor;GO:0032550//purine ribonucleoside binding;GO:0042626//ATPase activity, coupled to transmembrane movement of substances	GO:0001775//cell activation;GO:0006821//chloride transport;GO:0007599//hemostasis;GO:0008284//positive regulation of cell proliferation;GO:0009719//response to endogenous stimulus;GO:0010033//response to organic substance;GO:0015893//drug transport;GO:0044710//single-organism metabolic process	--
miR-9995-y	MSTRG.9480	809	826	-13.02	cAGAGACACATgcattac	x||||||||x|xxxxxxx	aTCTCTGTGGAacctcca	CDC42BPB	serine/threonine-protein kinase MRCK beta isoform X2 [Bos indicus x Bos taurus]	-	-	-	-	GO:0016020//membrane;GO:0030054//cell junction;GO:0031988//membrane-bounded vesicle;GO:0044430//cytoskeletal part	GO:0004672//protein kinase activity;GO:0017016//Ras GTPase binding;GO:0032550//purine ribonucleoside binding;GO:0046872//metal ion binding	GO:0006464//cellular protein modification process;GO:0006796//phosphate-containing compound metabolic process;GO:0007165//signal transduction;GO:0030036//actin cytoskeleton organization;GO:0048870//cell motility	--
miR-4451-z	MSTRG.17511	2236	2252	-21.13	aCCATCTC-TCTCTaaga	x|||||||x||||:xxxx	tGGTAGAGCAGAGGactg	TNXB	tenascin-X precursor [Bos taurus]	Environmental Information Processing;Human Diseases;Cellular Processes;Human Diseases;Environmental Information Processing	Signal transduction;Infectious disease: viral;Cellular community - eukaryotes;Cancer: overview;Signaling molecules and interaction	ko04151//PI3K-Akt signaling pathway;ko05165//Human papillomavirus infection;ko04510//Focal adhesion;ko05206//MicroRNAs in cancer;ko04512//ECM-receptor interaction	K06252;K06252;K06252;K06252;K06252	GO:0005581//collagen trimer;GO:0031012//extracellular matrix;GO:0031988//membrane-bounded vesicle;GO:0044421//extracellular region part;GO:0044464//cell part	GO:0005539//glycosaminoglycan binding	GO:0006639//acylglycerol metabolic process;GO:0031589//cell-substrate adhesion;GO:0032787//monocarboxylic acid metabolic process;GO:0043405//regulation of MAP kinase activity;GO:0044259//multicellular organismal macromolecule metabolic process;GO:0085029//extracellular matrix assembly;GO:0098602//single organism cell adhesion	--
miR-4451-z	MSTRG.18418	1169	1186	-12.54	cCCATCTCaagtacacga	x|||||||xxxxxxxxxx	tGGTAGAGcagaggactg	--	-	-	-	-	-	-	-	-	--
miR-4451-z	MSTRG.18859	3658	3676	-15.12	cCCATCTCAGTCcgtcgtt	x|||||||x|||xxxxxxx	tGGTAGAG-CAGaggactg	TLR1	Toll-like receptor 2 [Camelus dromedarius]	-	-	-	-	-	-	-	--
miR-4451-z	MSTRG.19823	765	783	-21.01	aCCATCTCCTCCGTCTGag	x|||||||x||xx:|||xx	tGGTAGAGCAGA-GGACtg	--	deoxyribonuclease-1 isoform X1 [Ovis aries]	-	-	-	-	-	-	-	--
miR-4451-z	MSTRG.20434	2697	2714	-17.6	cCCATCTCGagatcccta	x||||||||xxxxxxxxx	tGGTAGAGCagaggactg	--	elongation factor G, mitochondrial isoform X2 [Ovis aries]	Organismal Systems	Sensory system	ko04742//Taste transduction	K08474	GO:0005924//cell-substrate adherens junction;GO:0031224//intrinsic component of membrane;GO:0043231//intracellular membrane-bounded organelle;GO:0044421//extracellular region part;GO:0044459//plasma membrane part	GO:0019904//protein domain specific binding;GO:0043169//cation binding;GO:0060089//molecular transducer activity	GO:0006357//regulation of transcription from RNA polymerase II promoter;GO:0007028//cytoplasm organization;GO:0007045//cell-substrate adherens junction assembly;GO:0007162//negative regulation of cell adhesion;GO:0007169//transmembrane receptor protein tyrosine kinase signaling pathway;GO:0007568//aging;GO:0007606//sensory perception of chemical stimulus;GO:0008284//positive regulation of cell pr…	--
miR-4451-z	MSTRG.21715	423	440	-16.76	aCCATCTCGagtaggaga	x||||||||xxxxxxxxx	tGGTAGAGCagaggactg	RASGRP2	RAS guanyl-releasing protein 2 isoform X4 [Rousettus aegyptiacus]	Human Diseases;Environmental Information Processing;Environmental Information Processing;Environmental Information Processing;Organismal Systems;Organismal Systems	Cancer: overview;Signal transduction;Signal transduction;Signal transduction;Immune system;Immune system	ko05200//Pathways in cancer;ko04010//MAPK signaling pathway;ko04014//Ras signaling pathway;ko04015//Rap1 signaling pathway;ko04062//Chemokine signaling pathway;ko04611//Platelet activation	K12361;K12361;K12361;K12361;K12361;K12361	GO:0031253//cell projection membrane;GO:0044444//cytoplasmic part	GO:0008289//lipid binding;GO:0046872//metal ion binding	GO:0001775//cell activation;GO:0007599//hemostasis;GO:0016049//cell growth;GO:0043087//regulation of GTPase activity;GO:0051592//response to calcium ion	--
miR-4451-z	MSTRG.26738	1842	1860	-17.6	cCCATCTCTGTGCCCTcca	x|||||||x||xx|||xxx	tGGTAGAG-CAGAGGActg	--	PREDICTED: serine/threonine-protein kinase pim-3 [Bos mutus]	-	-	-	-	-	-	-	--
miR-4451-z	MSTRG.29222	4956	4978	-20.58	tCCATCTCTATGGGTCTCCcagt	x|||||||xxxxx||||||xxxx	tGGTAGAG-----CAGAGGactg	--	serine/arginine repetitive matrix protein 1-like [Zalophus californianus]	-	-	-	-	GO:0042579//microbody	GO:0005515//protein binding;GO:0016647//oxidoreductase activity, acting on the CH-NH group of donors, oxygen as acceptor	GO:0006596//polyamine biosynthetic process;GO:0006598//polyamine catabolic process;GO:0031328//positive regulation of cellular biosynthetic process;GO:0044710//single-organism metabolic process;GO:0051234//establishment of localization	--
miR-4451-z	MSTRG.31466	133	149	-23.59	gCCATCTCGAG-CCTGcg	x||||||||xxx||||xx	tGGTAGAGCAGAGGACtg	LONRF2	LOW QUALITY PROTEIN: LON peptidase N-terminal domain and RING finger protein 2 [Bos taurus]	-	-	-	-	-	GO:0046914//transition metal ion binding	GO:0019538//protein metabolic process	--
miR-4451-z	MSTRG.6791	1938	1955	-13.51	tCCATCTCCCCCACTtgc	x|||||||xx|xx||xxx	tGGTAGAGCAGAGGActg	--	-	-	-	-	-	-	-	-	--
[truncated: 7,572 more rows]
